# Supplementary material for: Modulation of Alpha Oscillations in the Human EEG with Facial Preference
Source: PLoS One. 2015 Sep 22;10(9):e0138153. doi: 10.1371/journal.pone.0138153 (PMC4578776; doi:10.1371/journal.pone.0138153)
Supplement: S1 File — (XLSX) [file pone.0138153.s001.xlsx]

## Sheet: Sheet1
	S01	S02	S03	S04	S05	S06	S07	S08	S09	S10	S11	S12	S13	S14	S15	S16	mean FPV
F01	0.727273	0.863636	1	0.545455	0.727273	0.636364	0.681818	0.727273	0.636364	0.681818	0.954545	0.5	0.772727	0.727273	0.772727	0.681818	0.727273
F02	0.818182	0.727273	0.681818	0.681818	0.681818	0.818182	0.454545	1	0.545455	0.909091	0.909091	0.727273	1	0.727273	1	0.727273	0.75142
F03	1	0.909091	0.909091	1	0.863636	1	1	0.909091	0.909091	0.681818	0.636364	0.954545	0.772727	1	0.863636	1	0.838068
F04	0.5	0.727273	0.818182	0.681818	0.5	0.727273	0.772727	0.545455	1	1	0.5	0.772727	0.772727	0.727273	0.681818	0.863636	0.8125
F05	0.818182	0.5	0.454545	0.863636	0.818182	0.909091	0.681818	0.727273	0.818182	0.818182	0.863636	0.727273	0.318182	0.909091	0.727273	0.636364	0.724432
F06	0.5	0.636364	0.636364	0.863636	0.681818	0.5	0.909091	0.636364	0.545455	0.545455	0.727273	0.363636	0.727273	0.227273	0.272727	0.636364	0.65625
F07	0.454545	0.227273	0.272727	0.181818	0.545455	0.318182	0.409091	0.227273	0.136364	0.272727	0.227273	0.0909091	0.227273	0.181818	0.227273	0.272727	0.427557
F08	0.590909	0.363636	0.590909	0.318182	0.227273	0.272727	0.227273	0.318182	0.636364	0.409091	0.5	0.909091	0.136364	0.454545	0.409091	0.454545	0.346591
F09	0.318182	0.136364	0.136364	0.181818	0.636364	0.5	0.227273	0.227273	0.272727	0.181818	0.272727	0.181818	0.5	0.181818	0.409091	0.409091	0.362216
F10	0.136364	0.272727	0.0454545	0	0.0454545	0	0	0.0454545	0.0454545	0	0.0909091	0.363636	0.318182	0.409091	0	0.181818	0.210227
F11	0	0.545455	0.363636	0.454545	0.227273	0.136364	0.545455	0.5	0.227273	0.409091	0.318182	0.363636	0.454545	0.454545	0.545455	0.0909091	0.237216
F12	0.136364	0.0909091	0.0909091	0.227273	0.0454545	0.181818	0.0909091	0.136364	0.227273	0.0909091	0	0.0454545	0	0	0.0909091	0.0454545	0.223011
F13	0.636364	0.0909091	0.5	0.318182	0.363636	0.272727	0.272727	0.363636	0.181818	0.590909	0.272727	0.136364	0.545455	0.454545	0.181818	0.136364	0.213068
F14	0.772727	0.863636	0.909091	0.681818	0.681818	1	0.681818	0.727273	0.772727	0.772727	0.681818	1	0.5	0.772727	0.772727	0.818182	0.553977
F15	0.590909	0.772727	0.681818	0.863636	0.818182	0.818182	1	0.954545	1	0.818182	1	0.681818	0.818182	0.909091	0.909091	0.909091	0.81108
F16	0.863636	1	0.818182	0.909091	0.863636	0.863636	0.590909	0.954545	0.772727	0.454545	0.818182	0.818182	0.909091	1	0.727273	0.772727	0.833807
F17	1	0.363636	1	0.909091	0.727273	0.772727	0.863636	0.818182	0.909091	0.863636	0.681818	0.772727	1	0.772727	1	0.681818	0.821023
F18	0.772727	0.363636	0.318182	0.590909	0.636364	0.590909	0.863636	0.409091	0.590909	0.363636	0.772727	0.227273	0.272727	0.636364	0.590909	0.863636	0.6875
F19	0.0909091	0.545455	0.0909091	0.272727	0.363636	0.0454545	0.454545	0.0909091	0.363636	0.181818	0.181818	0.0909091	0.363636	0.181818	0.545455	0.363636	0.409091
F20	0.318182	0.409091	0.181818	0.454545	0.636364	0.545455	0.136364	0.545455	0.363636	0.590909	0.545455	0.454545	0.409091	0.5	0.272727	0.409091	0.34375
F21	0.181818	0.181818	0.409091	0.318182	0.227273	0.181818	0.636364	0.318182	0.318182	1	0.136364	0.409091	0.227273	0.272727	0.545455	0.590909	0.397727
F22	0.454545	0.681818	0.454545	0.136364	0.272727	0.5	0.181818	0.318182	0.227273	0.0454545	0.454545	0.5	0.409091	0.0909091	0.0909091	0.181818	0.34233
F23	0	0.136364	0	0.0454545	0.0454545	0.0454545	0	0.0454545	0.0454545	0.0454545	0	0.227273	0	0	0	0	0.176136
F24	0.318182	0.590909	0.636364	0.5	0.363636	0.363636	0.318182	0.454545	0.454545	0.272727	0.454545	0.681818	0.545455	0.409091	0.363636	0.272727	0.238636
