# Supplementary material for: Modulation of Alpha Oscillations in the Human EEG with Facial Preference
Source: PLoS One. 2015 Sep 22;10(9):e0138153. doi: 10.1371/journal.pone.0138153 (PMC4578776; doi:10.1371/journal.pone.0138153)
Supplement: S2 File — (ZIP) [file pone.0138153.s002.zip]

Archive with 33 entries (32 files):
- SUB01.xlsx
- __MACOSX/
- __MACOSX/._SUB01.xlsx
- SUB02.xlsx
- __MACOSX/._SUB02.xlsx
- SUB03.xlsx
- __MACOSX/._SUB03.xlsx
- SUB04.xlsx
- __MACOSX/._SUB04.xlsx
- SUB05.xlsx
- __MACOSX/._SUB05.xlsx
- SUB06.xlsx
- __MACOSX/._SUB06.xlsx
- SUB07.xlsx
- __MACOSX/._SUB07.xlsx
- SUB08.xlsx
- __MACOSX/._SUB08.xlsx
- SUB09.xlsx
- __MACOSX/._SUB09.xlsx
- SUB10.xlsx
- __MACOSX/._SUB10.xlsx
- SUB11.xlsx
- __MACOSX/._SUB11.xlsx
- SUB12.xlsx
- __MACOSX/._SUB12.xlsx
- SUB13.xlsx
- __MACOSX/._SUB13.xlsx
- SUB14.xlsx
- __MACOSX/._SUB14.xlsx
- SUB15.xlsx
- __MACOSX/._SUB15.xlsx
- SUB16.xlsx
- __MACOSX/._SUB16.xlsx
