# Supplementary material for: Modulation of Alpha Oscillations in the Human EEG with Facial Preference
Source: PLoS One. 2015 Sep 22;10(9):e0138153. doi: 10.1371/journal.pone.0138153 (PMC4578776; doi:10.1371/journal.pone.0138153)
Supplement: S2 File — (ZIP) [file pone.0138153.s002.zip › SUB01.xlsx]

## Sheet: Passive
	F01	F02	F03	F04	F05	F06	F07	F08	F09	F10	F11	F12	F13	F14	F15	F16	F17	F18	F19	F20	F21	F22	F23	F24
CH01	-0.31133	-0.64293	0.41509	0.99215	-2.1377	-1.1121	-0.44896	-0.83607	0.52505	-0.29763	1.5307	0.3461	-0.66129	-1.0765	-1.7156	-0.95199	-0.016541	-0.8693	0.79806	-1.8349	-0.13152	-0.33786	-0.81135	2.3804
CH02	-1.6597	1.3595	-1.7947	0.3883	-0.21368	0.16058	-0.074877	0.69381	1.9583	-1.3377	-1.4507	-0.13309	-0.57878	-1.7157	-0.74903	-0.80735	0.27742	0.38176	-0.55066	0.059991	-0.86879	0.86428	-0.81495	1.8152
CH03	-0.78391	1.1341	0.32168	0.15704	-0.76559	-1.0961	1.1381	0.16074	0.86744	0.85819	-1.4812	0.816	-0.48508	-1.3699	0.66003	0.42602	0.45454	-0.56402	1.0002	0.52297	-0.0052217	-0.87943	-1.7104	1.9563
CH04	-0.98799	0.50203	0.22783	0.058636	0.56953	0.39266	-0.1689	1.7658	0.0017997	1.0664	0.10531	-0.14869	0.36479	-0.18079	-0.75107	1.1912	0.10989	1.0402	-0.44146	-0.1689	-0.9758	1.6807	-0.38736	2.1446
CH05	-1.0106	1.5414	0.21192	0.7287	1.9256	0.69492	-0.099184	0.32437	-0.50867	1.0438	0.65035	-0.90583	1.989	0.17468	0.55591	-0.65404	0.77592	1.0912	-0.2089	0.12493	0.49931	2.4881	0.2661	0.50638
CH06	-1.5599	-0.16501	-0.16525	0.36538	-1.5937	0.20327	-0.099286	1.9039	1.9884	1.1287	-1.1191	0.038498	0.44867	0.72381	0.68875	0.869	1.589	1.7887	-0.51195	0.74561	-1.6902	1.2957	-0.6397	2.4926
CH07	-1.7184	1.1484	1.2426	-0.057833	-0.1243	0.73453	1.6691	2.2821	1.6728	2.2186	-2.6363	0.7816	0.33294	-0.73438	0.81685	1.1852	1.9294	1.5294	-1.1566	-1.0216	-0.89226	1.7897	-1.1487	2.2684
CH08	-0.62365	0.61845	-0.43994	1.0573	1.3313	0.9843	-0.11126	2.1553	0.30172	1.6024	-0.90325	-0.80385	0.74274	-0.81299	0.55714	0.93471	1.5634	1.7094	-1.1117	0.15604	-0.22043	2.8257	0.047606	2.5712
CH09	-0.77484	-0.8129	0.15345	1.4718	2.8637	0.8052	-0.88996	1.5765	0.53942	2.0616	0.33927	-0.24474	0.97877	-1.0561	0.61843	0.213	1.889	1.6614	-1.5007	-0.24071	0.078153	2.0522	0.38541	1.9314
CH10	-0.66021	-0.052789	-0.32861	0.6729	3.3813	0.63183	-0.67654	1.3892	0.79668	1.0747	1.5167	-0.49739	1.7137	-1.2614	-0.33387	-0.61826	1.48	1.8776	-0.26227	-0.55286	0.11338	1.3997	1.4066	0.73834
CH11	-1.5372	0.066646	-0.59315	1.5913	1.8392	0.32545	-0.65777	0.4734	2.7976	1.1019	1.6002	-0.1503	2.0068	-1.3086	-0.46051	-0.15648	1.5839	1.0231	0.085649	-0.9939	-0.30877	1.6868	0.013513	0.39848
CH12	-1.1994	0.58505	0.14474	1.87	1.5997	-0.26881	-0.72318	0.36374	1.5718	0.32951	0.22983	0.25375	2.6351	-1.3156	-0.44462	0.094915	0.49912	1.2184	0.020245	-0.86091	-0.23624	1.9589	0.036644	1.195
CH13	-0.53129	1.1635	-1.0957	0.81882	2.6283	-0.54148	0.049408	0.026043	0.89494	-0.44582	0.015906	0.35809	1.5064	-0.63584	-0.031678	-0.55448	1.5803	0.83713	0.81335	-1.5543	-0.23695	1.2992	0.66564	0.27051
CH14	-1.4647	1.362	1.1164	1.4402	3.1282	1.1629	-1.6207	0.58443	2.5808	-1.6727	-1.0806	-0.27592	1.2554	0.78639	0.60676	0.81911	0.04902	0.020624	1.4579	-0.071082	-1.3779	0.92712	0.86893	0.60043
CH15	-1.2522	0.15244	0.62682	0.85984	-1.3221	-0.16304	0.1896	2.0387	0.90376	0.32094	-2.1786	0.7326	0.077045	-0.50305	0.2009	0.47458	0.2737	3.1952	1.0926	0.31776	-0.92939	2.5259	-0.49702	3.204
CH16	-0.85382	0.45659	0.87896	-0.0054618	0.28156	0.73455	0.95408	2.4218	0.54208	1.7186	-2.8048	0.36439	1.5813	-0.58459	0.62671	1.3696	1.1363	3.2729	-0.24634	-0.71766	-1.2385	2.8933	0.49907	3.5951
CH17	-0.67936	0.3945	0.2891	1.6236	1.4981	0.84845	-0.18582	1.6808	0.90928	2.2294	-0.50451	-0.19734	0.91075	-0.084795	0.38149	0.3821	1.9319	2.1229	-1.0566	0.57734	0.05738	2.9687	-0.88853	2.8903
CH18	-0.86224	0.058434	0.11196	1.3134	3.2815	0.082342	-1.8908	0.80095	1.1319	1.9267	2.1559	-0.22049	1.4874	-0.92046	0.081899	-0.15394	0.77861	1.8337	-0.72165	0.33221	0.63172	2.6073	1.1763	1.868
CH19	-0.77303	0.23714	-0.40232	1.2818	2.506	-0.26203	-1.6175	0.20871	2.1617	0.64791	2.126	-0.31209	1.6887	-0.97927	-0.72258	-0.17517	1.2256	1.2987	-0.81012	-0.23046	-0.073596	1.7256	0.85443	0.35556
CH20	-1.1443	0.84416	-0.063816	1.2809	2.2683	-0.74193	-0.96995	-0.026491	1.9957	0.81898	2.0816	-0.43472	2.8559	-0.91394	-0.76664	-0.31451	1.212	1.3321	0.039705	0.32333	0.31872	1.9024	0.41334	1.1732
CH21	-1.0352	0.39277	-0.5904	0.9312	1.7771	-0.057465	-0.52514	-0.95806	1.1208	-0.36939	1.9861	0.52247	2.4774	-0.59624	-0.99364	-0.60673	0.79894	1.2174	1.411	-0.24114	-0.57875	1.1349	0.54295	0.2384
CH22	-1.2764	0.13971	0.71717	1.8855	2.7538	0.14066	-0.38412	0.0069531	1.7308	-0.67349	1.2994	0.093117	2.4864	-0.31435	-0.37674	-0.34109	0.45007	0.81661	2.145	-0.92084	0.58095	0.092374	0.36647	-0.30234
CH23	-1.5149	0.36247	0.44614	2.0159	2.7966	0.035857	-1.5626	0.25886	1.2443	-0.55043	1.406	-0.69988	1.0489	0.71077	0.47346	0.057918	0.13302	0.1456	2.3355	-0.92935	-0.065572	-0.20754	-0.1641	-1.2646
CH24	-0.21208	0.46297	0.99841	0.54186	-0.9025	1.3657	-0.32029	3.1383	0.53059	0.42947	-1.987	0.27695	1.1782	-1.1952	-0.33643	0.44098	0.36123	3.7299	1.0361	-1.8252	-0.66892	0.95719	0.060194	3.2732
CH25	-1.8463	-0.50524	1.5295	0.38891	-0.69485	2.2535	-0.57054	1.3551	1.1799	1.2718	-2.7001	0.63236	1.4552	0.072399	-0.024734	0.34187	1.8661	3.7798	0.80639	-0.048636	-1.7079	2.8498	0.27678	2.3249
CH26	-0.42196	-0.87604	-0.37525	0.96542	1.9506	1.083	-2.1259	0.36048	1.196	1.432	-0.1174	0.13767	2.1431	-1.7886	-1.2139	-0.51288	0.50052	2.7127	-0.83038	-0.4378	-0.22437	2.5014	0.097151	2.1447
CH27	-0.7515	0.31971	0.044088	1.5859	2.8107	-0.02522	-2.2247	-0.25855	2.0097	0.94006	0.99601	-0.14583	2.4778	-1.0515	-0.66229	0.36801	1.3159	1.87	0.67844	0.44362	0.72998	2.1043	-0.53313	1.5165
CH28	-0.79791	-1.7694	0.97946	1.0722	2.3033	-0.67916	-2.1104	-1.5556	2.178	0.67542	0.84679	-0.087359	1.9424	-0.14853	-1.0604	0.13969	0.88182	1.6919	0.28261	0.40699	-0.078037	0.65915	-1.1041	-0.29747
CH29	-0.88168	-0.44697	1.108	0.20367	2.0894	-0.684	-1.0202	-1.2235	1.6141	0.5721	0.15239	0.5836	1.2978	-0.345	-1.8623	0.48192	0.32569	1.1055	0.90189	0.16068	-0.27398	0.26015	0.095969	0.49725
CH30	-0.65184	-0.034908	1.4746	0.58596	2.5806	-1.3292	0.14148	0.69505	1.5385	-0.23137	3.1501	0.49115	2.0907	0.55204	-0.41814	-1.3115	-0.48202	-0.014248	1.0287	1.5368	-0.31085	0.78124	-1.1761	-0.67395
CH31	-1.4018	0.18941	0.57451	2.2187	1.4821	-1.8141	-0.65985	-0.015741	1.1948	-1.1073	-0.12825	-0.37067	2.3986	0.53867	-0.77689	-0.40868	-0.052324	1.2327	1.928	-1.0115	1.0575	0.34056	-0.36242	-0.0079772
CH32	-0.34521	0.2081	0.66957	0.64352	0.49929	-1.3458	-0.51516	0.27802	0.035534	-1.7382	-0.1087	-0.076311	1.3829	-1.3036	-0.63589	0.10794	0.18066	0.73294	0.66831	-1.6078	-0.20992	-0.49775	-0.61843	0.44498
CH33	-0.16512	-0.35242	0.027821	-0.094146	-1.4342	0.86804	-1.7526	-0.16215	-0.6136	0.48592	-0.93887	-0.71258	1.3007	-1.279	-2.0239	-0.93765	2.3647	1.2116	0.41673	-2.4771	-1.3981	-1.0122	0.17699	0.83598
CH34	-0.86744	1.0387	0.80727	0.64749	-1.5125	1.6495	-1.5737	-0.39777	1.264	0.06059	-0.75091	0.11123	1.4511	-1.0418	-2.0649	-0.3206	2.4656	2.1437	-0.11092	-0.73292	-1.3424	0.89047	-1.3353	1.2723
CH35	-0.57834	-1.6158	-0.21158	0.56339	2.4936	0.14968	-2.6283	-2.4651	1.5263	0.4522	0.67303	0.18573	1.7978	-1.5786	-2.1492	-0.40567	0.58683	1.4598	-1.1786	-0.73933	-0.26527	1.1474	-1.0535	1.3575
CH36	-0.42966	-2.3151	0.41637	0.77596	3.4534	-0.96988	-1.8334	-2.2732	0.68284	0.49857	-0.61874	-0.10483	1.8835	-0.73123	-1.6929	0.14241	0.30653	0.99122	-0.86948	-0.34721	0.21139	0.84065	-1.2518	-0.28187
CH37	-0.77411	-1.7878	1.0375	1.1026	2.3399	-0.73368	-2.0981	-1.5996	2.2135	0.65916	0.79014	-0.062495	1.9146	-0.11668	-1.0327	0.21328	0.87932	1.7039	0.30558	0.41439	-0.10996	0.67062	-1.1003	-0.28173
CH38	-0.6294	-1.6042	0.84311	1.2743	2.5337	-1.1256	-2.0314	-0.4761	2.4307	0.22668	0.15939	-0.2462	1.9575	-0.37556	-2.2837	0.43826	0.33976	0.73256	-1.0447	0.55544	-0.46966	-0.70085	-1.329	-1.5441
CH39	-1.0464	-1.162	0.76152	0.23611	1.3227	-2.0957	-1.5965	-1.8523	1.3261	-0.43522	-0.66627	-0.21026	1.6859	-0.25228	-1.3488	-0.17806	-0.17969	1.4452	0.061894	0.16946	-0.43899	-0.30016	-0.78886	-1.2865
CH40	1.1688	-0.20854	0.34502	0.45964	-0.51343	-1.5839	-1.2059	-0.66329	0.046938	-1.7208	-1.6925	0.15973	1.2979	-1.9887	-0.95284	-1.3415	0.47358	0.96772	-1.2949	-0.23089	-1.2834	0.56066	-0.82439	-0.30856
CH41	0.31122	-0.1173	0.87624	-0.87845	-1.1233	-0.2199	-0.78366	-1.0115	0.54925	-0.23067	-2.138	0.59758	0.17023	-1.6044	-2.5243	-0.065736	-1.8357	-0.38494	1.5059	-1.1973	-0.93615	0.39038	0.17894	0.74423
CH42	-1.4613	0.69229	-1.4709	1.6097	-2.152	-1.0791	0.26886	-1.6797	0.7746	-0.94907	0.13225	-1.6994	0.086178	-0.35371	-3.6454	-0.64365	2.5665	-0.22451	0.056854	0.17729	1.0059	0.5268	-1.5303	0.821
CH43	-0.66265	-0.14833	0.23537	0.88509	-1.7164	-0.69303	-1.8538	-1.7558	1.4828	-0.57661	-1.2429	-0.95779	0.16947	-2.1862	-3.6024	-0.86872	1.7935	0.66162	-1.8202	-1.8851	-1.4312	-0.43289	-2.6148	-0.7557
CH44	-0.72068	-3.3462	0.11693	0.66745	1.4042	-0.17508	-2.5641	-1.8498	2.0346	-0.067566	-1.5011	-0.6688	0.29994	-2.3177	-2.7582	-0.27238	0.45701	0.82487	-1.5578	-1.2025	-0.6132	-0.42973	-0.89614	-0.19061
CH45	0.047326	-2.8801	1.8998	0.053808	2.2122	-1.0877	-2.8529	-2.5424	2.3056	0.69552	-1.1187	-0.60514	2.4341	-0.90359	-2.7724	-0.492	0.2397	0.11569	-0.93198	0.91451	-0.30129	0.17148	-1.4947	-1.8948
CH46	-1.436	-2.2633	1.884	-0.048493	2.4249	-1.3368	-2.4816	-2.1686	2.2041	0.47233	-1.0459	-0.5659	2.2515	-0.14621	-1.1977	0.066696	0.34478	1.3639	-0.8343	0.93669	0.049966	-0.20982	-0.60989	-2.8298
CH47	0.033075	-1.6682	2.1007	0.12823	1.8086	-2.1036	-3.0313	-1.8875	1.5317	-0.013272	-2.0174	-0.1241	1.7772	-0.12103	-1.464	-0.37189	0.43584	1.9101	-0.17432	0.87622	-0.74523	-0.71577	-0.43622	-2.9155
CH48	-1.8826	-1.302	-0.45822	-0.70477	0.063937	-1.7885	-2.2181	-2.0791	1.7975	-1.1912	-2.5184	-0.3172	0.56778	-0.11047	-1.6165	-0.85705	0.18129	1.2081	-1.0661	-0.10341	-0.28602	-1.6002	-0.58598	-1.6152
CH49	-3.2461	-1.2588	-0.028523	-1.1489	-1.2351	-1.5793	-1.6929	-2.0282	0.7663	-1.2103	-2.2548	-0.071471	0.62532	-1.6175	-1.0068	-0.34535	0.09704	0.15059	-1.5303	-1.7635	-0.47681	-0.96442	-1.0803	0.49883
CH50	-2.2446	-1.3053	1.1984	-0.65683	-1.6854	-0.90355	-0.68423	-1.6341	0.3878	-0.61517	-1.3972	0.57937	-0.11336	-1.6133	-0.042175	-0.022705	-0.29068	0.13014	-0.44595	0.29923	-0.07001	-0.49531	-0.87664	1.5488
CH51	-1.4115	-1.014	-0.90672	0.54256	-1.8213	-1.6374	-2.1803	-2.198	1.8246	-1.3737	-0.84261	-2.0918	-1.4629	-2.3504	-2.1529	-0.83069	0.86673	-0.71673	-1.7835	-1.482	-0.74256	-0.22017	-0.67131	-0.71882
CH52	-1.5204	-0.92783	-0.78894	0.29188	-1.8156	-1.7269	-2.1657	-2.2248	1.9177	-1.4126	-0.8324	-2.0918	-1.5592	-2.2396	-2.0735	-0.92892	0.86133	-0.84541	-1.7908	-1.5185	-0.70035	-0.30222	-0.72417	-0.80733
CH53	-2.3127	-0.89422	-0.68679	-0.86567	0.76736	-1.1144	-2.7198	-2.7137	1.5242	-1.1029	-1.612	-1.0223	-0.1048	-1.9661	-3.1198	-0.6862	0.30695	-0.98841	-1.8202	-1.1066	0.74727	-0.31421	-1.7016	-0.86051
CH54	-1.5064	0.056148	0.71419	-1.6985	0.35552	-0.94578	-3.0772	-2.3571	-0.59651	-0.82787	-1.4716	-0.52355	0.65456	-1.9453	-1.6313	-1.0991	0.058898	0.57541	-0.81609	0.1213	0.61687	0.47646	-1.9532	-1.3642
CH55	-2.5991	-1.1062	-0.99804	-1.3417	-0.43537	-2.4417	-1.6378	-1.7241	-1.69	-1.1333	-2.6235	-0.73983	-0.94348	-0.37252	-0.58286	0.582	0.58606	0.57189	-1.445	-0.44057	0.63333	-1.2996	0.91237	-1.058
CH56	-2.2168	-0.72664	-0.84593	1.1291	-0.97983	-1.4254	-0.91735	-0.16325	-1.1275	-0.4131	-1.7717	-0.52855	-1.0615	0.16827	-0.91949	0.033076	0.93787	1.3323	-0.26688	-0.43905	0.42679	0.04894	1.6795	0.78874
CH57	-0.35494	-0.49311	-0.74131	-0.7032	-0.85178	-0.11278	-0.52305	0.46566	-0.52703	0.8232	-1.9012	-0.858	0.13848	0.099102	-1.1406	0.4475	1.3254	0.82381	0.94886	0.080929	1.1584	2.02	1.0011	1.4485
CH58	-0.80884	-1.2599	-1.2141	-0.61402	-0.95478	1.2882	-2.6575	-1.3831	-0.84571	-0.99186	-1.4115	-1.5301	-1.056	-0.65597	-2.0112	-1.9784	0.8541	-0.38255	0.050044	-0.5649	0.90002	-0.40864	-0.13451	-1.066
CH59	-0.96916	-1.2158	1.1386	-1.5894	0.46003	0.68104	-2.3472	-2.6135	-1.0709	0.33569	-2.9689	-1.0992	-1.6807	-0.66887	-1.4484	1.1402	0.64083	0.14261	-1.4412	0.022189	0.13499	0.10195	-0.24914	-1.1203
CH60	-0.86827	-0.45487	0.059919	-0.35286	0.48696	-0.99249	-1.1097	-1.8479	-0.064444	0.67473	-1.9045	-0.53171	-0.784	0.6667	-1.1224	1.2472	0.63287	0.65239	-0.27048	0.16029	1.6667	0.68965	1.289	1.639

## Sheet: Active 1st
	F01	F02	F03	F04	F05	F06	F07	F08	F09	F10	F11	F12	F13	F14	F15	F16	F17	F18	F19	F20	F21	F22	F23	F24
CH01	1.7094	-0.75798	-1.6691	-1.6827	1.115	-0.28459	-1.8961	0.33557	-0.30134	-0.8866	1.1063	0.23963	0.80768	1.7623	0.93928	-0.87935	0.73839	0.83653	-0.29856	1.5664	-0.63757	0.80481	1.4111	-0.75175
CH02	0.38807	-1.9952	-2.0213	-2.497	-1.8228	-1.4791	0.029549	-0.87108	-0.46357	-0.63864	-0.48805	-0.22196	-1.4812	-0.58816	0.54506	-2.1878	-1.5724	-0.40472	-1.0625	-0.11155	-1.3284	-0.12147	-0.35975	-0.54568
CH03	-0.18899	-1.7881	-2.2794	-2.4329	-1.9613	-0.96076	-1.4835	0.057346	-0.54575	-0.99745	-1.4367	-2.4083	-0.94108	-1.2641	-0.060195	-1.5178	-1.2977	-0.032114	-1.8695	0.80105	0.28677	-0.39801	-0.74421	-0.32453
CH04	0.2676	-2.0981	-3.3874	-3.0155	-3.0521	-2.0987	-1.3642	0.141	-0.78545	-0.55751	-1.6497	-1.4004	-2.0855	-2.213	0.49111	-1.6661	-1.7546	-0.70083	-0.93756	-1.587	-1.5084	-0.60402	-0.91317	-0.26735
CH05	-1.6548	-3.2102	-2.9167	-3.2366	-2.0752	-2.0409	-1.5707	-0.080829	0.27185	-1.3359	-1.4899	-2.0167	-2.3447	-3.0714	-0.52615	-3.0659	-1.1476	0.19963	-0.76152	-1.3348	-0.12128	-0.36732	-0.71979	-0.79217
CH06	0.49283	-0.15991	-2.0681	-0.61443	-2.2454	-0.41196	0.15475	-1.5539	-0.37351	-1.9714	-0.19	-0.096606	-1.1908	-0.50738	1.3588	0.16795	-1.9074	-0.035128	-0.38795	0.16527	-1.0175	-0.29496	-1.2287	-0.74982
CH07	0.81897	-0.98552	-1.4268	-1.2243	-3.474	-2.3561	-1.0302	-0.90202	-0.57237	-1.4666	-0.45555	-0.53127	-1.2233	-0.90277	1.1788	-0.69479	-1.9733	-0.16395	-0.29317	-0.90571	-1.0991	-0.070036	-0.80652	-0.37744
CH08	0.086326	-1.5317	-2.581	-3.0085	-3.3371	-2.3699	-0.72024	-0.65249	-1.2254	-1.0378	-0.9022	-1.6517	-1.2521	-1.5784	0.19699	-0.74903	-1.742	-0.25923	-1.0344	-1.1672	-1.1069	0.32018	-1.0893	-0.47065
CH09	-0.26145	-2.7718	-3.651	-3.3448	-3.5625	-2.2748	-1.5129	-0.61823	-0.72193	-0.93071	-1.4318	-1.9045	-1.846	-2.3739	0.04046	-1.7561	-0.99089	-0.39471	-1.2955	-0.95404	-0.9779	-0.24479	-0.66541	-1.2017
CH10	-0.60003	-2.6949	-4.4696	-3.5183	-3.1613	-2.1479	-1.3396	-0.22094	0.25229	-0.90023	-2.0294	-1.7451	-2.124	-2.5194	0.63044	-2.093	-0.52624	-0.416	-1.523	-1.1001	-0.097442	-0.38416	-0.4208	-1.0939
CH11	-1.0609	-3.1642	-3.9795	-3.8467	-2.905	-1.7788	-1.9943	-0.15145	0.79432	-1.2849	-2.2945	-1.4199	-2.2606	-2.6744	0.31374	-2.8929	-0.64196	-0.36614	-1.1928	-1.0716	0.24776	-0.37863	-0.33098	-0.86133
CH12	-1.2358	-2.9458	-3.3443	-4.179	-2.2002	-1.4764	-2.1806	-0.22024	0.9303	-1.4889	-1.5397	-1.3738	-2.4803	-2.3535	-0.16689	-2.6826	-1.4945	0.057429	-1.2775	-0.99717	0.96674	-0.43005	-0.52285	-0.52011
CH13	-0.7868	-2.2171	-2.9137	-3.912	-1.0981	-0.67086	-1.4946	0.17611	1.0728	-1.0137	-1.2223	-1.3561	-2.1904	-2.2787	0.0064724	-3.0175	-1.43	-0.11983	-0.35559	-1.2198	0.54095	-0.63568	-0.6453	-0.55961
CH14	-1.8498	-0.44893	-2.5499	-3.2615	-1.319	-0.60712	-0.44279	-0.95313	1.3052	-1.7721	-1.1453	-1.5997	-0.87457	-1.8414	0.22584	-3.4947	-1.6777	0.052761	0.17824	-0.32602	-0.39068	-1.0174	-0.76761	-0.59516
CH15	0.79993	0.51752	-1.7056	-0.58448	-2.4032	-0.32806	-1.0001	-0.73559	0.38055	-0.27503	0.012006	0.36266	0.022497	-0.29056	1.9825	-0.19367	-0.60102	0.35868	0.42655	0.41546	-0.60143	-0.68546	-1.2946	-0.77458
CH16	0.86295	0.61019	-1.4344	-1.3709	-2.5879	-1.9231	0.10277	-0.76628	-0.10031	-1.1304	-0.00016435	-0.51897	-0.017838	-0.27831	1.4523	-0.32784	-1.7782	-0.51654	-0.66886	0.13643	-0.15412	0.49849	-1.268	-0.64887
CH17	0.081382	-1.1831	-3.0207	-2.5374	-3.0486	-2.4804	-1.1573	-0.68875	-1.0951	-1.0127	-0.11118	-1.5601	-0.46723	-1.0017	0.42998	-0.93698	-1.7314	-0.11352	-1.1334	-0.85408	-0.85374	0.095117	-0.72362	-0.18997
CH18	-0.3351	-2.7259	-3.9418	-3.482	-3.3269	-2.2121	-1.1783	-1.2831	-0.0049911	-1.046	-1.1738	-2.225	-2.0765	-2.0818	0.18923	-1.5876	-0.80119	-0.01044	-1.8558	-0.78945	-0.45133	-0.41243	-0.054879	-1.0102
CH19	-0.53545	-3.0307	-3.9214	-3.8785	-3.0462	-1.9956	-1.6859	-1.2775	0.42914	-1.5569	-1.9584	-1.4629	-2.2876	-2.206	-0.08995	-2.381	-0.83854	-0.16559	-1.1822	-0.53717	-0.14196	-0.36583	0.41366	-1.2861
CH20	-0.87953	-3.2252	-3.7502	-3.6087	-2.136	-1.5737	-2.4212	-1.4938	1.0304	-1.4071	-2.171	-1.066	-2.4154	-2.3321	0.070297	-3.0592	-0.96894	0.50299	-1.2587	-0.76652	0.6277	-0.82238	0.015346	-1.3091
CH21	-1.5723	-2.574	-3.8642	-3.0996	-0.83457	-0.57501	-1.7002	-0.72396	1.6344	-1.2984	-1.7342	-0.99378	-1.9791	-2.0954	0.19644	-2.9478	-1.4537	0.50441	-0.21363	-1.0318	1.1537	-0.66666	-0.32763	-0.9774
CH22	-1.9827	-1.142	-3.6661	-2.8664	-0.45073	-0.015643	-0.24331	-0.63035	1.7798	-1.6202	-0.94902	-1.3288	-1.735	-1.353	0.1493	-3.2207	-1.1357	0.5902	0.20311	-0.9252	0.82708	-0.92452	-0.29619	-0.43397
CH23	-2.3398	0.36431	-3.1844	-2.6359	0.043598	0.020826	0.2029	-0.88774	1.7351	-1.2145	-0.46112	-2.1123	-0.50309	-0.45312	-0.10428	-3.0875	-1.5097	0.81595	0.23694	-0.80992	0.39564	-1.1837	-0.32505	-0.41198
CH24	1.189	0.29715	-1.5986	0.57345	-1.9159	0.54155	0.086958	-0.57464	-1.1028	-0.3868	-0.42934	-0.21241	0.57845	0.12481	2.4442	0.53108	0.15844	0.45418	0.36888	1.3871	0.70362	-0.048901	-0.59434	-0.81466
CH25	1.3831	-0.29247	-1.994	0.23155	-2.1052	-0.93642	0.30169	-0.67098	-0.49734	-1.2991	0.095208	-0.66562	0.40875	0.046769	1.7033	-0.13901	-1.1692	0.88114	-1.0391	0.62252	-0.23679	0.11251	-1.5902	0.06883
CH26	0.28162	-1.4033	-2.9576	-2.1156	-2.0064	-1.454	-0.67888	-1.2552	0.080306	-2.142	0.01002	-2.495	-0.16948	-0.055026	0.9223	-0.21303	-1.4836	0.16305	-1.196	-0.99186	-0.0093155	-1.0439	-0.59193	0.011568
CH27	0.31972	-3.1086	-3.1765	-2.5096	-2.52	-1.4186	-1.0064	-1.6135	0.23961	-1.1543	-0.78369	-2.2591	-1.1851	-0.44152	0.13724	-1.426	-0.8174	0.37834	-1.3592	-0.6751	0.40761	-0.34381	0.31917	-0.25563
CH28	0.58558	-3.1578	-3.0448	-2.3016	-1.4348	-0.6124	-1.9629	-1.8388	0.39298	-1.1519	-0.98018	-1.0542	-1.436	0.50925	1.1096	-1.6453	-0.48765	0.59029	-0.84721	-1.0133	0.7781	-1.172	0.73504	-0.54371
CH29	-0.16008	-2.9522	-3.4102	-2.4343	-0.56625	-0.4135	-1.5795	-1.6425	0.94822	-1.1948	-2.0399	-0.65392	-2.0935	-1.3047	0.72087	-1.8883	-1.2583	0.30792	-0.44913	-0.99729	0.7596	-0.87326	0.42912	-0.45264
CH30	-1.0369	-1.502	-2.2555	-1.9377	0.098092	0.38775	-0.65426	-0.55026	1.4585	-1.0623	-1.6318	-0.61423	-1.1502	-1.8758	0.17087	-2.3628	-0.80892	0.87193	0.16608	-0.80126	0.39401	-0.016373	0.93441	-0.47778
CH31	-1.4863	-0.32511	-3.8928	-2.8051	0.20187	0.048443	0.046382	-1.1328	2.1746	-1.3432	-0.52147	-0.85038	-1.0213	-0.39868	0.0046224	-2.7596	-0.97687	0.29114	0.77056	-0.88038	0.5322	-0.54237	0.28895	0.56308
CH32	-1.1098	-0.15147	-2.5355	-1.8209	0.68541	-1.3143	-0.33505	0.096718	1.2684	-1.1069	0.42492	-0.71608	0.11015	0.83238	0.47146	-2.1251	-1.3821	0.40635	0.96641	-0.87219	0.045358	-0.83017	-0.23421	0.63031
CH33	0.79332	0.040022	-2.121	0.57669	-1.4353	1.456	-0.71361	-1.1554	-0.60508	-0.30826	-0.52694	-0.058947	1.3124	0.61709	0.55803	-0.48742	0.5148	0.6479	1.0661	0.47105	0.9737	-0.95153	-0.552	0.036801
CH34	1.0361	-0.81108	-2.4551	0.43782	-1.2286	0.33712	-0.11389	-0.88209	-0.059765	-0.5402	-0.11755	-0.31401	0.92918	0.55967	0.89045	-1.233	0.70493	1.2543	0.72821	0.74796	0.49064	-1.1123	-1.408	0.75137
CH35	0.99244	-2.4539	-3.3589	-1.8384	-1.0694	-0.33476	-1.2069	-1.5347	0.14169	-1.1296	-0.17276	-1.5576	-0.17768	1.132	0.88224	-0.54304	-0.52858	1.3654	0.20044	0.93884	0.30934	-1.7236	-0.63919	0.96484
CH36	1.3255	-2.3827	-3.3073	-2.2111	-1.1961	-0.40471	-1.7662	-1.5536	0.27134	-0.80652	-0.49146	-1.0196	-0.69197	1.503	1.3164	-1.3242	-0.54963	1.115	-1.1105	-0.69543	1.2394	-1.1456	-0.28676	0.48069
CH37	0.58691	-3.1095	-3.1123	-2.2964	-1.3648	-0.57752	-1.9593	-1.795	0.39643	-1.105	-0.93614	-1.0263	-1.4696	0.55645	1.1305	-1.6664	-0.47614	0.59353	-0.91454	-1.0469	0.70298	-1.1504	0.71365	-0.4994
CH38	0.47742	-2.6238	-3.2055	-2.2388	-0.90971	0.32682	-1.9624	-1.5911	0.21761	-1.2522	-1.0087	-1.1849	-1.3859	0.88083	1.806	-1.375	-0.64267	-0.024997	-0.5822	-1.2966	-0.076065	-0.85559	0.62562	-0.68467
CH39	-0.013147	-1.6477	-3.5451	-2.0383	-1.025	0.77858	-2.1635	-1.8038	0.58938	-1.4442	-1.3986	-0.49477	-1.5131	1.1981	0.95474	-1.4639	-1.0738	-0.24772	-0.12087	-1.652	0.012362	-0.91555	-0.14959	-0.44518
CH40	0.031656	-1.1	-3.1022	-1.4502	-0.84718	-0.1287	-0.83911	-0.82571	0.87474	-1.0408	-0.56641	-0.24451	-0.10855	1.3283	-0.41473	-0.67412	-0.079778	0.44424	0.61904	-1.1491	-0.023555	-1.1472	-0.14213	0.11884
CH41	-0.38901	0.079434	-2.9583	-1.1842	-0.67989	-0.1733	-0.40933	0.33185	-0.19143	-0.96814	0.053918	-0.14662	0.085009	0.68855	-0.93349	-0.43615	-0.95257	-0.28901	-0.10337	-0.097289	0.033656	-1.4999	0.92816	0.5034
CH42	0.15725	-1.6012	-2.7968	-1.9755	-1.9264	0.81683	-1.2273	-1.2917	0.54727	0.20968	-0.61567	-0.1861	0.56164	-0.7724	0.37033	-1.6023	0.61566	-0.024451	-0.45116	0.16073	-0.7209	-1.7663	-1.3838	-1.4434
CH43	-0.79101	-2.6433	-3.5913	-2.212	-0.80585	0.44078	-1.099	-0.68887	1.1193	-0.027901	-0.69648	-1.063	-0.16042	0.062442	0.23607	-2.282	0.4863	1.1667	0.29875	1.3081	-0.5352	-2.3768	-1.4542	1.3374
CH44	0.11794	-1.6262	-3.1185	-2.765	-1.1542	-0.61777	-0.92328	-1.5581	1.0153	0.22061	-0.11486	-1.6074	-0.53497	0.88579	0.19516	-1.048	0.26693	2.1369	-0.065732	1.6867	-0.76563	-1.2906	-0.5097	0.8305
CH45	1.1442	-2.23	-3.1272	-2.7255	-1.023	-0.12575	-1.5731	-2.0627	0.80462	-0.52493	-0.2296	-1.0307	-0.10625	1.1393	0.26567	-1.6142	0.14011	1.2926	-0.86153	0.59268	-0.078822	-0.93352	0.16693	0.606
CH46	1.8853	-2.3571	-3.0105	-1.8146	-1.0066	0.56293	-1.227	-1.4642	0.97557	-0.51553	0.058301	-0.7013	0.40343	1.3161	0.49949	-0.99301	0.6199	1.1041	-1.1658	0.31313	-0.37313	-1.2225	0.52716	-0.35328
CH47	1.7502	-2.2051	-2.9339	-1.659	-1.369	0.40162	-1.676	-1.1822	0.53929	-0.3515	-0.52958	-0.63584	-0.24131	0.9309	1.0626	-1.6686	0.55062	0.35979	-1.4751	-0.14581	-0.5047	-0.56106	0.34077	-0.72834
CH48	-0.3117	-2.7242	-3.7529	-2.0664	-2.6211	-0.17558	-2.2526	-1.4215	-0.61258	-0.93992	-0.96582	-0.98298	-1.2899	0.47548	0.56667	-1.8248	-1.2389	0.0192	-1.5083	-1.4098	-1.5712	-0.62481	-0.13597	-1.5752
CH49	-0.27985	-2.1602	-4.0372	-2.0959	-3.3355	-0.35666	-1.8173	-0.034627	-0.42981	-1.3217	-0.92491	-0.60329	-1.0374	-0.081917	-0.058458	-1.5636	-1.6799	-0.71668	-0.99007	-0.66843	-1.5236	-0.50232	-0.84163	-1.3886
CH50	-0.14083	-1.2177	-3.7746	-1.3874	-2.5907	-0.67626	-1.1571	0.93663	-1.0914	-0.29163	-1.0897	-0.85521	-1.7273	-1.0343	-0.14785	-1.2443	-1.4309	-0.46537	-0.49311	0.87864	-0.74091	-0.87114	-0.37518	-1.6145
CH51	-1.8497	-2.9007	-3.9192	-3.2828	-1.7008	-0.69459	-1.2759	-1.7057	0.2455	-0.43116	-1.3056	-1.3912	-0.66762	-1.5398	-0.16709	-2.8296	-0.78294	0.49504	-0.44959	0.52999	-0.98636	-1.6834	-1.5194	0.31339
CH52	-1.8488	-2.9859	-3.8984	-3.3064	-1.7854	-0.6801	-1.2481	-1.7374	0.31954	-0.4475	-1.2479	-1.4001	-0.68074	-1.4664	-0.15408	-2.8014	-0.77009	0.4366	-0.44238	0.4903	-0.92393	-1.6901	-1.4992	0.31823
CH53	-1.1015	-3.0565	-2.7979	-3.7438	-1.5051	-0.63205	-0.72427	-1.307	0.84499	-0.24043	-1.5543	-1.7345	-0.77125	-0.13178	-0.037814	-1.7203	-0.038691	1.1412	-0.23618	1.2265	-1.1368	-1.7654	-0.4247	0.28496
CH54	0.40895	-2.6572	-2.5366	-2.5313	-1.3656	-0.00039011	-0.20022	-1.2821	0.71305	-0.9071	-1.0667	-0.68505	-0.29869	0.56439	0.34049	-1.9072	0.53674	1.201	-0.98271	0.30967	-1.412	-1.1062	-0.0060063	-0.95972
CH55	-0.87964	-3.4565	-3.5573	-2.1316	-2.814	-0.92621	-1.1284	-1.2706	-0.32955	-1.8504	-1.6091	-1.6259	-2.1394	-1.2298	0.073184	-1.9285	-2.6177	-0.38671	-1.8962	-1.0196	-2.6797	-1.7496	-0.7491	-1.8012
CH56	-0.92559	-3.1992	-3.8748	-1.8406	-3.273	-1.3884	-2.2726	-0.065855	-0.55071	-2.1712	-1.8769	-0.63505	-2.8752	-1.6489	-0.075374	-1.8492	-2.9376	-0.65889	-1.3076	-1.0619	-2.5267	-1.3167	-1.2619	-1.8643
CH57	-0.62559	-2.5894	-3.382	-1.5985	-2.3259	-0.69631	-1.6977	0.20739	-1.1992	-1.2752	-1.6452	-0.51067	-2.2048	-1.7608	0.24449	-1.2378	-2.6772	-0.6172	-1.0875	0.23419	-1.5241	-0.3473	-1.2265	-2.4671
CH58	-1.703	-3.3537	-2.1485	-2.988	-1.1596	-1.5763	-0.55407	-3.0688	0.63064	-0.60198	-1.4218	-2.4925	-0.71648	-0.90653	0.4437	-1.6101	-0.81781	0.87202	-0.62401	0.49872	-1.7658	-2.0117	-0.52778	-0.052741
CH59	-0.94847	-3.6524	-2.1951	-2.4114	-1.849	-0.52722	-1.2196	-2.4417	0.13616	-0.81516	-1.7537	-0.86853	-0.66076	-0.56652	0.39356	-1.3589	-1.5109	0.43993	-0.87645	0.54229	-1.3629	-1.2102	-1.2834	-1.2891
CH60	-0.97302	-4.0393	-3.4775	-2.1778	-2.2887	-1.1718	-1.3572	-0.98162	-0.64678	-1.4773	-1.5286	-0.75663	-1.8701	-1.4704	0.32116	-1.184	-3.3058	-0.21515	-1.6846	0.76992	-1.6405	-1.0024	-1.1205	-1.9075

## Sheet: Active 2nd
	F01	F02	F03	F04	F05	F06	F07	F08	F09	F10	F11	F12	F13	F14	F15	F16	F17	F18	F19	F20	F21	F22	F23	F24
CH01	-2.4858	-1.6214	-1.3829	-0.89937	-1.1331	-1.678	-0.7185	-0.94636	0.11209	-1.3694	-1.2466	-1.9313	-0.83585	-1.2265	-0.58533	-3.6523	-1.2412	-1.3643	0.70984	-1.5839	-1.5714	-1.446	-0.22397	-0.4282
CH02	-2.9241	-3.3174	-3.4773	-3.4679	-1.4274	-2.2706	-2.0074	-2.4723	-0.80467	-0.64095	-1.1645	-2.093	-3.263	-3.9893	-0.65061	-3.7032	-2.5792	-2.4068	-0.47473	-3.6052	-1.6371	-2.5298	-1.2834	-1.49
CH03	-2.8728	-2.6538	-3.3403	-3.984	-1.261	-2.1152	-1.114	-2.3672	-0.61158	-0.051546	-0.84706	-2.2814	-2.9972	-3.1521	-1.4655	-2.4783	-2.0359	-1.3309	0.42483	-3.6587	-1.5422	-1.803	-2.0637	-0.91786
CH04	-3.9165	-2.905	-3.5921	-4.2716	-2.0512	-3.0546	-1.1769	-2.8152	-1.7642	-1.5411	-1.5318	-3.3817	-4.0562	-3.7944	-1.96	-3.7872	-1.9605	-3.1556	0.25546	-3.9953	-1.3351	-2.2928	-2.3561	-2.9796
CH05	-3.2102	-3.517	-3.3657	-4.1983	-1.3182	-3.1818	-2.0486	-3.8187	-1.9289	-1.3651	-1.1394	-2.4355	-1.9444	-2.8941	-2.3111	-3.0827	-2.2717	-3.7497	-0.17142	-3.7488	-2.962	-2.4921	-2.4695	-1.311
CH06	-1.3396	-1.8101	-2.5041	-2.1718	-1.0944	-2.7082	-0.98919	-2.7708	-0.68178	-0.28562	-1.1844	-1.9047	-1.684	-2.1854	-0.95428	-2.5789	-1.4865	-2.3215	0.90325	-1.5476	-1.3552	-1.1276	-1.4221	-1.7534
CH07	-2.5341	-2.1801	-3.0983	-2.5033	-1.8821	-3.334	-0.72372	-1.912	-1.617	-1.1422	-1.6825	-2.6901	-2.2682	-3.1159	-1.2512	-3.5442	-1.5719	-2.558	1.0431	-2.6764	-1.0218	-1.6746	-1.0962	-1.7348
CH08	-3.0559	-3.0188	-2.605	-4.0612	-1.8976	-2.4092	-0.99612	-2.9247	-1.9719	-1.4284	-1.8045	-3.6599	-2.9276	-3.6499	-1.7604	-3.9482	-2.2029	-3.7554	-0.13055	-3.3058	-1.2775	-3.2207	-2.3709	-2.3527
CH09	-3.7552	-3.0735	-3.0098	-5.3817	-2.1738	-3.2595	-1.8462	-3.8582	-2.0072	-2.2481	-1.8658	-3.6406	-3.1169	-3.7258	-2.3239	-3.8302	-2.1318	-4.7895	-0.51211	-4.0671	-1.8226	-3.1074	-2.8016	-2.1146
CH10	-3.7442	-3.1359	-2.7133	-5.0379	-1.7543	-3.3656	-1.4913	-3.7938	-2.2855	-2.2971	-2.0274	-3.18	-2.5655	-2.6401	-3.1701	-4.0666	-2.4205	-3.9276	0.112	-3.8511	-2.8635	-3.3003	-2.1164	-0.93693
CH11	-4.0136	-4.0622	-2.9069	-5.2562	-0.99387	-2.5766	-1.7564	-3.1064	-2.9087	-2.6509	-1.3998	-2.4583	-2.4387	-2.5226	-2.9364	-3.4245	-2.3295	-4.2718	-0.36832	-3.4464	-3.561	-3.083	-2.5916	-0.74939
CH12	-3.9092	-3.0184	-2.5621	-4.4694	-0.91667	-2.3085	-2.2627	-3.3658	-2.9779	-2.2616	-0.96234	-2.1791	-2.3399	-2.0439	-1.9752	-3.4966	-1.8176	-3.3141	0.22727	-2.9115	-3.5062	-3.0127	-2.581	-1.1876
CH13	-3.2192	-2.4017	-2.601	-3.5588	-0.73883	-2.3972	-1.6897	-2.6051	-1.8808	-1.8734	-1.3679	-2.2842	-2.813	-2.9384	-2.1919	-3.6637	-2.2672	-2.7186	0.53196	-2.6855	-2.7373	-2.4108	-2.0343	-1.4532
CH14	-2.6701	-1.6847	-3.0557	-3.454	-1.4626	-3.3635	-1.5206	-2.2981	-1.5848	-0.05602	-0.68351	-0.74743	-2.1773	-2.5609	-0.928	-3.3321	-2.3064	-2.6478	-0.24737	-2.7676	-1.1774	-2.3195	-1.4498	-0.82634
CH15	-1.9192	-1.5948	-1.7484	-1.7686	-0.54273	-1.8548	-0.51586	-2.0569	-1.6644	0.64425	-0.64034	-1.983	-0.92796	-1.7864	0.28571	-2.3192	-0.98932	-1.7547	0.97439	-1.1549	-0.67593	-1.4601	-1.234	-1.1135
CH16	-1.6745	-1.825	-2.2193	-2.6218	-0.752	-1.9425	-0.36362	-2.6961	-1.5686	-0.28473	-1.0906	-2.5926	-1.671	-2.585	-0.23732	-2.8877	-0.97295	-1.7558	0.60973	-2.1644	-0.74858	-1.3542	-1.3413	-1.6921
CH17	-3.166	-2.4481	-3.0742	-4.5075	-1.6199	-2.9124	-1.1972	-2.9807	-1.9455	-1.2514	-2.1907	-3.677	-2.4271	-3.3505	-1.8909	-3.8309	-1.9241	-3.5288	0.22843	-3.0244	-1.4139	-2.7911	-2.531	-2.8286
CH18	-3.5682	-3.1747	-3.0416	-5.6351	-1.6302	-3.6101	-1.6241	-4.3041	-2.3701	-1.6957	-1.8021	-3.9091	-2.4046	-3.3122	-2.6796	-3.9822	-2.3212	-4.524	-0.28215	-3.9032	-2.0851	-3.1381	-2.9208	-2.2317
CH19	-3.5682	-2.7344	-2.5886	-4.9766	-2.2752	-4.0764	-1.9409	-3.5287	-2.9275	-2.5306	-1.5162	-2.8529	-2.2581	-2.713	-2.4309	-3.5367	-1.8423	-3.5658	-0.13902	-3.3139	-2.3318	-3.2276	-2.6162	-1.4559
CH20	-4.2065	-3.1164	-2.8272	-5.4861	-1.5307	-3.6752	-2.3719	-3.7123	-2.9873	-2.2571	-1.7897	-2.2279	-2.3073	-2.3478	-2.5638	-3.8255	-1.6053	-3.5113	-0.14883	-3.4036	-3.2917	-3.1958	-2.8737	-1.0669
CH21	-3.5896	-1.898	-2.5051	-3.8047	-0.91297	-2.8974	-2.1443	-2.6467	-2.6923	-2.6044	-0.61401	-1.249	-2.196	-2.1324	-1.7872	-3.1625	-1.0605	-2.7277	1.0368	-2.6828	-2.8998	-2.5623	-1.6013	-1.3595
CH22	-3.0432	-1.4794	-2.1367	-3.4637	0.22884	-2.3666	-2.1422	-2.1144	-2.2089	-1.7569	-1.1957	-1.0081	-1.8818	-2.5597	-0.91709	-3.0907	-1.6234	-1.7067	0.34319	-2.1909	-2.4748	-2.161	-1.2987	-1.7145
CH23	-2.4683	-1.0358	-1.2552	-2.5145	-0.43885	-2.6766	-1.6968	-2.6265	-1.1377	-1.3796	-1.2632	-0.46854	-1.8685	-2.0747	0.073448	-3.0761	-0.78614	-1.7118	-0.13307	-1.9914	-1.9118	-2.7079	-0.91072	-1.3575
CH24	-1.3625	-1.0373	-1.1177	-1.2471	-0.86517	-1.5174	-0.69605	-0.68015	-1.6703	0.15913	-1.649	-1.6836	-0.32053	-1.5713	0.81785	-1.12	-0.68134	0.30808	1.4937	-1.7907	-0.61501	0.46486	-1.3958	0.043391
CH25	-1.7256	-1.5649	-2.5929	-2.3435	-0.22533	-1.846	-0.047067	-2.0303	-2.1658	0.054196	-1.6821	-2.1437	-1.6923	-2.5947	-1.1023	-1.9108	-1.1979	-1.0271	1.1773	-2.0023	-0.68864	-0.63783	-1.0188	-0.87012
CH26	-2.6517	-2.0805	-2.9122	-3.7996	-1.6925	-2.5668	-1.0775	-3.6748	-3.0956	-1.3046	-2.2266	-2.6444	-1.6859	-3.2025	-2.2289	-3.1677	-1.7904	-3.1715	0.64072	-2.6842	-1.361	-2.9834	-1.833	-2.0897
CH27	-2.821	-2.0658	-3.7839	-5.178	-0.97015	-3.535	-1.9574	-3.5125	-2.7415	-1.8415	-2.7399	-2.9344	-2.1958	-2.9931	-2.8132	-3.9443	-1.1674	-3.279	0.089428	-2.9269	-2.4973	-3.1844	-2.6729	-1.9717
CH28	-2.5549	-1.5113	-3.0921	-4.4038	-0.93048	-3.3301	-2.1031	-3.3406	-2.8726	-2.0127	-2.022	-2.0494	-1.9279	-2.1198	-2.7489	-3.277	-1.0777	-2.4512	0.70605	-2.3152	-2.9755	-3.1028	-2.346	-1.2499
CH29	-3.2455	-1.4853	-2.6932	-4.2553	-0.69782	-3.2973	-2.3727	-2.8437	-2.7315	-2.6142	-1.1474	-1.9364	-1.8225	-1.5481	-2.1743	-3.0473	-0.69555	-2.3133	1.0184	-2.1228	-3.0592	-2.9133	-1.8031	-1.4954
CH30	-2.0051	-0.74678	-2.3163	-4.3583	0.63957	-2.0546	-2.8124	-2.3192	-2.1895	-2.7652	-1.2265	0.31493	-1.1733	-1.0728	-1.7196	-1.4845	-1.255	-2.0212	0.51704	-1.7143	-2.3319	-3.1658	-0.71976	-2.1382
CH31	-2.8789	-0.87472	-1.7897	-2.5095	0.66696	-2.4349	-2.7679	-2.7565	-1.9777	-1.7697	-1.2607	-0.047366	-1.4936	-0.33664	-0.44268	-3.5006	-0.74658	-1.0745	-0.013786	-0.88601	-3.0588	-2.054	-0.72111	-2.3405
CH32	-2.6262	-0.094514	-0.54159	-1.5679	0.13527	-2.1182	-1.8933	-0.58145	-0.70129	-0.70938	-1.6713	-0.62656	-1.4477	-0.76547	-0.52721	-2.682	-0.57039	-0.21147	0.48968	-1.8442	-1.9634	-1.8301	0.1975	-0.66824
CH33	-1.6596	-0.9216	-0.13325	-0.9749	-0.58476	-1.5488	-0.50572	-0.1924	-2.1024	-1.3316	-1.2483	-0.64969	0.44256	-1.48	0.93501	-0.99895	-0.41783	0.32819	1.5077	-0.71283	-1.2536	-0.34384	-1.2138	-0.025278
CH34	-2.0652	-2.4508	-2.0013	-2.5478	-0.34526	-2.0225	-0.087198	-1.9981	-1.7908	-0.47996	-0.90697	-0.60306	-1.4848	-3.1871	-1.2154	-1.6623	-0.30102	-0.66112	1.6302	-2.0426	-0.92787	-0.19364	-0.40549	0.1162
CH35	-2.1267	-1.5894	-2.8791	-3.7863	-0.95827	-3.1726	-1.8723	-3.0376	-2.7282	-1.7879	-2.2802	-1.1994	-1.6155	-3.2152	-2.9585	-3.1972	-0.91076	-2.8274	1.0405	-3.1822	-1.2366	-2.305	-1.4123	-1.6929
CH36	-1.6483	-1.1547	-3.3467	-3.232	-0.78799	-2.6881	-2.0837	-3.6681	-2.9756	-1.9672	-2.4275	-2.3177	-2.0423	-2.6189	-3.1478	-2.9427	-1.9351	-2.7244	0.83627	-2.3396	-2.167	-3.2004	-1.9293	-1.2883
CH37	-2.5032	-1.5262	-3.0439	-4.3231	-0.93318	-3.2145	-2.0675	-3.3749	-2.9498	-1.9695	-1.9709	-2.0806	-1.8939	-2.1385	-2.8063	-3.3401	-1.1684	-2.4201	0.6818	-2.2973	-3.026	-3.0846	-2.3236	-1.2789
CH38	-2.7684	-0.88492	-2.9234	-3.8486	-0.36977	-2.4104	-2.4111	-2.9413	-2.3559	-2.6123	-2.236	-2.3433	-2.4244	-1.9683	-1.7286	-3.0404	-2.8228	-1.9013	0.54778	-2.0307	-3.5695	-2.7347	-1.2397	-1.7887
CH39	-2.8664	-1.7271	-1.9125	-4.1128	-0.47096	-2.2339	-2.1827	-2.2646	-2.2772	-3.0944	-2.5282	-1.978	-2.2171	-1.8198	-0.9696	-3.5496	-2.5117	-0.45496	0.813	-1.3822	-4.2874	-2.8799	-0.3845	-2.3652
CH40	-3.3121	-1.0395	-1.7649	-3.0964	-0.27902	-1.5588	-1.7524	-1.875	-1.3514	-2.5487	-1.2122	-1.1793	-1.7131	-1.2284	-0.11797	-3.0941	-1.1133	0.89166	1.6328	-0.047516	-3.6442	-1.9444	0.46262	-0.68156
CH41	-2.1654	-0.39154	-0.84323	-1.7551	1.0653	-0.94488	-0.3667	-1.5544	-1.3257	-0.62265	-1.1506	-1.4231	-1.0196	-0.79953	0.78551	-2.4583	-0.88434	0.18739	1.3821	-0.021216	-1.7672	-1.6561	-0.15046	-0.077132
CH42	-2.6371	-2.3558	-0.99003	-2.4879	-2.0101	-1.8475	-2.3216	-2.0009	-2.4041	-2.5518	-2.3883	-0.99703	-1.3002	-2.3414	-2.1133	-2.8711	-1.1941	-1.9361	1.1057	-2.4406	-3.7681	-2.1515	-1.1233	-0.80194
CH43	-3.4871	-3.5276	-2.6603	-2.412	-2.0557	-2.5517	-2.0413	-2.6055	-2.2828	-2.7265	-1.142	0.29773	-2.509	-3.2126	-2.459	-3.4092	-1.0538	-2.8387	0.9479	-3.6596	-1.4527	-1.5031	-1.1861	-2.035
CH44	-2.3854	-1.9705	-3.3758	-1.4964	-1.9914	-1.6918	-1.5367	-3.0869	-2.7818	-1.71	-1.9368	-1.2868	-2.737	-3.4732	-3.6621	-2.2202	-2.2086	-3.8864	1.3731	-3.2511	-0.75079	-2.0902	-0.80491	-0.95574
CH45	-2.3655	-2.2624	-3.8971	-3.4353	-2.3821	-1.972	-1.171	-3.7075	-3.4898	-1.6866	-2.4067	-1.501	-2.7787	-3.6208	-3.0048	-3.3553	-4.3094	-4.2412	0.80918	-3.8529	-2.2892	-2.9253	-1.4263	-1.2796
CH46	-1.9756	-1.9226	-3.8074	-3.3972	-2.178	-1.553	-0.98684	-2.8779	-3.2789	-1.5458	-1.7757	-2.9725	-2.6464	-3.1504	-2.7136	-3.356	-4.2599	-3.9367	-0.020042	-3.6271	-2.4493	-3.2363	-0.8919	-0.84874
CH47	-2.5855	-2.0508	-3.1212	-3.3406	-2.3808	-1.5022	-1.0018	-2.4259	-3.0807	-1.5203	-2.085	-2.5361	-2.8137	-2.8741	-2.6719	-3.5076	-4.4759	-3.0694	-0.14972	-3.3065	-2.4606	-2.6	-0.89391	-1.0938
CH48	-3.0597	-2.769	-3.4148	-4.7607	-2.5809	-2.7104	-1.8373	-2.6126	-2.8409	-1.9589	-2.6058	-2.7665	-4.1408	-3.4338	-2.4009	-4.7424	-4.4133	-2.5442	0.81134	-3.2659	-3.2902	-2.2992	-1.4166	-2.2181
CH49	-3.5633	-2.4941	-2.5316	-3.5559	-1.1674	-2.3466	-1.8819	-2.0196	-2.3436	-2.1006	-2.001	-2.5413	-4.1182	-2.8359	-0.87488	-4.9247	-3.2378	-1.7915	1.0849	-1.9292	-3.5567	-2.4536	-1.0739	-1.8121
CH50	-3.3268	-1.8546	-2.211	-3.7047	-1.0656	-0.29504	-1.8432	-1.16	-1.7412	-2.2894	-0.028581	-2.2642	-2.5627	-1.5895	-1.114	-4.2111	-1.8	-1.397	1.2906	-1.3983	-2.6682	-2.7105	-0.59437	-1.2109
CH51	-3.8275	-3.2573	-2.8487	-2.973	-3.5298	-3.4064	-2.34	-2.7956	-3.0107	-2.7036	-2.5608	-0.43196	-2.1195	-3.9469	-3.5951	-4.3344	-1.8201	-4.045	-0.33015	-4.8066	-2.2554	-2.4895	-2.101	-2.1448
CH52	-3.8222	-3.2911	-2.7878	-2.974	-3.4598	-3.4835	-2.3962	-2.7884	-2.9275	-2.6411	-2.6453	-0.41802	-2.2443	-3.9642	-3.5779	-4.562	-1.9171	-4.231	-0.28313	-4.9796	-2.1921	-2.4902	-2.0612	-2.1053
CH53	-3.1838	-3.4025	-3.8893	-2.212	-4.1454	-3.3662	-1.3917	-3.3421	-3.4474	-1.7347	-2.8862	-0.44229	-3.6522	-4.8566	-3.3466	-3.5996	-3.7269	-4.1492	1.3194	-4.3016	-0.869	-2.3546	-1.1342	-1.4297
CH54	-2.1934	-3.0881	-3.6628	-3.5446	-3.5068	-2.496	-1.0105	-2.7221	-3.2896	-1.1735	-1.657	-2.0325	-3.4097	-4.2434	-3.5664	-3.7874	-5.2524	-4.2907	1.1669	-3.4469	-1.905	-2.5664	-2.1565	-0.89137
CH55	-2.8456	-3.3897	-4.3171	-5.1167	-4.4315	-3.2699	-1.9451	-3.2372	-3.2558	-1.1876	-2.5	-2.9106	-5.1836	-4.6678	-3.3762	-5.1473	-4.8721	-4.1941	0.69955	-4.0919	-2.7259	-3.4277	-2.4176	-2.1073
CH56	-2.8007	-2.7362	-3.3156	-4.2985	-3.1901	-2.5391	-2.2382	-2.5616	-2.8699	-2.0892	-1.7129	-2.6525	-4.8582	-4.5027	-2.8103	-4.7615	-4.121	-3.3577	0.53304	-3.5202	-2.5551	-3.5895	-2.0401	-2.1117
CH57	-4.1289	-1.8904	-2.726	-3.4051	-2.2231	-1.3661	-1.6885	-1.7514	-2.0788	-1.7993	-0.64453	-2.486	-3.1652	-3.424	-2.0194	-4.417	-2.7143	-3.0092	0.62905	-2.3505	-2.303	-3.3964	-1.2981	-1.4124
CH58	-2.9526	-3.1501	-2.8163	-1.9763	-4.0264	-2.925	-1.355	-2.0434	-3.1454	-1.8002	-2.3491	-0.85726	-2.7106	-4.1264	-3.4172	-3.4734	-3.4808	-4.1447	0.76482	-4.6219	-0.62822	-2.3463	-1.3044	-1.0313
CH59	-2.1556	-3.1067	-3.5007	-3.4673	-3.7818	-2.2896	-1.376	-2.5129	-3.4026	-1.3984	-2.3332	-1.9829	-3.8343	-4.0166	-2.2073	-3.4879	-4.3141	-4.3445	0.20696	-3.745	-1.318	-2.261	-2.4207	-0.71339
CH60	-2.5111	-2.5238	-3.5317	-4.0228	-3.6961	-2.2843	-1.7085	-1.9672	-2.57	-1.8881	-1.9902	-2.5986	-4.2984	-4.5238	-2.7716	-4.0776	-3.4126	-3.8538	0.76841	-3.1187	-2.0091	-2.718	-1.8649	-1.1957
