# Supplementary material for: Modulation of Alpha Oscillations in the Human EEG with Facial Preference
Source: PLoS One. 2015 Sep 22;10(9):e0138153. doi: 10.1371/journal.pone.0138153 (PMC4578776; doi:10.1371/journal.pone.0138153)
Supplement: S2 File — (ZIP) [file pone.0138153.s002.zip › SUB02.xlsx]

## Sheet: Passive
	F01	F02	F03	F04	F05	F06	F07	F08	F09	F10	F11	F12	F13	F14	F15	F16	F17	F18	F19	F20	F21	F22	F23	F24
CH01	2.8183	1.3434	2.1895	2.5141	2.3034	1.4131	2.671	2.2992	2.4272	1.809	2.7697	2.7714	1.2643	2.7648	2.8477	2.9253	2.9968	1.9471	1.1027	2.2186	1.2518	1.3029	2.5269	4.1851
CH02	1.9971	1.1399	2.3943	1.848	2.7163	0.90431	2.1967	1.5564	2.0867	0.98198	2.1464	3.5624	1.0283	3.7269	2.3367	3.1164	2.5445	1.6777	1.5731	2.5776	1.5631	1.2324	2.3788	4.6177
CH03	1.3209	3.1519	2.5154	2.5505	2.4617	2.7698	2.2138	1.9762	1.1051	1.3836	2.9311	2.9281	1.4446	3.1796	0.77324	3.0182	3.0055	1.6435	0.91714	2.2226	1.0576	1.3901	2.9189	4.2331
CH04	0.37531	0.89608	1.6376	1.0655	1.3188	0.89872	1.7151	0.87755	0.74673	1.3684	0.33782	2.4471	0.94941	2.6602	2.6503	1.5397	1.0535	0.83818	0.10532	2.2681	-0.24851	0.33189	2.0134	1.8976
CH05	1.244	0.87754	1.579	0.76382	0.77232	2.0441	0.29429	1.0527	0.63873	0.88051	0.91145	1.1499	1.2434	2.0095	0.87722	2.1458	-0.31275	-0.008922	0.19669	2.038	0.25123	0.038979	2.7323	3.4279
CH06	1.5366	0.61572	2.4189	1.8168	2.2988	0.92691	1.3382	0.25338	0.54486	0.79959	2.2515	2.024	0.0049935	1.2841	1.7015	0.23142	0.0034082	0.41897	-0.73165	1.3133	-0.44711	0.5638	1.6873	2.8449
CH07	0.061293	1.6757	1.8351	2.1068	1.8753	1.1902	1.0336	0.17121	0.77369	0.5511	1.0429	1.4366	1.4024	1.6276	0.62559	0.53342	2.2508	0.82655	-0.16465	2.097	2.1477	-0.45697	1.8234	1.0609
CH08	0.051582	1.632	1.83	2.1291	1.9197	1.2448	1.0965	0.20698	0.84146	0.50753	0.94745	1.2449	1.3448	1.7591	0.59637	0.43591	2.3755	0.76899	-0.27916	2.0649	2.1053	-0.45382	1.9167	1.0397
CH09	-0.043211	1.7158	1.908	2.1695	1.8899	1.2586	1.0875	0.17264	0.73749	0.59366	0.9327	1.3078	1.3732	1.6748	0.59216	0.40918	2.2351	0.78309	-0.12923	2.0968	2.1135	-0.34791	1.8496	1.0642
CH10	0.038557	1.9515	1.7838	1.4716	0.60878	1.7403	0.84399	0.59746	1.0281	0.14789	1.4222	1.2571	1.3262	2.5119	0.44311	2.229	1.6593	0.53321	0.30438	1.8283	0.79083	-0.86681	1.953	1.2691
CH11	0.21868	1.6823	2.5259	1.5588	0.71608	1.1846	1.0137	0.034759	0.91122	0.093532	1.6512	1.3868	1.3284	2.5782	-0.14749	2.4835	2.1232	0.61421	0.39872	2.4098	0.46425	-1.5519	1.4867	2.1636
CH12	0.073075	1.5383	1.2791	1.0122	0.22937	0.61425	0.17447	-0.47026	0.98627	0.57571	1.5232	1.1603	0.73154	3.0998	-0.38577	2.2208	0.58454	0.99848	0.69897	1.195	0.80335	-1.122	1.329	1.4597
CH13	0.15378	1.5354	1.2259	0.96664	0.28369	0.68836	0.11307	-0.49312	1.0096	0.51135	1.5496	1.1672	0.83572	3.1741	-0.46082	2.2371	0.65323	0.97332	0.63264	1.1723	0.7852	-1.0814	1.3704	1.5814
CH14	1.1706	2.335	1.9511	1.5484	0.39716	-0.35218	0.63515	0.076471	0.48006	0.32486	0.87615	1.4999	0.54248	2.3996	0.97998	3.2677	0.70595	0.46788	1.4414	1.0569	0.29261	-1.4393	2.129	1.7365
CH15	0.48092	0.85328	0.59715	0.90701	1.5986	-0.042628	0.93578	0.23649	1.0811	0.50193	0.39129	1.0563	-0.096827	1.9612	0.92992	1.7671	-0.57785	-0.16674	1.4189	1.414	0.32507	0.10173	3.1067	0.60969
CH16	0.42842	0.86273	0.3646	1.2115	1.3145	0.17206	0.20976	-0.14888	1.6693	1.0668	1.379	0.35046	0.4155	1.9967	0.42993	1.2885	0.2191	0.032674	2.0372	0.25755	-0.69794	0.065689	2.5345	-1.109
CH17	0.5196	-0.94588	-0.057493	0.92753	1.3256	0.023984	0.83341	0.71573	2.1204	0.93903	0.61454	0.94186	0.26212	3.1508	1.2682	0.48351	-0.73197	-1.0003	1.4301	0.49303	1.1899	-0.34185	2.1852	0.816
CH18	0.34247	0.32133	1.3508	1.1597	1.3301	0.99129	0.62611	0.90196	1.4378	0.43467	1.0201	1.1315	0.93839	2.1739	1.3784	1.3477	1.1013	0.2051	0.72096	0.75979	0.90205	-0.19816	2.2508	0.58484
CH19	0.13691	1.3962	1.7655	1.546	0.87346	1.7126	0.65075	0.89417	1.2662	0.41493	1.251	1.0552	1.1413	2.0867	1.4497	1.7927	1.9191	0.40518	0.044214	1.3108	1.1085	-0.80717	1.7963	1.3433
CH20	0.15776	1.4633	1.5533	1.6549	0.60661	0.94319	0.87474	0.8418	1.2733	-0.035569	1.1151	0.87002	0.98292	2.6132	1.1221	1.8729	2.175	0.12362	-0.35361	1.3238	1.0227	-1.2759	1.3157	1.8299
CH21	0.11015	0.92921	0.78309	1.7863	0.80259	0.34554	1.1125	-0.026588	0.6037	-0.18292	0.88256	1.3266	0.48106	2.4412	0.61137	0.96878	2.1661	-0.61219	0.098878	0.93403	0.67582	-1.8362	1.1982	2.3347
CH22	-0.3266	1.8579	0.68745	1.7697	0.68062	0.015141	0.88574	-0.21024	0.5399	1.173	0.17203	2.1345	-0.26676	2.3317	0.42389	1.0976	1.1948	-0.33905	-0.85823	1.1718	1.1054	-0.99548	1.1868	1.8543
CH23	0.23209	2.4809	-0.17192	1.6399	0.65238	0.17318	1.6627	-0.43653	1.4984	1.9523	0.5415	1.2311	-0.093721	1.8927	0.47619	1.389	1.0619	-0.48058	-0.061895	0.51173	-0.67339	-0.54062	0.76405	1.0241
CH24	-0.51183	0.76875	-0.09956	0.53181	0.97887	-1.535	1.1168	-0.55638	-1.0108	-0.0052579	-0.5202	-0.041941	-1.7419	0.067303	-0.045003	-0.17232	-1.2137	-1.4998	1.3502	1.2214	0.2604	-0.98407	1.3278	0.33447
CH25	0.22643	0.36446	-0.026171	0.5037	1.783	-0.86662	0.45379	-0.075637	0.78519	0.48442	-0.43997	0.653	-1.6101	0.55651	0.35004	0.29956	-0.80109	-1.1539	0.62379	1.074	0.22496	-0.63073	1.6361	-0.013528
CH26	0.36949	0.30842	0.19838	0.68427	2.3653	0.89951	1.0484	-0.036023	1.188	1.197	0.043227	-0.063115	-1.0982	0.46492	0.49533	-0.084068	-0.12083	-1.3488	0.61183	1.1507	0.21594	0.33596	1.736	-0.39295
CH27	0.32468	0.90742	1.1903	1.066	2.1488	1.5659	0.56385	-0.15565	2.3203	0.57753	-0.11508	0.31878	0.011704	0.81537	1.2813	1.1102	-0.022941	0.035241	0.99677	-0.034057	1.5359	-0.052505	2.0012	1.1793
CH28	0.21192	1.2348	1.4116	1.5272	1.1839	1.8544	1.0732	0.56265	1.7883	1.0654	0.67561	1.6198	0.098459	1.0298	1.8547	2.0004	0.62718	-0.40027	0.35118	0.26627	0.50717	-0.45921	2.1545	1.0141
CH29	-0.33807	1.1594	0.69817	1.8691	0.72909	1.0035	1.213	0.29532	1.3065	1.4288	1.1276	0.40021	0.19773	1.7747	1.4136	1.8774	1.0229	-0.55227	-0.040534	0.072211	0.053954	-0.82829	1.6873	0.68715
CH30	-0.52213	1.2633	0.25326	2.4367	-0.146	-0.10005	1.6793	0.31134	0.57181	0.94938	1.3168	0.95826	0.14804	1.3264	1.2034	1.267	0.86002	-1.4285	-0.31904	-0.11969	-0.021566	-1.3997	0.42743	0.81886
CH31	-0.84536	1.1891	-0.72726	1.6723	0.32699	-0.068175	1.5425	-0.82912	0.76759	1.1508	0.64189	0.81513	-0.16678	0.76221	0.97875	1.8745	0.11351	-0.20492	0.39602	0.089089	-0.28385	-0.92559	-0.065915	-0.065849
CH32	-0.91272	1.557	-0.90456	1.6374	0.14188	-1.1803	0.92631	-1.7692	0.37018	2.2478	-1.09	-0.16606	-0.14616	-0.68807	0.6213	2.0417	-0.62511	-1.0729	0.23574	0.34536	-0.025516	-0.24453	-0.59915	-0.21678
CH33	-0.15445	1.1273	-1.2248	0.98237	1.3966	-1.7803	0.46708	-1.3817	-2.3487	0.61303	-0.9956	-0.20138	-1.985	-1.6783	-1.1533	-1.7345	-2.1305	-2.037	0.2923	0.67188	-1.4946	-0.13476	-0.29743	0.25934
CH34	0.36331	0.93861	-0.066828	1.0131	0.79601	-1.872	1.0416	-0.89035	-1.0617	-0.11147	-0.528	0.40062	-2.4068	-1.6789	-0.8344	-1.6598	-1.0651	-1.9998	-0.17089	-0.039486	0.052569	-1.1096	-0.01817	-1.1867
CH35	0.041079	0.085632	-0.049142	0.84996	1.4985	-0.493	0.66	0.15385	0.3617	1.0532	-0.11521	-0.011453	-1.9765	-0.50801	0.32252	-0.41622	0.14071	-1.3625	0.45196	0.16821	0.18347	-1.0622	0.75738	-0.86897
CH36	0.19951	0.56054	0.55331	1.1179	1.2756	-0.39596	0.54072	0.27433	0.52825	1.403	-0.18148	0.66689	-1.3312	-1.3929	0.22451	0.058624	1.1646	-1.6137	0.48441	-0.0090498	1.0844	-0.98412	0.81447	-0.76144
CH37	0.33758	1.7276	0.85863	1.4764	1.4066	1.5673	0.92075	0.48469	1.3216	1.2006	0.58122	1.5776	-0.54587	-0.59883	1.4803	1.5068	0.5256	-0.62844	0.46852	0.56205	0.54846	-0.50418	1.6302	0.17296
CH38	-0.82519	1.0873	0.48177	2.0985	0.78048	0.4455	0.59457	-0.057628	0.36808	1.3814	0.34802	0.19165	-0.17868	-1.4565	0.94817	1.3655	-0.39115	-1.2977	0.27694	-0.087405	0.089314	-0.68143	0.4185	-0.32312
CH39	-1.1336	0.31926	-0.15918	1.9206	0.47454	-0.65343	0.73115	-0.43932	0.51986	1.5048	-0.64054	-0.37823	0.40451	-1.2216	0.8825	1.2995	-1.5566	-1.6782	0.86824	0.20125	-0.7629	-0.95489	-0.39767	-0.68448
CH40	-1.2998	0.79781	-1.1728	1.7405	-0.2687	-0.98334	1.8748	-2.211	0.29779	2.3673	-1.1373	-1.1184	0.38437	-1.5041	1.8465	0.94759	-0.59015	-0.013683	1.5416	0.39424	-0.068002	0.14537	-0.83495	-0.36074
CH41	-1.0895	1.1252	-0.90906	1.6014	-0.26377	-1.1081	1.7897	-1.7859	0.50133	2.8562	0.097428	-1.464	0.59554	-1.2009	2.2376	1.2327	-0.16739	0.56231	1.8896	0.95534	0.71197	0.64169	-0.66048	0.53013
CH42	0.90535	0.44995	-1.2754	2.494	2.3601	-0.58497	0.72179	0.14269	-1.2695	1.3219	-0.55479	1.7356	0.10611	-0.019323	-0.58453	-1.5595	-0.36084	-0.24866	-0.52563	0.78965	-2.151	0.49043	-0.83201	2.3703
CH43	-0.53857	0.61551	-0.79406	1.6152	1.3996	-1.7549	0.89261	-0.018736	-2.4286	1.0317	-0.68385	-0.065206	-2.0243	-1.4377	-1.0963	-1.4357	-0.30006	-1.9077	0.23471	-0.26751	-1.0053	0.23775	-0.88389	1.5353
CH44	-0.25327	0.40602	0.29746	1.1093	1.4835	-1.7794	0.92715	0.36399	-0.87572	1.4326	-0.0072538	-0.66561	-1.9037	-1.6802	-0.95569	-1.303	-0.077324	-1.8389	0.13774	-2.4216	-0.063148	-0.4733	-0.37744	-0.85539
CH45	-0.30956	0.62282	0.035533	1.7592	1.4379	-0.82483	0.62929	0.33004	-0.078159	1.0908	0.43743	0.145	-2.0519	-2.2727	-0.30995	-0.29739	0.25242	-1.3046	0.60537	-1.624	0.58287	-0.50566	-0.42685	-1.2543
CH46	-0.47381	1.228	0.10399	2.0435	0.9407	-0.59538	0.1869	0.082488	0.27199	0.83413	0.73611	-0.12371	-1.4539	-1.6378	0.26516	0.41104	-0.0041278	-1.1588	0.75774	-1.0925	0.44669	-0.58	-0.49258	-0.33363
CH47	-1.1592	1.0052	-0.079351	1.9745	0.6401	-0.43824	-0.18773	-0.66697	-0.18475	1.2156	0.42203	-0.83008	-0.56673	-1.7116	0.85588	0.80383	-0.61446	-1.3819	0.80439	-0.5274	0.072601	-0.45073	-0.15859	-0.99608
CH48	-0.64919	0.85478	-0.89871	2.2887	0.58246	-0.91857	0.59875	-1.3814	0.42111	1.7633	0.48345	-1.0499	0.318	-1.3328	2.0444	1.2748	-0.8477	0.10762	1.8095	0.1174	-0.054916	0.38996	0.82524	0.54538
CH49	-0.063509	1.5701	-0.092478	2.3711	0.86319	-0.908	1.8855	-0.53632	0.70201	2.8896	0.85746	-0.78449	1.1433	-1.126	2.9914	1.624	0.59315	1.3058	2.3329	0.89357	0.718	0.68132	0.92665	1.3825
CH50	1.0164	2.1128	1.7815	2.8445	1.4665	0.03065	3.2336	1.5938	2.0971	2.8392	2.2778	0.64882	2.2213	-0.1286	3.851	2.8249	2.5203	3.4868	3.1343	2.2373	1.5371	1.804	1.9101	3.4438
CH51	1.6894	-0.24338	-0.34504	3.2018	1.4984	-0.40079	2.1517	0.30211	-1.3256	0.98821	-0.24425	0.54979	-0.08419	0.10833	0.48963	-1.3876	0.38597	0.14567	0.26638	0.078441	-0.22653	1.139	0.52458	2.2115
CH52	1.6762	-0.22679	-0.22572	3.2462	1.4929	-0.3673	2.2033	0.36162	-1.346	0.9668	-0.26467	0.47137	-0.13268	0.030482	0.5418	-1.4797	0.42665	0.13554	0.52087	0.047439	-0.2921	1.1748	0.43209	2.2228
CH53	1.6581	-0.26361	-0.21104	3.1814	1.456	-0.36736	2.1555	0.39199	-1.4105	0.95766	-0.2754	0.57221	-0.17377	0.098956	0.56551	-1.4703	0.4298	0.098554	0.31925	0.21029	-0.2842	1.1648	0.61052	2.1756
CH54	0.16898	0.41638	0.71131	3.2009	1.8878	-0.014413	1.1143	-0.34286	-0.49214	0.45771	0.75313	-0.7955	-0.21434	-1.6672	0.73758	-0.31954	-0.21143	0.58447	0.69986	-0.52525	0.24081	0.40688	1.0924	0.90085
CH55	1.5713	2.0846	1.549	3.0946	1.7969	0.11136	2.7224	1.7636	1.9258	3.0771	2.1896	0.72339	2.3828	0.20008	4.0573	3.3553	2.7924	3.2861	2.5489	2.5012	1.489	1.8954	2.2357	3.4192
CH56	1.4816	2.1459	1.6663	3.0657	1.7141	0.074833	2.6162	1.8296	1.8851	3.0719	2.2033	0.82972	2.2656	0.26165	4.0183	3.2293	2.7741	3.3918	2.4409	2.5141	1.5654	1.9715	2.1631	3.4596
CH57	1.5392	2.1797	1.6601	3.101	1.7484	0.14229	2.9594	1.8064	1.9195	3.0085	2.2602	0.77189	2.337	0.219	4.1264	3.2239	2.8492	3.4445	2.613	2.5744	1.5385	1.9544	2.1957	3.4389
CH58	2.0825	1.2662	0.34971	2.8559	1.354	1.2738	2.7221	0.70829	-0.26531	0.46096	0.31765	0.62861	1.0321	0.084643	0.88862	-0.99765	0.19109	0.86405	1.267	1.0083	1.1309	1.3346	1.3092	2.6042
CH59	1.9738	0.49724	0.44785	2.422	1.6219	1.2482	1.6214	0.43672	-0.15008	0.58945	0.82771	-0.019741	1.6801	-0.19963	1.9679	0.19207	0.75982	1.3907	1.4457	0.65779	0.8182	1.1217	1.5952	2.302
CH60	1.8467	1.1283	1.1223	2.6349	1.0731	1.2086	1.9103	0.86361	1.3616	2.4408	2.1605	1.0094	2.3428	-0.41333	3.5249	1.9947	2.5276	2.0681	2.3849	3.155	1.5251	1.1748	2.3556	3.835

## Sheet: Active 1st
	F01	F02	F03	F04	F05	F06	F07	F08	F09	F10	F11	F12	F13	F14	F15	F16	F17	F18	F19	F20	F21	F22	F23	F24
CH01	-0.37988	-0.34126	1.2944	-0.26286	1.6904	-0.52991	-0.44551	0.19513	0.73237	-0.021004	-0.32311	-0.038922	0.173	-0.91546	-0.39616	-1.8535	0.27231	0.19574	-0.069589	-0.21611	-0.058792	-0.73637	0.89041	-2.0691
CH02	-0.90684	-0.23903	-0.70529	0.66454	1.0774	-0.28189	0.25063	0.34166	0.72226	0.10796	0.56923	-0.39747	-0.68376	-0.61479	0.30785	-1.0203	0.03416	-0.19983	0.028919	0.21662	0.030555	-0.44778	0.078924	-1.6089
CH03	0.00014934	0.24202	0.32336	0.82046	1.0274	-0.94386	-0.33167	-0.38295	0.64871	0.12746	0.81658	-0.14947	-0.66269	0.33117	-0.16387	-1.2818	-0.2081	-0.88941	0.72373	0.99612	-0.59787	0.019623	-0.27944	-1.8661
CH04	-0.23056	0.071051	-0.70112	0.17631	1.2029	-0.1996	0.8451	0.59055	1.0097	0.80928	-0.047029	0.68405	-0.12765	-0.21725	0.16564	-0.14572	0.086853	1.4683	0.73933	0.9812	-0.061857	-0.86425	0.58623	-1.2057
CH05	-1.2391	-0.90058	0.019711	0.52548	1.3069	-1.1152	0.57617	1.2097	1.3253	-0.045102	0.62792	0.25887	-0.24705	-0.41766	-0.0061109	-0.27665	0.20328	0.56674	1.1623	1.564	-0.36648	0.29272	1.4562	-0.14596
CH06	-0.086374	0.49483	0.25698	0.12573	2.3667	-1.7133	-0.20585	0.51834	0.74824	0.10509	-0.52443	-0.82234	-0.75549	-0.8138	0.27729	-1.6285	-1.1931	0.10727	-0.30368	1.5236	-1.2955	-0.57907	-0.079006	-1.4285
CH07	0.32101	-0.91156	-0.23346	0.56357	1.1108	0.27078	-0.15087	0.47511	0.71914	0.35246	-0.31807	0.6843	-0.30334	-1.0191	0.4758	-1.6637	-0.47388	1.0652	0.31041	-0.44084	-0.72821	-0.27432	0.77154	-0.47204
CH08	0.28025	-0.95665	-0.217	0.52869	1.1163	0.27058	-0.15722	0.48496	0.69351	0.38032	-0.3202	0.67895	-0.29534	-0.97652	0.45239	-1.697	-0.50469	1.0897	0.2564	-0.4888	-0.66657	-0.28694	0.87236	-0.41904
CH09	0.24622	-0.89332	-0.22285	0.5758	1.1568	0.26229	-0.17894	0.49825	0.66842	0.37891	-0.30058	0.67627	-0.3337	-0.97726	0.47609	-1.7103	-0.47518	1.0655	0.31024	-0.53056	-0.72868	-0.29125	0.77729	-0.41742
CH10	-0.90224	-0.47622	-0.96915	0.42776	1.1483	-0.12173	0.5183	0.13375	0.78535	-0.19782	-0.082924	0.52728	-0.32488	-0.57735	0.026673	-1.085	-1.2436	0.17136	0.17566	0.57913	-0.87532	-0.78436	1.149	-1.0371
CH11	-0.89768	-0.41455	-0.38649	0.52598	1.2315	0.060519	0.84362	0.019312	1.1659	-0.46598	-0.92007	0.40926	-0.38818	-0.77392	0.52368	-1.003	-1.4121	0.048001	0.12094	0.49878	-1.1187	-0.79464	0.89213	-1.0289
CH12	-0.59992	-0.25528	0.51068	0.76794	1.261	-0.16015	0.73811	-0.2004	1.4518	0.17256	-0.54248	0.089456	-0.2211	-0.34579	0.60919	-0.78726	-0.88612	-0.32303	0.23259	1.2565	-0.51249	-1.0611	0.6313	-1.4595
CH13	-0.54222	-0.31303	0.49427	0.80544	1.2769	-0.151	0.80112	-0.25991	1.3671	0.15016	-0.54051	0.15488	-0.23411	-0.37876	0.65634	-0.80852	-0.88186	-0.31106	0.28083	1.103	-0.47971	-1.1128	0.63443	-1.509
CH14	0.71463	-0.33693	0.88006	0.079805	1.0287	-0.33694	-0.60788	0.10032	1.101	-0.027425	-1.3509	-0.19793	-1.0727	0.78237	0.32418	-1.6024	-0.79137	-0.91224	-0.089765	0.70213	-0.61612	-0.5753	-0.13693	-0.62545
CH15	-0.64142	-0.91845	-0.1973	0.53671	0.58753	-0.3351	-0.81993	0.49417	0.62278	0.95677	0.42021	0.12685	0.34472	-0.48593	0.21174	-1.6354	-1.0912	-0.55524	1.0239	0.42956	-1.0714	-0.96469	1.4742	0.03732
CH16	-0.62023	-1.2124	-0.68313	0.62009	0.74992	-0.38489	-0.94977	-0.10777	0.54855	-0.24036	-0.24717	0.59085	0.18726	-0.027338	-0.084118	-1.5865	-0.86049	-0.79196	1.0869	0.48683	-0.58671	-0.69195	0.45031	-0.173
CH17	-0.62372	-0.25786	0.0020508	0.6948	0.71618	-0.14694	-0.25978	0.025276	0.73429	-0.22611	0.36845	0.25683	0.35968	-0.38464	-0.065352	-1.8265	-1.0347	-0.65862	0.80643	0.72355	-0.82056	-0.16398	0.071318	-0.15375
CH18	-0.87825	-0.51182	-0.58648	0.36112	0.82374	0.2284	0.057767	0.22274	0.44886	-0.57511	0.26799	0.5336	0.12969	-0.91164	0.12459	-2.1453	-1.0316	-0.4617	0.63068	0.4382	-1.0852	-0.92462	0.61488	-0.47868
CH19	-1.2683	-0.26231	-0.49092	0.24619	0.77397	0.15144	0.35909	0.12726	0.43897	-0.80309	-0.081183	0.74513	-0.27551	-0.79	0.23529	-2.0901	-1.2968	-0.37391	0.48929	0.7087	-0.91116	-0.73612	0.77335	-0.88037
CH20	-1.3808	-0.20383	-0.23501	0.18398	1.1283	0.1088	0.9679	0.37962	0.98774	-0.87871	-0.58607	0.27803	-0.2309	-0.45237	0.44199	-1.7087	-1.3381	-0.44408	0.46333	0.77178	-0.83477	-0.96455	0.86944	-1.1874
CH21	-1.4264	0.081112	0.45607	0.1699	0.93989	-0.040497	1.052	0.58309	1.026	-0.63343	-0.90266	-0.078511	-0.29581	-0.068516	0.51934	-0.88603	-1.1539	-0.058418	0.31189	1.3928	-0.34376	-1.1658	1.2307	-1.3378
CH22	-0.62589	-0.41003	0.38368	0.087061	1.3283	0.79805	0.35523	0.62953	1.1167	0.21183	-0.9155	0.062049	-0.79658	-0.73976	1.4668	-0.85598	-1.2878	-0.82081	0.44509	1.2959	0.37007	-1.2263	0.31459	-0.88831
CH23	-0.85383	0.49627	0.61602	-0.028308	1.1706	0.037065	-0.89657	0.58045	0.95812	0.30325	-1.0658	-0.18729	-0.59985	-0.17619	1.3741	-1.405	-1.2263	-1.4703	-0.16916	0.38934	0.22778	-0.20283	-0.20765	-1.0081
CH24	-0.8701	-1.0173	-0.0064499	0.17936	0.38545	-0.17889	-0.36922	0.74506	0.24584	0.47038	0.64111	-0.47687	0.44694	-0.90715	0.010911	-1.7301	-2.2295	-0.19378	1.2668	-0.33211	-0.86491	-0.82523	1.6146	-0.56173
CH25	-0.80375	-0.66905	-0.18069	0.010151	0.3261	-0.52142	-0.21974	0.58586	0.6743	0.16744	0.1259	-0.21936	0.30755	-0.67471	0.35002	-1.5872	-1.1724	-0.4595	0.98805	0.22291	-0.94685	-1.0428	1.0319	0.093336
CH26	-0.61579	-0.46204	-0.65811	-0.046876	0.96122	-0.56397	0.045994	0.25929	1.1077	-0.92905	0.3207	0.25818	0.21683	-0.46987	0.33101	-1.9191	-1.0198	-0.28995	0.38256	0.38045	-0.39245	-1.3961	0.15671	0.023463
CH27	-0.99588	-0.80777	-0.6119	0.15865	1.1966	-0.46181	0.17883	0.25066	0.0018697	-0.91333	-0.12814	0.13951	1.2206	-0.81299	-0.36284	-2.0139	-0.81567	-0.94476	-0.15984	0.50767	-0.7162	-1.0716	0.63856	0.016569
CH28	-1.041	-0.59829	-0.2833	0.066633	1.1495	-0.36771	0.24651	0.32174	0.31622	-1.3869	-0.45146	0.56494	0.61254	-1.222	0.056774	-2.6437	-1.1761	-0.94457	0.67446	0.94462	-0.42874	-1.1443	0.82962	-0.52294
CH29	-0.99857	-0.60997	-0.1716	0.12099	0.79179	-0.87754	0.38656	0.31883	0.25909	-1.3856	-1.0885	0.037008	0.40992	-0.95032	0.15562	-2.1829	-1.5744	-0.71274	0.52846	1.1894	0.0258	-1.0527	0.83083	-0.42353
CH30	-0.97433	-0.20926	0.031125	0.087241	1.0368	-0.27844	0.54569	0.49616	0.12469	-0.61757	-1.9139	-0.32428	0.69502	-0.74496	0.7697	-1.6686	-0.94609	-0.21691	-0.46009	1.0537	-0.030034	-0.78299	0.66267	-0.44127
CH31	-0.53041	-0.37124	-0.14953	0.41976	0.92819	0.59858	0.057503	0.54553	-0.1236	0.059156	-1.5089	-0.41695	-0.18113	-0.76341	1.3883	-1.3199	-1.0794	-1.0043	-0.94103	0.65598	0.68421	-0.49125	0.062777	-0.82542
CH32	-0.6999	0.064337	0.11086	-0.44687	0.98093	0.54327	-0.49793	0.13869	-0.26254	0.16791	-1.2805	-0.18547	-0.21624	-0.79481	2.0457	-1.3428	-1.3552	-1.0661	-0.43986	0.84852	0.24011	-0.52322	0.038492	-0.37287
CH33	0.21244	-1.1377	-0.26869	0.0083642	0.59908	-0.24308	0.12699	0.54522	-0.048356	-0.3439	1.4978	-0.32263	0.70418	-1.1622	0.012636	-0.90319	-1.9725	0.62835	1.1086	-0.58465	-0.16981	-0.047418	1.7027	-0.62732
CH34	-0.66099	-0.72937	-0.38926	-0.47187	1.3414	-0.22074	0.459	0.35295	0.50998	-0.60204	0.12531	-0.46896	0.75954	-0.92486	0.16519	-1.2533	-2.1906	-0.24131	0.3388	-1.018	-0.5533	-0.18684	0.61675	-0.97114
CH35	-1.0387	-0.59438	-0.65837	-0.69484	1.3058	-1.0458	0.21012	0.25198	0.43149	-1.1701	-0.70164	-0.3442	1.033	-1.2713	-0.0044329	-1.6814	-2.0837	-0.56396	0.13935	-0.13637	-0.68198	-1.0085	-0.062949	-0.41701
CH36	-0.84399	-0.63891	-0.81769	-0.3943	1.1072	-0.98371	0.20476	0.06631	0.051527	-1.1935	-0.99846	-0.58866	1.1088	-1.9176	0.096685	-1.9559	-2.2461	-0.74029	0.56939	-0.070198	-0.65225	-1.2676	-0.23335	-0.39592
CH37	-0.47997	-0.53918	-0.35045	-0.34401	1.049	-1.0591	-0.17652	0.28402	0.11715	-1.3558	-0.90302	0.24331	0.99077	-1.3588	-0.058719	-2.3946	-1.2022	-0.74548	0.38703	0.94991	-0.20987	-1.074	0.48298	-0.28799
CH38	-0.73101	-0.42083	-0.32905	-0.11779	0.60981	-1.09	-0.081197	0.16427	-0.3189	-1.2667	-1.8408	-0.43693	0.83501	-1.187	-0.014809	-1.8942	-1.837	-0.62718	0.22632	0.74739	-0.16908	-0.98898	0.48437	-0.32258
CH39	-1.0502	-0.23367	-0.36932	-0.30243	0.4068	-0.84875	-0.49397	0.28004	-0.78588	-1.3018	-1.6053	-1.1167	0.27539	-1.1052	0.63176	-0.86836	-1.8263	-0.35707	-0.48558	0.49212	-0.068037	-0.29857	0.72055	-0.025571
CH40	-0.71433	-0.048544	-1.0195	-0.58932	0.50535	0.15986	-1.5706	-0.13844	-1.0993	-0.79249	-1.2066	-1.1037	-0.032986	-1.1894	1.0674	-0.35274	-1.5587	0.058184	-0.93128	0.53266	0.27423	-0.56154	0.24533	-0.49093
CH41	-0.49002	-0.247	-1.2306	-1.0894	0.65777	0.10314	-1.8097	0.20108	-0.99232	-0.75184	-0.62032	-0.79736	0.18118	-1.2407	0.88	-0.2972	-1.263	-0.032694	-1.3075	0.41628	0.13883	-0.6659	0.30675	-0.17697
CH42	-0.9046	-0.62682	-1.1218	-0.30816	0.63003	-0.77027	-0.24372	0.0041797	-0.49174	-0.70538	0.65651	-0.010958	0.23047	-1.319	-0.55434	0.062833	-1.4397	0.25017	0.33166	-0.32891	0.33963	-0.52395	0.79165	-1.1359
CH43	-0.92809	-1.0923	-0.97614	-1.1223	1.0726	-0.93251	0.034372	-0.052694	-0.63394	-0.90816	-0.18172	-0.42116	0.84142	-1.6117	-0.41114	-0.92743	-2.2325	-0.29059	0.003669	-1.2544	-0.69361	-0.46998	0.077971	-2.0481
CH44	-0.88984	-0.46241	-0.79879	-0.8966	1.0068	-0.90631	0.041215	-0.11554	-0.24847	-1.0173	-0.80946	-0.54512	0.97543	-1.5102	-0.066723	-2.1785	-2.9714	-0.69714	-0.037682	-1.0131	-0.67314	-0.41599	0.050492	-1.4025
CH45	-0.40478	-1.041	-1.1803	-0.81832	1.066	-1.0159	-0.062187	0.086558	-0.54406	-0.98794	-1.2379	-0.46971	0.70692	-1.6554	-0.4502	-2.2397	-2.9245	-1.0696	-0.036794	-0.7415	-1.0277	-0.5611	-0.3123	-1.0544
CH46	-0.15967	-0.95481	-1.1365	-0.18612	0.88495	-0.8857	-0.24731	-0.13421	-0.67159	-0.84505	-1.8217	-0.63848	0.39103	-1.6659	-0.50771	-1.9986	-3.1381	-1.1169	-0.011458	-0.33038	-1.1439	-0.76396	-0.10923	-1.279
CH47	-0.33576	-0.82537	-0.94868	0.00233	0.47077	-0.59039	-0.46617	-0.377	-0.9251	-1.26	-1.9435	-0.64054	0.28895	-1.6568	-0.36797	-1.7796	-2.7436	-1.124	-0.0034553	-0.071813	-1.2808	-0.67911	0.059266	-1.053
CH48	-0.20709	-0.88904	-1.7382	-0.15657	0.37909	-0.89365	-1.2477	-0.35854	-1.1771	-1.5827	-1.8603	-1.051	0.056055	-1.5823	0.18176	-0.65268	-1.976	-1.1555	0.19396	0.38037	-0.5315	-0.85982	0.082203	-0.62814
CH49	-0.81167	-0.78064	-1.728	-0.80261	0.32849	-0.82347	-1.8624	0.13254	-1.4277	-1.2357	-0.9522	-0.99237	0.21095	-1.4553	0.36807	0.24462	-1.3743	-0.68649	-0.70561	0.80485	-0.31037	-1.4803	0.078193	-0.43188
CH50	-0.71684	-1.1639	-1.5876	-1.3442	0.92087	-0.76116	-1.7659	-0.013619	-0.75884	-0.62699	0.27478	-0.89298	0.40852	-1.1406	-0.48829	0.54158	-0.94287	0.10333	-1.1564	0.68823	-0.43637	-1.5331	-0.87178	-0.50652
CH51	-0.41104	-0.90667	-1.2299	-1.5169	1.2833	-0.72931	-0.27667	0.18575	-0.32326	-1.1309	-0.0020455	0.16591	0.0063232	-1.6693	-0.37954	-0.89487	-1.6545	-0.72362	-0.071192	-0.45518	-0.45016	-0.727	-0.71485	-1.9821
CH52	-0.44641	-0.96461	-1.3284	-1.5508	1.3362	-0.67225	-0.25571	0.15951	-0.26566	-1.1182	-0.03343	0.14385	-0.057099	-1.6991	-0.3345	-0.93186	-1.6061	-0.72762	-0.096411	-0.46524	-0.43604	-0.6714	-0.66432	-1.9925
CH53	-0.41314	-0.9862	-1.3593	-1.5872	1.3435	-0.68371	-0.25154	0.17579	-0.27089	-1.1068	-0.031016	0.12139	-0.060881	-1.7672	-0.41917	-0.98392	-1.6752	-0.71751	-0.093395	-0.51612	-0.41984	-0.66937	-0.67964	-1.9333
CH54	-0.71577	-1.7104	-1.8196	-0.31365	1.12	-0.4812	-0.13785	-0.053276	-0.83771	-1.0186	-0.77706	0.04644	-0.17874	-1.731	-0.24203	-1.5203	-1.4022	-1.2912	0.026448	-0.60156	-0.97437	-0.5079	-0.36077	-1.1863
CH55	-0.88362	-1.0632	-1.9911	-0.77812	0.4971	-1.0382	-1.5662	0.15128	-1.1007	-0.53425	-0.2615	-0.86538	0.2542	-1.0897	-0.077743	0.77358	-0.72236	-0.40462	-0.42794	0.91524	-0.62907	-1.7394	-0.55247	-0.548
CH56	-0.91248	-1.0177	-2.025	-0.83646	0.50133	-1.0951	-1.6101	0.20547	-0.99691	-0.55756	-0.23402	-0.91724	0.24645	-1.1113	-0.15203	0.72716	-0.66367	-0.36895	-0.4563	0.91296	-0.65321	-1.7614	-0.55394	-0.54942
CH57	-0.838	-1.1101	-1.9639	-0.8595	0.57705	-1.081	-1.5853	0.13867	-1.0338	-0.54194	-0.16899	-0.85366	0.24393	-1.0598	-0.13502	0.75017	-0.73942	-0.33104	-0.51399	0.90872	-0.62761	-1.7991	-0.61285	-0.51753
CH58	-0.95522	-0.49439	-0.57353	-0.8436	1.1895	0.10716	-0.047499	0.39818	0.015709	-1.0865	0.1227	-0.28965	-0.073042	-1.0229	-0.12702	-0.65875	-1.0832	-0.68265	-0.17837	0.47699	-0.38213	0.26708	-1.1056	-0.92837
CH59	-1.1159	-0.80138	-1.3367	0.17331	1.0864	0.20836	-0.16259	0.3627	0.078262	-0.94415	-0.26219	-0.04436	-0.33306	-0.70032	0.52266	-0.080301	-0.64782	-0.46262	0.27117	0.52164	-0.56329	-0.065578	-0.40735	-0.57874
CH60	-0.37669	-0.68566	-1.6507	0.010189	0.35601	-0.021927	-0.83667	-0.1154	-0.31141	-0.72171	0.11064	-0.20416	-0.22473	-0.38279	0.72618	1.2859	0.24357	-0.43056	-0.11348	1.0585	0.14418	-0.80868	-0.93281	-0.2584

## Sheet: Active 2nd
	F01	F02	F03	F04	F05	F06	F07	F08	F09	F10	F11	F12	F13	F14	F15	F16	F17	F18	F19	F20	F21	F22	F23	F24
CH01	-0.73202	0.961	-1.3394	1.4778	-1.4922	-0.17237	-0.97961	-0.77133	-0.13089	0.14286	0.32356	-0.57977	-1.2663	-0.56961	-0.26734	-0.33967	-0.15586	-1.8371	-0.62959	0.48743	-0.70023	-0.10972	-1.9176	0.26435
CH02	-0.5671	1.5216	-1.7082	2.0472	-1.167	-1.3187	-0.36239	-0.89408	-0.55514	0.17039	-1.3539	-0.44263	-1.1637	-0.95839	0.52662	-0.56848	-0.94115	-1.2461	-0.46991	0.86156	-0.94291	-0.21495	-2.0631	0.42494
CH03	-1.1657	-0.12345	-2.2327	1.862	-0.60083	-1.1504	-0.50417	-0.86731	-0.75684	-0.5157	-0.30234	0.30798	-0.99406	-0.93419	0.082797	-0.82331	-0.87881	-0.73664	-0.75666	0.30014	-1.1824	-0.90862	-1.3926	0.33498
CH04	-0.86566	0.96504	-1.0835	0.27164	0.63006	-0.76082	0.19412	-0.82129	-1.0784	0.21995	1.7834	-0.26922	0.40025	-0.44934	-0.34932	1.0404	-0.56763	-0.27394	0.54598	0.61573	-1.1455	0.52031	-0.93381	-0.41345
CH05	-0.091864	1.5524	-0.25517	0.0030908	-0.22506	-1.4345	0.089281	0.0096027	0.35313	0.277	0.53548	0.25504	0.65224	-1.7878	0.21527	0.88579	0.16917	0.25252	-0.13537	0.89198	-0.96373	0.94368	-1.3533	0.096009
CH06	-1.9384	0.90755	-0.9848	2.2584	-0.4174	-0.3135	0.33377	-0.87665	0.12103	-0.58842	0.65061	0.77276	-0.6247	-1.4953	-0.54568	0.72805	-0.47262	-0.62175	0.021451	0.22437	-0.60326	-1.3145	-1.4596	0.40622
CH07	-0.55382	-0.25054	-1.058	0.5888	-0.83942	0.37524	-0.24234	-0.29876	-0.30672	-0.41478	1.744	0.41808	-0.5643	-1.5553	0.48895	0.14925	-0.73395	-0.78606	-0.83975	0.10374	0.068449	-0.37847	-1.1051	-0.97715
CH08	-0.4717	-0.26632	-1.0698	0.54239	-0.81073	0.43292	-0.31474	-0.23401	-0.36476	-0.49749	1.8055	0.44877	-0.55037	-1.5373	0.5126	0.12635	-0.81296	-0.8106	-0.74589	0.13431	0.17601	-0.38703	-1.0797	-1.0083
CH09	-0.53784	-0.19165	-1.0216	0.55169	-0.85834	0.37979	-0.33009	-0.23326	-0.34284	-0.43233	1.7701	0.45766	-0.59966	-1.612	0.49562	0.086399	-0.85615	-0.78905	-0.76642	0.17441	0.070704	-0.3414	-1.0858	-0.97107
CH10	-0.55823	-0.15767	-0.45882	0.43204	-0.35664	-0.77174	0.33779	-1.2852	-0.80563	0.048108	0.93815	-0.29263	-0.20139	-1.086	0.35505	0.49517	-0.5681	-0.46171	-0.3588	0.39312	-0.29882	-0.27637	-1.3941	-1.0412
CH11	-0.4767	-0.057589	-0.86893	1.0982	-0.019693	-0.96796	0.43521	-0.97212	-0.9141	0.17241	0.59165	-0.055741	-0.26758	-1.229	0.15438	0.73643	-0.45143	-0.42781	-0.34666	0.41479	-0.3811	-0.40716	-1.4895	-1.1621
CH12	0.030234	-0.28332	-1.2008	0.98018	-0.70211	-0.42806	0.42448	-0.19319	-0.27897	0.46832	0.7334	0.17946	-0.49542	-1.1455	0.79068	0.92675	0.20522	-0.79071	-0.56911	0.85547	-0.45025	-0.39053	-1.0636	-0.84108
CH13	0.041406	-0.37111	-1.1447	1.0612	-0.77304	-0.40262	0.44425	-0.10024	-0.35241	0.419	0.75135	0.12996	-0.65517	-1.2141	0.73806	0.95986	0.20174	-0.75358	-0.57478	0.93834	-0.47813	-0.43812	-1.0549	-0.86336
CH14	-0.43978	0.28849	-1.131	1.0897	-0.59591	-0.63281	-0.074238	-0.55239	-0.15485	-0.53416	0.26774	0.82028	-0.6515	-0.69302	-0.3631	-0.86977	-0.42211	-0.97097	-0.8106	0.69315	-0.24972	-1.4983	-1.6493	-0.39901
CH15	-1.7457	0.34043	-1.5343	0.7128	-0.2414	-0.21536	-1.0066	-0.53192	-1.3833	-1.6556	-0.23608	-0.65054	-0.88596	0.13629	0.074849	-0.84512	-0.88583	0.073359	-1.9993	-0.98552	-0.69271	-0.72004	-1.3168	-0.16012
CH16	-2.0827	-0.34839	-1.4211	0.51287	-0.93532	-0.12241	-0.026235	-0.54487	-0.8087	-1.6563	-0.53686	-0.79989	-0.9522	-0.51846	-0.061564	-0.67164	-1.1446	0.62441	-1.882	-0.9856	-0.45308	-0.68411	-0.88216	0.33528
CH17	-0.8256	-0.67945	-1.2109	0.29033	-0.75412	0.31554	0.72223	-0.75537	-0.95185	-1.3366	0.1296	-0.28026	-0.27213	-0.94276	0.81122	0.15604	-1.1684	0.036901	-1.7142	-0.42792	-0.54175	-1.1564	-1.1708	0.14181
CH18	-0.68195	-0.5154	-0.61058	-0.040998	-0.56743	0.11319	-0.096507	-1.0644	-1.6933	-1.1888	0.65498	0.25038	-0.38573	-1.4479	0.64706	0.17239	-1.169	-0.26687	-1.6185	-0.34945	-0.40849	-0.76166	-1.4739	-0.90167
CH19	-0.47865	0.055606	-0.62261	0.18067	-0.47597	-0.83955	0.092425	-1.2512	-1.7887	-0.4256	0.51193	-0.030603	-0.25328	-1.2673	0.15507	0.14211	-0.87636	-0.59643	-1.0004	0.017425	-0.51674	-0.5641	-1.5008	-1.1225
CH20	-0.14467	0.33461	-0.92322	0.71497	-0.17594	-0.91296	0.013524	-1.05	-1.622	0.0063019	0.3505	0.083998	-0.25778	-0.93877	0.34918	0.28448	-0.70093	-0.73123	-0.85885	0.28957	-0.57333	-0.58319	-1.6815	-1.245
CH21	0.065664	-0.058604	-0.97588	1.2064	-0.17411	-0.49413	0.29586	-0.51133	-1.0605	-0.15181	0.24552	0.48704	-0.3411	-0.14542	0.26192	0.41766	-0.10485	-0.60007	-0.18856	0.67398	-0.031244	-0.82466	-1.7485	-0.58259
CH22	-0.4089	0.2818	-1.4828	0.84031	-0.46782	-0.47865	0.43572	0.44412	-0.72476	-1.3821	0.29278	0.10235	-0.98204	-0.11262	0.19	-0.24009	0.055613	-0.22216	-0.60669	0.10286	-0.049268	-1.0394	-1.0295	-0.76875
CH23	-1.3182	0.80048	-2.0511	1.0336	-0.55221	-0.22795	0.31931	-0.081528	-1.4483	-1.6351	-0.033972	-0.069529	-1.652	-0.7799	-0.14733	-1.0052	-0.024558	-0.6056	-1.0006	0.53417	0.23672	-0.60353	-1.4801	-0.37006
CH24	-1.7693	-0.1601	-1.4196	-0.44666	0.4498	-0.70476	-1.3098	-0.19804	-2.192	-1.7585	-0.6881	-0.40657	-0.49293	0.30018	-0.70721	-0.90319	-1.5207	-0.47771	-2.0031	-1.4851	-1.0784	-0.30657	-1.2925	-0.58201
CH25	-1.7438	-0.40645	-1.3681	0.014058	-0.019896	-0.17767	-1.1591	-0.16435	-2.33	-1.2542	-0.48811	-0.48288	-0.63139	0.072007	0.055152	-0.78774	-1.3557	0.57575	-2.2201	-1.0145	-0.86434	-0.81998	-1.2621	-0.62188
CH26	-1.5407	-0.96442	-1.4147	0.16575	0.021732	-0.19227	-0.573	0.41098	-1.5256	-1.0378	0.26683	0.14977	-0.70449	-0.11205	0.28498	0.040283	-1.2405	-0.16468	-1.9378	-0.8389	-0.62789	-1.2379	-1.1457	0.14892
CH27	-1.3559	0.25074	-1.0151	-0.37682	-0.59579	-0.044289	-0.6654	-0.013916	-2.084	-0.73795	0.54473	-0.31973	-0.35711	-0.81365	0.28996	0.22748	-1.3819	0.029211	-2.0648	-0.3569	-0.93052	-1.1496	-1.6599	-0.83971
CH28	-0.58243	0.12285	-0.43589	-0.27766	-0.42259	-0.84596	-0.88121	-0.43554	-2.7869	-1.1935	-0.071843	-0.18845	-0.088566	-0.90393	0.39785	0.079838	-1.646	-0.4569	-1.885	-0.29192	-1.2066	-1.0921	-1.7801	-1.3846
CH29	-0.50416	-0.11788	-0.63968	-0.23092	-0.024952	-0.89528	-1.077	-0.79875	-2.5996	-1.4799	-0.94239	-0.48434	-0.3644	-0.54754	0.44693	0.17946	-1.4546	-0.25745	-1.593	-0.32022	-1.3696	-1.0733	-1.6449	-0.83954
CH30	-0.50251	-0.24736	-0.77855	-0.074628	-0.0032397	-0.49107	-0.48141	-0.22376	-1.6779	-1.367	-0.58554	0.090299	-0.6111	-0.64201	-0.20282	0.10623	-0.58222	-0.0069364	-0.83154	0.11111	-0.31244	-0.94755	-1.9353	-0.4981
CH31	-1.1511	-0.39766	-1.2351	-0.081451	0.043976	-0.41875	0.023977	-0.080713	-1.3127	-1.3024	-0.60856	-0.067029	-1.7133	-0.29939	-0.49614	-0.29598	-0.47974	-0.38441	-0.48672	0.24176	0.07105	-0.98809	-1.6211	-0.51618
CH32	-0.65102	-0.43572	-1.2205	-0.66324	-0.3477	-0.37425	0.15818	0.30841	-1.2396	-1.883	-0.40891	-0.26435	-1.7625	-0.5137	0.058103	-0.27922	-0.38917	0.017322	-1.1496	0.064177	0.33226	-0.0013096	-2.1407	-1.2122
CH33	-0.64666	-1.1562	-1.4387	-0.30842	0.71091	-0.93223	-0.81271	0.21113	-1.8621	-1.8575	-0.97084	-0.5192	0.10883	0.82652	-0.16057	-0.87368	-1.5345	-0.20391	-1.66	-1.8738	-0.84611	-0.33841	-0.29771	-0.54609
CH34	-1.2706	-0.9418	-1.2802	-0.82505	0.25895	-0.97096	-1.1921	-0.074368	-2.3303	-1.5613	-1.0036	-0.6526	-0.88595	-0.096576	-0.54203	-0.74688	-2.1048	0.23126	-2.2132	-0.97816	-1.1892	-0.8147	-0.71316	-0.9193
CH35	-1.8259	-0.7979	-1.0085	-0.92624	-0.056014	-0.70525	-0.78908	-0.39794	-2.3655	-1.3301	-0.28971	-0.41202	-0.75043	-0.4782	-0.4948	-0.36097	-2.2823	-0.09704	-2.196	-0.98428	-1.1142	-0.96129	-1.2983	-1.8885
CH36	-1.9048	-0.76748	-0.66512	-0.81788	0.08069	-0.34836	-0.92214	-0.57993	-2.7277	-1.0685	-0.49521	-1.1549	-0.70057	-0.73505	-0.56974	-0.23168	-1.6301	-0.45384	-2.1857	-0.71019	-1.1257	-0.66554	-1.3191	-1.5869
CH37	-1.2872	-0.57545	-0.24393	-0.022883	-0.09021	-0.74206	-1.2455	-0.40945	-3.0205	-0.99017	-0.60086	-0.61423	-0.23207	-0.69113	0.041303	0.19659	-1.6115	-0.29892	-2.0509	-0.55244	-1.402	-0.98082	-1.5856	-1.6246
CH38	-1.433	-1.4195	-0.28071	-0.28541	0.10119	-0.79191	-1.2809	-0.5372	-2.9461	-1.0413	-1.1535	-0.98151	-0.9394	-0.9503	-0.0253	-0.040624	-1.6968	-0.24402	-1.6686	-0.83274	-1.1711	-1.2576	-1.7709	-1.5192
CH39	-0.95639	-1.1724	-0.46056	-0.66054	-0.093076	-1.5033	-0.99313	-0.21405	-2.1475	-1.3995	-1.696	-0.48491	-1.4008	-0.36745	-0.1854	-0.14541	-1.0262	0.11867	-1.3358	-1.2471	-0.40943	-0.71171	-2.0399	-0.60834
CH40	-0.81177	-1.7127	-1.4044	-1.0639	-1.017	-1.0978	-0.37697	0.20017	-1.1808	-1.0259	-1.7554	-0.85473	-1.8033	-0.86519	-0.52347	-0.14856	-1.0735	-0.11826	-1.4217	-0.9758	-0.39217	-0.048981	-2.8295	-1.1913
CH41	-1.1262	-1.3797	-2.0406	-0.89309	-1.4909	-1.2252	-0.1018	0.21131	-0.72132	-1.1183	-1.6123	-0.82418	-2.0304	-1.0621	-0.88938	-0.06881	-1.1977	-0.35696	-1.3045	-1.1284	-0.37056	0.40222	-2.7599	-1.4766
CH42	-1.1091	-2.2354	-1.2631	-0.018482	0.89964	-1.1436	-0.27531	-0.25705	-1.4905	-1.3708	-1.5992	-0.38414	0.8323	0.24975	0.57197	-0.92332	-1.2397	-0.80466	-1.3835	-1.7281	-1.5551	0.12156	-1.2135	-0.67546
CH43	-1.5721	-1.5898	-1.1863	-0.76024	0.067658	-0.86518	-0.74949	-0.79549	-2.2051	-1.3744	-1.3611	-0.134	-1.4306	-0.55688	-0.25888	-0.54425	-2.0316	-1.1025	-1.8087	-1.8542	-1.5555	0.020062	-1.8153	-1.8917
CH44	-1.6193	-1.96	-1.3647	-0.94533	0.14469	-0.44013	-0.66238	-1.1764	-2.2223	-1.0695	-0.8499	-0.54403	-1.8158	-0.61844	-0.61496	-0.98623	-1.9727	-0.81231	-1.6639	-1.0202	-0.92697	-0.44833	-1.5534	-2.2339
CH45	-1.789	-2.0133	-1.1924	-1.018	-0.48326	-0.70137	-1.5588	-1.5983	-2.7304	-0.84185	-0.9121	-1.1568	-1.3316	-0.71077	-0.66047	-1.1164	-1.7504	-1.02	-1.7311	-0.64977	-0.72348	-0.83717	-1.9524	-1.8672
CH46	-2.0001	-1.9263	-1.0671	-0.46947	-1.0005	-0.45658	-1.7671	-1.4436	-2.6087	-0.56908	-1.0739	-1.4776	-1.1946	-1.0375	-0.65794	-1.1073	-1.6696	-1.008	-1.8107	-0.3429	-0.68338	-1.1895	-2.1518	-1.7848
CH47	-2.0679	-2.0007	-0.99348	-0.50304	-0.96787	-0.49838	-1.4794	-1.0431	-2.6768	-0.51885	-1.8045	-1.4466	-1.3361	-1.3534	-0.72112	-0.71357	-1.5566	-0.92179	-1.6428	-0.83821	-0.9838	-1.5269	-2.2743	-1.496
CH48	-1.717	-1.758	-1.0084	-1.3159	-1.0178	-0.85339	-0.68882	-0.71303	-2.1546	-0.80139	-2.1343	-1.0647	-2.1471	-1.3329	-0.58457	-0.62223	-1.344	-0.63332	-1.5744	-0.9415	-1.3241	-0.82154	-2.9529	-1.2862
CH49	-1.9641	-1.3822	-1.8477	-1.4363	-1.9402	-1.4133	-0.71375	-0.55846	-1.4901	-1.178	-1.8621	-1.3678	-1.8732	-1.6023	-1.2686	-0.69799	-1.6678	-0.53852	-1.1919	-0.75383	-1.274	0.15599	-3.4952	-1.747
CH50	-1.677	-0.43602	-2.5934	-0.29845	-2.5067	-1.6979	-0.9805	-1.4756	-1.1946	-1.2808	-1.378	-1.9303	-2.0454	-1.6734	-2.1567	-0.87279	-1.4316	-1.3576	-1.6061	-0.64795	-1.1689	0.17688	-3.7624	-1.0977
CH51	-1.2071	-2.4514	-1.0987	0.053292	0.10091	-1.0162	-0.36066	-1.0214	-1.6515	-0.46156	-1.7427	-0.16378	-2.3303	-0.8553	0.024974	-0.52931	-1.8204	-1.4061	-1.4211	-1.7941	-2.0516	-0.043583	-2.0515	-1.598
CH52	-1.2432	-2.4197	-1.1769	0.039112	0.11038	-1.0621	-0.33716	-1.0313	-1.5954	-0.47026	-1.8108	-0.25721	-2.301	-0.87681	0.019337	-0.49118	-1.8466	-1.3998	-1.4299	-1.8066	-2.0895	0.026119	-2.0312	-1.5978
CH53	-1.219	-2.4332	-1.143	0.0021158	0.12084	-1.0753	-0.31639	-1.0307	-1.6761	-0.46417	-1.7507	-0.23146	-2.2627	-0.84848	0.0182	-0.47406	-1.8226	-1.429	-1.4444	-1.8136	-2.0301	0.0067127	-2.04	-1.565
CH54	-1.8841	-2.2685	-1.3839	-0.77488	-0.71925	-0.25598	-1.4363	-1.9302	-2.2881	-0.34786	-1.5083	-1.3815	-1.9334	-0.97849	-0.97181	-1.0073	-1.601	-1.2739	-1.1754	-0.14866	-1.0036	-0.6335	-2.7472	-1.049
CH55	-2.117	-0.78969	-2.1411	-0.78412	-2.4644	-1.3076	-1.5459	-1.5443	-1.3565	-1.1647	-1.543	-1.8868	-1.7888	-1.8658	-1.4529	-0.60958	-1.3958	-1.1271	-1.1205	-0.26184	-1.6237	0.43834	-3.7265	-1.3639
CH56	-2.0847	-0.79497	-2.1163	-0.76789	-2.3405	-1.4248	-1.5837	-1.6462	-1.348	-1.1762	-1.5759	-1.9364	-1.7983	-1.7754	-1.5147	-0.54319	-1.3944	-1.0901	-1.1605	-0.25077	-1.685	0.39848	-3.7252	-1.3177
CH57	-2.0809	-0.72897	-2.1932	-0.64621	-2.4414	-1.4069	-1.5597	-1.6613	-1.3268	-1.1643	-1.4244	-1.8928	-1.7788	-1.8744	-1.5417	-0.62129	-1.4318	-1.074	-1.1548	-0.23164	-1.6167	0.48384	-3.7217	-1.2929
CH58	-0.1428	-1.1799	-1.36	0.94521	0.59141	-1.2274	0.040259	-0.78878	-1.1602	-0.59953	-1.633	-0.40406	-2.6959	-0.32907	0.18255	-0.27129	-0.83172	-0.75908	-1.1666	-1.1147	-1.7208	0.28034	-1.7047	-0.26681
CH59	-0.28883	-1.339	-1.0648	0.17352	-0.077041	-0.80341	-0.44375	-1.0116	-1.0227	-0.39223	-0.92369	-1.0173	-1.9662	-0.32536	-0.19865	-0.34299	-0.96405	-1.0336	-0.59831	-0.093008	-1.541	0.59526	-2.1655	-0.30921
CH60	-1.4755	-0.71334	-0.96409	-0.23581	-1.7512	-1.0109	-0.64892	-1.1256	-0.36443	-0.91461	-1.1495	-1.3423	-1.7578	-0.30398	-0.16225	0.31584	-0.83071	-0.40664	-0.45547	0.085896	-1.4978	0.42029	-2.4954	-0.70184
