# Supplementary material for: Modulation of Alpha Oscillations in the Human EEG with Facial Preference
Source: PLoS One. 2015 Sep 22;10(9):e0138153. doi: 10.1371/journal.pone.0138153 (PMC4578776; doi:10.1371/journal.pone.0138153)
Supplement: S2 File — (ZIP) [file pone.0138153.s002.zip › SUB03.xlsx]

## Sheet: Passive
	F01	F02	F03	F04	F05	F06	F07	F08	F09	F10	F11	F12	F13	F14	F15	F16	F17	F18	F19	F20	F21	F22	F23	F24
CH01	-0.74981	-0.22026	-0.08644	-0.94849	0.071579	-0.58451	-0.62452	1.963	0.5382	0.2735	-1.8431	-1.65	-1.2036	0.57176	0.0062983	2.6255	-0.23869	-0.62401	1.3365	-1.1275	-0.52068	0.77481	1.7016	0.049648
CH02	0.58443	-1.1585	0.09089	-1.3925	-1.0246	0.024984	0.21009	2.3239	-0.66747	-0.42348	-2.9397	-1.2089	-1.6535	1.4959	-0.45468	1.5924	-0.04001	-0.70769	2.1612	-1.267	0.28665	1.0353	0.056372	-0.38103
CH03	0.87042	-1.1109	0.23952	-2.3227	-2.21	-1.0792	0.15225	1.3709	0.71308	0.47326	-2.4221	-1.2515	-0.82385	1.1854	0.19976	1.4037	-0.72034	-0.62728	1.5563	-1.0686	0.93569	0.86428	0.13667	-0.86302
CH04	0.26604	-0.92517	0.15489	-1.359	-0.93587	-0.229	-0.19096	1.9714	0.24434	1.014	-3.0329	-0.65541	-1.1528	0.32164	-0.25951	1.316	-0.34753	-1.1051	2.8505	-2.6179	-0.63545	0.79241	0.24253	-0.35288
CH05	1.4817	-0.61076	-0.53293	-2.2394	-2.4749	-0.13562	0.69045	1.7992	0.10475	0.50233	-3.5125	-1.5297	-1.7853	0.57215	-0.14105	1.2712	-1.3099	-0.17369	1.6873	-1.8699	0.61254	0.46149	0.21724	-1.2861
CH06	0.72602	-0.23261	-0.029083	-0.52288	-0.41596	0.92716	-0.45937	3.4536	-0.14083	1.0845	-0.89718	-1.3505	-0.53213	0.70163	1.3174	1.4992	1.2402	-0.28551	2.0244	-1.6895	-0.98916	-0.38409	1.4833	0.20675
CH07	0.75364	-0.60648	-0.13804	-0.85593	-0.86682	-0.29348	0.58209	3.3787	-0.80555	1.4144	-1.4089	-2.2111	-0.34746	0.37447	0.48714	1.4396	0.36093	-1.0117	1.9789	-1.8034	-0.9319	-0.14657	0.86187	-1.2869
CH08	0.80186	-1.365	0.17573	-0.30891	-0.9412	0.66829	0.7343	3.437	-0.48449	0.59013	-1.954	-1.826	-1.2059	-0.55919	0.34598	2.4027	-0.95938	-0.89126	1.7664	-2.0601	-0.7156	0.4013	0.86531	-0.74074
CH09	0.71914	-2.166	0.028712	-1.0553	-1.2026	0.15226	0.41985	2.5724	-0.1691	0.72692	-2.6628	-1.9541	-1.4834	-0.36177	0.40009	2.4274	-0.62393	-0.79313	1.4856	-1.4814	-0.46047	0.50382	-0.47278	-0.40079
CH10	1.4922	-1.8492	-0.061371	-1.4876	-1.3987	0.494	1.1023	1.6732	0.025707	0.31624	-3.2429	-2.014	-1.2206	-0.36336	0.058534	1.8852	-0.48303	-0.55126	1.9862	-2.0067	0.16768	0.66741	0.20227	-0.96755
CH11	1.6558	-1.4231	-1.057	-2.1617	-1.529	-0.068174	1.2083	1.438	-0.43973	0.67644	-3.7207	-1.9385	-1.4491	1.0535	0.0061827	1.8229	-1.2706	0.048855	1.5042	-2.2816	0.62412	1.2011	0.74648	-0.76004
CH12	1.1323	-0.8459	-0.18142	-2.0905	-2.3429	-0.1765	0.76181	1.2854	0.032009	0.96323	-3.0289	-1.4568	-1.6961	0.093174	-0.34639	1.3782	-0.60561	-0.55315	1.2917	-2.0398	0.69791	0.65842	0.15914	-1.026
CH13	1.2441	-0.94959	0.077873	-2.0673	-2.2638	-0.42752	0.63201	1.1535	0.47914	0.89084	-2.7499	-1.1466	-1.842	0.087943	-0.51987	0.75355	-0.89958	-0.49188	1.0339	-1.629	0.65189	0.39714	0.42289	-0.86817
CH14	1.0883	-0.69467	0.25886	-2.5105	-1.8424	-0.28588	0.36792	0.91999	0.75359	0.90607	-2.5372	-0.97248	-1.5612	0.67824	-0.25582	0.3342	-0.23944	-0.36924	0.94439	-1.2429	0.77531	-0.072515	0.10748	0.0021919
CH15	0.6589	-0.89604	0.43979	0.25839	0.31788	0.83402	0.13933	3.103	-0.64745	0.86977	-0.63017	-0.41167	-0.52051	0.023795	0.34313	1.7534	1.1356	0.50176	1.5354	-0.031889	-0.58096	-0.50717	0.9377	0.6076
CH16	1.0125	-0.91047	0.27514	-0.94624	-0.11636	0.41513	0.959	2.9426	-1.3768	0.17202	-1.1801	-0.88119	-0.5247	-0.78317	0.39889	2.1899	0.38688	-0.68646	1.743	-0.20422	0.099343	0.35481	1.0805	-0.75899
CH17	0.99832	-1.7053	0.065558	-0.89446	-0.65505	0.67724	1.7964	2.6444	-0.97952	0.70562	-1.8986	-1.2907	-1.0355	-1.1324	0.70436	2.5247	-0.28062	-0.84473	1.6376	-0.51452	-0.30207	0.00090421	1.0709	-0.24682
CH18	0.9513	-2.1448	0.19559	-1.2257	-0.82324	1.3586	2.2263	1.1917	-0.80953	1.067	-2.7212	-1.5824	-0.90767	-0.84928	0.58999	1.7976	-0.79229	-0.27531	1.2878	-1.5198	-0.068276	-0.27729	0.025969	-1.0126
CH19	0.76041	-1.7823	0.41072	-1.7129	-1.1449	0.69643	1.2433	1.3474	-0.68391	0.91843	-3.2062	-1.9098	-1.3049	-0.63817	0.44185	2.3223	0.2455	-0.33667	1.3344	-1.2393	0.21338	0.47438	0.024689	-0.67114
CH20	0.84108	-1.6399	0.53901	-2.2207	-1.668	0.83088	1.7559	0.87055	-0.44146	0.6665	-2.9496	-1.8857	-1.3621	-0.39033	0.17134	1.5174	-0.55284	-0.39748	1.039	-0.59849	0.49809	0.79838	0.19261	-0.86347
CH21	0.43733	-1.1438	0.93358	-2.3729	-1.7587	0.04283	2.1159	1.1494	-0.61524	1.1614	-3.0302	-1.8093	-1.7102	-0.93363	-0.081975	1.8382	-0.61149	-0.49229	0.97553	-0.98009	0.16864	0.66077	-0.29161	-1.2997
CH22	0.26425	-0.79304	-0.12791	-2.4074	-2.0754	-0.49772	0.6866	1.6663	-0.19399	1.1154	-3.0763	-0.92809	-1.5228	-0.36532	-0.82769	1.2905	-0.081471	-0.61939	1.2932	-1.7997	-0.21772	0.48041	-0.17186	-0.93482
CH23	0.29095	-1.7185	-0.41129	-2.4552	-1.6495	-1.2999	0.4725	1.3673	1.1213	0.34476	-2.6979	-1.1353	-0.93934	-0.60193	-0.22229	0.47047	0.25235	-0.81338	0.9897	-1.6311	-0.35303	0.072557	-0.48418	-0.41962
CH24	0.72253	-0.64156	0.37026	-0.073944	1.0789	0.96229	1.9113	1.0433	-0.52378	0.14582	0.94934	-0.62529	-0.89337	0.3447	0.95334	1.3304	1.3786	0.038402	1.8596	0.98089	1.06	-0.85457	-0.30335	0.43253
CH25	0.93648	-0.1924	0.57223	-0.63786	-0.10391	1.026	1.8025	1.5979	-1.7615	1.1484	0.05718	-0.56359	-1.1349	-0.3226	0.85315	1.6912	0.69485	-0.57198	1.402	1.1133	0.22935	-0.58961	0.63082	0.97148
CH26	0.71362	-0.94234	0.8457	-1.0932	-0.71146	0.96829	2.3972	1.5999	-1.23	0.53005	-1.015	-0.44842	-0.88163	-1.6602	0.69547	1.8365	0.0062908	-0.56396	1.0119	0.039195	-0.30758	-0.41201	0.97458	1.1011
CH27	0.51475	-1.4546	0.48973	-1.6544	-0.90119	0.90142	2.1576	1.6517	-1.0165	0.31874	-2.1409	-0.6852	-0.74407	-1.9781	0.54777	2.0973	-0.057398	-0.31369	1.4768	-0.68921	-0.047552	-0.35542	0.67803	0.59793
CH28	0.64594	-0.99565	0.86523	-1.728	-1.5405	0.81269	2.0637	1.4667	-1.107	0.2979	-2.0251	-0.55365	-0.85348	-1.6771	0.43598	1.9105	-0.23218	-0.11319	1.2516	-0.68421	0.3283	-0.16329	0.27416	0.72783
CH29	0.2542	-1.2097	0.78523	-2.3564	-1.8701	0.72751	2.3189	1.4195	-1.0359	0.81486	-2.6682	-1.0551	-1.1917	-0.93501	-0.13543	2.0176	-0.087807	-0.098861	1.4723	-0.78271	0.32681	0.20161	0.00081821	-0.39422
CH30	0.21052	-0.88336	1.1644	-2.8597	-2.1781	0.30629	2.4386	1.2547	-0.85089	0.97341	-2.1331	-1.3224	-1.4786	-1.3862	-0.52282	1.7126	-0.94616	-0.063547	2.1166	-0.93515	0.23354	0.094668	-0.26282	-0.85471
CH31	0.40114	-0.37234	0.56392	-2.0011	-2.0832	-0.34003	1.8087	1.6132	-0.070238	0.39863	-2.3515	-0.67986	-1.3058	-1.2986	-0.70483	0.62459	-0.56841	-0.15226	1.8631	-1.583	-0.27387	-0.46211	-0.3364	-0.73121
CH32	-0.72039	-1.4208	0.87339	-1.6267	-0.1555	-0.70542	0.63566	1.2837	0.23442	0.015396	-2.0426	-0.72635	-0.49109	-0.69747	-0.031389	-0.18372	-0.83288	-0.79354	1.1698	-0.79785	0.56833	-1.3761	-0.50631	-0.9043
CH33	0.90716	-0.52674	1.5231	-0.55089	1.4057	0.019012	0.68238	0.0050348	-0.67815	-0.82288	0.76859	-0.59617	-1.1846	-0.015165	1.2988	0.43195	1.8717	-0.80713	1.8492	1.4458	1.5443	-0.7713	-1.5861	0.21268
CH34	0.77359	-0.4395	1.6411	-0.811	0.40924	0.97653	1.921	0.32109	-1.6834	0.4969	0.3147	-0.85648	-1.0424	-0.3467	0.53914	0.96922	0.81084	-0.58728	0.81233	0.69644	0.35689	-1.304	0.43838	0.28988
CH35	0.66737	-0.59282	1.9909	-1.7022	-0.72255	0.83833	1.8902	0.70472	-2.5572	0.191	-0.52021	0.19348	-0.69926	-1.2656	0.18598	0.93282	0.095078	-0.55308	0.77567	-0.42263	-0.58812	-0.74995	0.86045	1.005
CH36	0.45821	-1.0043	1.4722	-1.8781	-1.3034	0.55703	1.9464	1.4701	-1.2244	0.19494	-1.0271	-0.40502	-0.29008	-2.3047	0.074038	1.6567	-0.14401	-0.31904	1.492	-0.49332	-0.49607	-0.24367	0.83777	1.2472
CH37	0.62836	-0.95812	1.086	-1.8412	-1.631	0.80398	2.0434	1.4619	-1.1034	0.25119	-1.9349	-0.56017	-0.85804	-1.6934	0.37994	1.8294	-0.21449	-0.14428	1.257	-0.63047	0.28193	-0.18959	0.20729	0.71231
CH38	0.32383	-0.69238	2.1914	-2.3689	-1.925	0.24558	2.3161	1.3502	-0.61971	0.70441	-0.71981	-0.53648	-0.39768	-0.29462	-0.083814	0.66573	-1.5384	0.042962	1.9334	-0.027708	0.68001	-1.0741	0.78475	0.92394
CH39	0.0034108	-0.62798	1.7038	-3.0205	-1.1115	-0.0017016	2.09	1.0604	-0.32324	0.23192	-1.7198	-0.96641	-1.4725	0.33453	-0.26745	-0.083742	-0.74552	-0.19685	2.1985	-0.93357	-0.00097451	-0.79719	0.38132	-0.70634
CH40	-0.8072	0.30529	1.608	-2.1483	-1.7888	0.50656	1.6993	1.3366	-0.17624	0.57483	-1.2666	-0.744	-1.5336	0.22119	-0.57144	-0.39744	-0.59357	-0.42021	2.1989	-0.38019	0.17149	-0.16482	0.13037	-1.2719
CH41	-0.80741	-0.81961	1.6511	-1.7961	-0.20592	-0.38245	1.0645	0.77615	0.70832	-0.80755	-0.61718	0.6326	-1.2604	0.27404	1.0764	-1.9047	-0.6682	-0.33839	0.89412	-0.88056	-0.92397	-1.613	-0.88883	-0.80994
CH42	0.54861	-0.20985	1.8389	-1.4538	0.65816	-0.73437	1.2112	0.13654	-0.48503	-1.7902	-0.48216	-0.55014	-0.81667	-0.52228	0.54323	-0.60625	1.5504	-1.6073	0.72719	0.25045	0.72116	-1.2907	-1.6587	-0.67978
CH43	0.62197	-0.12858	2.5005	-1.6016	-0.43737	1.181	0.86928	-0.095165	-1.6378	-0.062752	0.2301	-0.37159	-1.7352	-0.080265	0.15378	-0.21602	0.68407	-1.6879	0.35116	0.069945	-0.55045	-1.1349	-0.3725	-0.70365
CH44	0.67307	0.39012	2.2546	-1.4558	-1.3551	0.95327	1.0597	0.76715	-1.1804	0.31667	-0.62491	0.32189	-1.1207	-0.73123	-0.34713	0.27092	0.47878	-1.508	0.16614	-1.2039	-0.25621	-0.97006	0.77804	-0.001121
CH45	-0.029995	0.16382	1.8975	-1.8973	-2.102	0.91482	1.8315	0.78125	-0.78442	0.10899	0.58638	-0.23588	-0.33046	-0.58872	-0.16813	0.87543	0.13098	-0.45865	1.3378	-0.7829	-0.22485	-1.3378	0.31887	-0.030027
CH46	-0.097774	0.15673	1.8387	-1.8667	-2.1452	0.93394	1.768	0.69408	-0.83394	0.11267	0.54248	-0.20157	-0.30399	-0.61654	-0.20463	0.80055	0.05072	-0.48878	1.2699	-0.76252	-0.24226	-1.3916	0.31317	-0.045583
CH47	-0.14994	0.21635	2.1287	-1.5425	-1.1542	1.173	2.0629	1.3915	0.14358	0.83037	0.25268	0.020142	-0.42891	0.55904	-0.065386	1.0293	-0.61845	-0.38733	2.4719	-0.20373	0.11297	-1.8557	1.0618	0.21173
CH48	-0.38318	0.56901	2.6205	-1.8666	-1.6174	1.297	1.7413	1.5878	-0.41957	0.61552	0.2477	-0.25774	-1.8295	1.535	0.39984	0.69911	-0.57347	-1.1054	2.3984	-0.23441	-0.20659	-1.8096	-0.088877	-0.059376
CH49	-1.9306	-0.48146	1.9513	-2.0586	-0.52629	0.4599	1.1886	-0.17551	0.46387	0.42587	-0.13648	-0.58692	-1.6577	0.35523	0.37449	-1.3059	-1.3797	-1.5468	1.835	-0.65844	-0.46584	-1.4187	0.71785	-1.4285
CH50	0.18662	-0.1985	0.53686	-1.7745	0.45127	-0.32545	0.37826	-0.14631	0.11328	-0.37924	0.55658	0.13631	-0.69881	-0.14541	1.0667	-1.3908	-0.48912	-1.3939	0.89037	-0.62348	-0.9579	-0.87707	0.27398	-1.232
CH51	-0.86646	0.15738	1.123	-1.4469	0.0025979	-1.6952	-0.65346	0.36525	0.071803	-0.93501	-0.9453	-0.60086	-1.0424	0.050478	0.40616	-1.2173	0.43247	-1.2263	-0.29638	-0.70169	-0.46966	-2.2098	-1.292	-2.0971
CH52	-0.94988	-0.28654	0.95217	-1.7934	-1.642	0.48955	-0.27831	0.0028374	-0.31704	-0.54622	0.21167	-0.25116	-3.0854	-0.17529	-0.57767	-1.2255	0.27014	-1.9679	-0.88737	-1.2604	-0.37596	-1.6623	-0.961	-2.2462
CH53	-0.89146	0.17789	0.41523	-1.6939	-1.9656	0.92994	0.054545	-0.53036	0.064963	-0.92755	0.75589	-0.72806	-2.3735	-0.38817	-0.70833	-0.44761	0.11859	-1.2259	-0.04665	-2.7381	-0.13664	-0.9567	-0.61889	-1.8762
CH54	0.36719	0.75624	1.0706	-1.1239	-1.9272	0.74514	0.74299	0.21441	-0.29296	0.34104	1.1164	-0.197	-0.49104	0.42585	0.34364	0.6373	-0.18343	0.55364	2.3286	-1.4064	0.91898	-0.49608	1.538	-1.695
CH55	-0.8831	0.098255	1.03	-1.0806	-1.2172	0.94601	1.3214	1.2632	0.07863	0.56977	1.1058	0.13181	-1.4307	0.83452	0.54449	0.83081	-0.037512	0.094318	1.8146	-1.4898	0.022685	-0.54702	0.50387	-0.98485
CH56	-0.88488	0.019915	1.0426	-1.2716	-1.3284	0.89195	1.362	1.2812	0.1197	0.4951	1.0641	0.28991	-1.4852	0.83948	0.56013	0.67751	-0.028081	0.075316	1.9057	-1.513	0.065445	-0.60453	0.54892	-0.88293
CH57	-0.62025	0.1657	0.72087	-1.5839	-0.96933	-0.48157	-0.079215	0.21406	-0.1555	-0.34474	0.76439	0.46527	-1.2294	0.60464	0.93782	-0.80135	-0.44857	-0.54959	0.40899	-1.5228	-0.6639	-0.24651	-0.029458	-0.34262
CH58	-1.8855	0.38898	0.97621	-1.0246	-1.4356	-0.73692	-0.44335	-0.27628	0.3128	-0.13587	-0.024303	0.27195	-2.7001	0.5934	-0.23768	-1.3798	-0.64042	-0.84844	-0.47475	-3.9518	0.38478	-1.3468	0.074406	-2.4873
CH59	-0.53107	-0.026527	0.83974	-0.30639	-0.66556	-0.2714	1.0019	-0.03095	0.018626	0.72482	1.2398	0.61522	-1.1618	0.86364	0.2864	0.20472	-0.46334	1.1984	0.84924	-3.1987	1.6411	-1.4295	0.36838	-2.4749
CH60	-0.34347	-1.2335	1.2046	-0.60228	-0.86037	-0.033783	0.88992	0.47431	0.059118	1.8759	1.2507	0.31331	-1.0886	1.4496	0.51292	0.33293	0.10273	0.55465	0.35098	-2.522	1.4587	-0.55872	0.87752	-1.332

## Sheet: Active 1st
	F01	F02	F03	F04	F05	F06	F07	F08	F09	F10	F11	F12	F13	F14	F15	F16	F17	F18	F19	F20	F21	F22	F23	F24
CH01	0.57443	-0.54825	0.73956	-1.1329	-0.51103	1.4434	-0.60457	-0.48487	-1.2079	0.62212	0.090701	-1.3313	0.7527	-0.070998	0.079233	-1.6323	0.68989	1.938	1.591	-1.1189	-1.3525	1.3146	-0.57645	0.33601
CH02	0.78915	-1.5437	0.82864	0.0085206	0.10795	1.2889	-0.27857	-1.4317	-1.2444	0.64825	0.84208	-0.84389	0.4385	-0.31173	-0.32191	-1.5742	0.7995	1.1064	0.60583	-0.48929	-1.5565	1.122	-0.66845	0.53743
CH03	0.38749	-0.097931	0.51364	-0.61123	0.029484	0.1531	-0.50985	-0.52193	-1.2696	0.46653	1.0434	-0.45655	0.95617	0.1099	-0.1557	-1.4304	-0.15351	1.2752	2.1822	-0.54439	-1.339	-0.14144	-0.56901	-0.25475
CH04	0.18941	-0.54031	1.2742	-0.12604	0.15674	1.6055	0.55411	-1.2805	-1.3503	0.84622	1.1585	-0.34436	0.60703	-0.2311	-0.43272	-1.5749	0.75298	1.452	1.4468	-1.0767	-1.1915	1.5057	-0.24704	0.38212
CH05	0.7636	-0.81439	0.9746	0.041846	0.080424	0.41694	-0.48678	-0.46096	-1.3378	0.53593	0.87862	-0.64364	0.6522	0.24119	-0.22971	-0.97534	0.17564	0.96691	2.1126	-0.74834	-0.92796	-0.28644	-0.58438	0.86903
CH06	-0.54317	-0.25306	0.89623	-1.0733	-0.028509	1.5507	0.16568	-1.5943	-0.54192	0.52347	-0.94029	-0.63119	-0.27946	-0.045622	-0.13152	-1.1962	0.16962	2.0687	0.26831	-0.47729	-1.0105	1.5645	0.40037	1.0657
CH07	-0.28285	-0.5079	0.78343	-0.78146	-0.48204	1.7465	-0.20837	-1.5553	-0.39625	0.3914	0.070955	-1.0314	-0.096457	-0.1174	-0.462	-1.7697	0.72593	1.3402	0.6112	-0.72445	-1.5015	1.9334	-0.24021	-0.07502
CH08	-0.0084892	-0.89342	0.94458	-0.32349	-0.048365	1.5445	0.49892	-1.4209	-0.66272	0.6195	0.36157	-0.85604	0.054561	-0.37215	-0.63197	-1.887	0.80912	1.267	1.1693	-1.052	-1.3056	1.5966	-0.183	0.20002
CH09	0.068751	-1.4432	0.82479	-0.55696	0.12537	0.87591	0.34704	-0.77319	-0.49355	0.56558	1.0693	-0.1044	0.35341	-0.2005	-0.44801	-1.7146	0.45708	1.3657	1.3238	-1.1134	-1.325	1.0302	-0.18344	0.38354
CH10	0.13532	-1.5112	1.2885	0.36175	0.060075	0.54816	0.080326	-0.51854	-0.87845	0.39794	0.91083	-0.27249	0.46779	-0.097878	-0.87577	-1.1924	0.15304	0.88865	1.8867	-0.80528	-1.4708	0.4603	-0.38632	0.79969
CH11	0.50798	-1.3451	1.4088	0.24654	-0.051063	0.11946	0.0031213	-0.21351	-1.0841	0.41403	0.72358	-0.58538	-0.033427	-0.030158	-0.49678	-1.2224	0.050021	0.46589	2.2642	-0.8186	-1.064	0.22232	-0.35032	0.77918
CH12	0.73376	-1.3139	0.98429	0.47457	0.2952	0.072121	-0.63631	-0.28445	-1.214	0.45268	0.47514	-0.81359	0.37722	0.24541	-0.23835	-1.4401	-0.0073737	0.84177	2.2188	-0.7061	-0.92717	-0.31829	-0.10658	0.77785
CH13	0.77704	-1.0717	0.96869	0.11528	0.40448	0.51368	-0.60625	-0.58677	-1.3298	0.49711	0.53291	-1.0882	0.74394	0.33301	0.23649	-1.7044	0.10117	1.2151	2.2313	-0.50598	-1.0286	-0.046937	-0.11581	0.62291
CH14	0.7758	-0.56685	0.90621	-0.25562	0.33518	0.23613	-0.61193	-0.61748	-1.435	0.59555	0.86875	-1.1852	1.184	0.22046	0.13731	-1.0448	-0.13808	1.4419	2.1192	-0.35717	-1.2593	0.097224	-0.072246	0.79954
CH15	-0.67089	-0.071217	0.80961	-1.0408	-0.12967	1.7308	-0.16291	-1.9256	-0.79868	-0.064005	-0.77903	-0.41755	-1.0727	0.37365	0.4652	-1.0875	0.26933	2.0271	0.38322	0.10397	-1.1844	1.3987	0.38455	0.80854
CH16	-0.093588	-0.53324	0.19733	-0.70034	-0.54194	1.6314	0.088746	-1.6414	-0.83746	-0.21613	-0.31665	-0.44441	-0.40521	-0.3458	0.11099	-1.7875	0.54066	1.4795	0.33624	-0.84357	-1.6545	2.0375	0.10234	-0.092012
CH17	-0.42861	-1.5074	0.51043	-0.69481	-0.066666	0.98327	0.52968	-1.4024	-0.50426	0.33616	0.30387	-0.8473	-0.14828	-0.20403	-0.45916	-1.8539	0.23502	0.91085	1.3652	-1.2738	-2.1774	1.7015	0.20822	-0.64903
CH18	-0.42055	-1.7184	1.0769	-0.021184	0.44498	-0.081997	0.24883	-0.55703	-0.3018	0.52193	0.78129	-0.54126	0.55268	-0.033473	-0.74766	-0.90659	0.016574	0.51526	1.6779	-1.1945	-1.5885	1.0809	-0.13577	-0.2442
CH19	-0.16805	-1.6475	1.0741	0.36878	0.35688	-0.56588	0.17871	-0.021956	-0.63899	0.34811	0.71423	-0.45299	0.37997	0.21121	-0.81299	-0.72616	-0.073099	0.82356	2.0136	-1.2482	-1.8816	0.43339	0.22819	-0.56181
CH20	0.16007	-1.7559	1.2436	0.80629	0.61863	-0.056184	0.029377	0.12339	-0.5958	0.20602	0.71581	-0.52158	0.13097	0.10388	-0.46632	-1.2335	-0.12286	0.7104	2.2669	-0.96612	-1.2592	-0.14557	0.37596	0.068977
CH21	0.20655	-1.4824	1.1228	1.1303	0.39054	-0.13283	-0.069796	0.033141	-0.63044	0.57447	0.55579	-0.73362	-0.0007246	-0.13187	-0.21408	-1.7644	-0.098483	0.82337	2.3108	-0.7054	-1.2496	0.064584	0.30854	0.38425
CH22	0.48915	-1.3036	1.0612	0.77949	0.60217	0.56358	-0.65669	-0.094905	-0.90529	0.65475	0.6851	-0.6726	0.29449	-0.083922	0.35994	-1.7504	-0.3785	0.93587	2.5913	-0.33634	-1.3706	-0.027171	0.28257	0.64911
CH23	1.1314	-0.95518	1.2308	0.19737	0.39301	0.51801	-0.64738	-0.10351	-1.4885	0.53168	0.66729	-0.54668	1.5562	0.058529	0.90518	-0.96365	-0.64877	1.268	1.796	0.051465	-1.6999	0.59022	0.25075	0.85398
CH24	0.058303	-0.90698	1.2715	-0.91646	-0.45337	0.89797	-0.12607	-1.321	-0.78297	-0.33371	-0.64329	-0.17243	-0.68099	0.4006	0.66856	-0.76887	0.088701	1.6286	0.17746	0.76661	-0.7464	1.3593	0.16742	0.15961
CH25	-0.21008	-0.93674	0.0079502	-0.83691	-0.45838	1.0331	-0.16171	-1.6079	-0.55221	-0.38065	-0.5865	-0.72273	-0.60447	0.18267	-0.05892	-1.7887	-0.026136	1.1937	0.3747	-0.51651	-1.4442	1.8109	0.39125	-0.12967
CH26	-0.70689	-1.5495	0.016914	-0.55763	0.055525	0.61184	0.57822	-1.055	-0.46189	0.22448	0.061978	-1.272	-0.80768	0.17679	-0.72168	-1.7357	-0.34193	1.0538	1.1681	-1.0501	-1.8565	1.1709	0.56737	-0.62389
CH27	-0.79716	-1.8383	0.73011	0.13163	0.46495	-0.12185	0.60041	-0.35625	-0.29408	0.34129	0.78357	-0.98372	-0.53064	0.3206	-0.72236	-1.3705	-0.39034	1.0683	1.8892	-1.2722	-1.923	0.70877	0.96387	-0.87549
CH28	-1.1613	-1.6024	0.95349	0.64827	1.042	0.020861	0.3769	-0.17714	0.33059	0.77469	1.1946	-0.96349	-0.49068	0.64146	-0.60904	-1.2488	-0.40762	1.021	1.8445	-0.77396	-1.3651	0.29479	1.4509	0.029345
CH29	-0.74805	-1.4651	1.0253	0.86711	0.75684	-0.08312	0.02521	0.21927	-0.18898	0.88386	0.91108	-0.85384	-0.13112	0.41619	-0.68519	-1.3849	-0.36396	0.9021	2.1111	-0.56847	-1.2595	-0.096521	1.1187	0.017097
CH30	-0.47644	-1.0407	0.74589	0.97631	0.77975	-0.19335	-0.36604	0.19935	-0.19302	0.83259	0.80937	-0.70871	-0.12823	0.17064	-0.57531	-1.7419	-0.42546	1.0467	2.0061	-0.54102	-0.96395	-0.02976	0.9316	0.588
CH31	-0.19255	-1.3299	0.87038	0.68878	0.84642	0.011021	-0.82801	-0.27322	0.11845	0.50145	0.91072	-0.80924	0.15807	-0.18943	-0.2893	-1.6228	-0.34288	1.3471	2.1488	-0.16769	-1.0815	0.1974	0.60419	0.7574
CH32	-0.23227	-1.4939	0.35323	0.26328	0.15429	0.36944	-0.82275	0.43358	-0.26627	0.86443	0.80498	-0.14742	1.072	-0.25312	0.71289	-0.86872	-0.47122	0.75763	1.9151	0.12786	-1.5223	0.57619	0.57877	0.41972
CH33	0.071202	-1.2021	1.0397	-0.58668	-0.43198	0.61323	-0.48456	-1.5787	-0.54813	-0.35798	-0.76531	-0.38244	-1.247	0.125	0.47105	-0.72369	-0.24949	0.92435	-0.097014	0.79604	-1.0873	0.49201	0.3776	-0.23864
CH34	-0.60141	-1.4572	0.11244	-0.53998	-0.080429	0.16594	-0.17899	-1.2982	0.4205	-0.094302	-0.28047	-0.83983	-0.91258	0.40211	-0.37248	-1.1327	-0.57075	1.2158	-0.035842	-0.48696	-1.3024	1.0229	0.7199	0.23044
CH35	-1.156	-1.5293	0.070318	-0.4764	0.81529	0.10145	0.39995	-0.76955	0.42043	0.43846	0.032874	-1.1683	-1.0783	0.36854	-0.64154	-1.0672	-0.81243	1.4667	0.59751	-0.61276	-1.6027	0.60696	0.88094	0.10568
CH36	-1.4053	-1.5135	0.60776	0.3062	1.0932	0.29035	0.58579	-0.23182	0.51034	0.92705	0.96304	-1.1038	-1.0387	0.57941	-0.63572	-1.2883	-0.82458	1.29	1.3335	-0.72904	-1.3019	0.4992	1.1583	-0.06647
CH37	-1.1486	-1.5629	1.0029	0.69761	1.0203	0.066232	0.33047	-0.1739	0.37217	0.76198	1.2194	-0.96317	-0.49495	0.66696	-0.57962	-1.3427	-0.47391	1.0481	1.8862	-0.73595	-1.3321	0.28343	1.4683	0.14518
CH38	-1.1358	-1.034	0.83755	1.3579	1.227	0.27842	0.063622	-0.10586	0.56771	1.3559	0.96799	-0.85761	0.01553	0.29162	-0.67323	-0.9453	-0.50111	0.73346	1.4569	0.030199	-0.54984	0.45794	1.5376	0.85967
CH39	-0.71126	-1.0759	0.38512	1.0773	1.3274	0.54724	-0.27819	0.26282	-0.0045185	0.76194	0.76636	-0.37972	-0.30694	0.18196	-0.48251	-1.4788	-0.51404	0.78081	1.6146	-0.0014879	-0.44452	0.23283	1.3932	1.1187
CH40	-0.99396	-1.2595	0.34292	0.72442	1.4684	0.17895	-0.29916	-0.18992	0.74817	0.87597	0.86993	-0.57968	0.33452	-0.013843	-0.82833	-1.8323	-0.55861	0.82435	1.0627	0.051627	-0.45934	0.11293	1.5021	1.5352
CH41	-0.92475	-2.22	0.018798	-0.03865	1.2477	0.44677	-0.48686	-0.32255	0.61436	0.15795	0.53225	-0.01773	0.51763	-0.67454	-0.73313	-1.1848	-0.43933	0.65386	1.1403	0.48661	-0.87665	-0.0086109	0.70318	1.4135
CH42	-1.1321	-1.5622	0.52231	-0.52391	-0.1455	-0.15477	-0.25561	-1.5916	0.35415	-1.1456	-0.14095	-1.0654	-1.2303	-0.046084	0.066323	-0.85127	-0.72744	0.44634	-0.14732	-0.049832	-1.1507	-0.48181	1.1061	0.14478
CH43	-1.1773	-2.067	0.11895	-0.46319	0.48287	-0.14133	0.010859	-0.99106	0.3802	0.088174	-0.10954	-0.92362	-1.2209	0.3966	-0.43818	-0.83648	-0.82058	1.2434	-0.2719	-0.62819	-1.1442	0.21833	0.99884	0.65906
CH44	-1.1071	-1.6063	0.44955	-0.18896	1.105	0.40553	0.54372	-0.75859	0.56656	0.68561	0.31171	-0.53458	-0.76102	0.26935	-0.5876	-0.81381	-0.65777	1.0807	0.47327	-0.516	-1.1179	1.0095	1.1437	0.8115
CH45	-0.97417	-1.4007	0.63487	0.71099	1.4415	0.63109	0.93292	-0.35002	0.74693	1.0287	0.79224	-0.41797	-0.47281	0.21666	-0.66664	-0.99643	-0.37216	1.2589	0.7644	-0.32632	-0.44402	0.904	1.583	1.0416
CH46	-0.98761	-1.3662	0.64805	0.69459	1.4238	0.65942	0.98636	-0.36054	0.70648	1.0411	0.74492	-0.41389	-0.413	0.21493	-0.67016	-1.0379	-0.37465	1.2456	0.77158	-0.28912	-0.4256	0.88579	1.5731	1.039
CH47	-1.1484	-1.2464	0.45004	1.2671	1.6183	0.51858	0.75187	0.0030853	0.8381	1.3371	0.88725	-0.56261	-0.036092	0.134	-1.1017	-1.1459	-0.46529	0.65326	0.89136	0.0859	-0.12168	0.97203	1.9467	1.6138
CH48	-1.4444	-1.5346	-0.21999	0.96308	2.0222	0.13053	0.076018	-0.14469	0.78298	0.81569	0.45191	-0.45702	-0.19166	-0.17379	-0.99494	-1.3167	-0.36501	0.55583	1.1337	0.2321	-0.0706	0.90055	1.4894	1.4852
CH49	-1.2628	-1.5903	-0.5536	0.16911	1.5528	-0.016071	0.015055	-0.13396	0.57433	0.69081	0.22405	-0.63645	0.087931	-0.76105	-0.69193	-1.2305	-0.58102	0.15169	1.3889	0.43829	-0.22156	0.31785	1.3484	1.4828
CH50	-1.7112	-2.1388	-0.68185	-0.53717	1.1987	-0.28354	-0.25631	-0.74764	0.056863	0.26676	-0.59988	-0.23164	0.14002	-1.0887	-1.207	-1.7389	-0.64067	-0.52865	1.2542	0.538	-0.49985	0.18237	0.86088	1.0689
CH51	-1.5386	-1.7015	-0.63388	-1.9618	-0.10308	-0.58119	-1.0793	-0.83888	-0.61016	-2.2369	-0.26044	-1.9782	-1.6988	-0.43484	-1.2103	-1.624	-0.89481	-0.75054	-1.0036	-0.86881	-1.455	-0.5265	0.5027	0.30986
CH52	-1.632	-2.6728	-0.5294	-0.79101	1.132	-0.26308	-0.73881	-0.70635	-0.0065263	-0.51317	-0.43966	-1.2994	-1.6311	-0.75933	-1.2582	-1.6486	-0.8333	0.087654	-0.65231	-1.2598	-1.1036	-0.71409	0.4672	0.575
CH53	-1.6426	-2.4607	-0.607	-0.75889	1.1235	-0.49367	-0.35536	-0.63443	0.10444	-0.59194	-0.62254	-0.8742	-1.5383	-1.0131	-1.6831	-1.749	-0.8993	-0.51856	-0.74093	-1.2717	-0.96718	-0.73342	0.45471	0.46307
CH54	-1.8611	-1.8631	-0.37287	-0.073195	1.5009	-0.0070578	0.67248	-0.42548	0.18466	0.36561	-0.40444	-0.33895	-0.86705	-0.29759	-1.3513	-1.8093	-0.70499	-0.71787	0.324	-0.61823	-0.55824	0.49289	1.2777	0.99345
CH55	-2.5124	-1.7704	-1.1483	-0.19241	1.015	-0.45444	0.33301	-0.87816	-0.29088	0.3763	-0.7332	-0.70176	-0.87612	-0.31758	-1.7577	-2.1448	-1.0993	-0.90449	0.75985	0.11431	-0.75869	1.1474	0.93089	1.2262
CH56	-2.499	-1.7652	-1.3717	-0.18731	0.85483	-0.56056	0.3357	-0.97971	-0.3612	0.27607	-0.69777	-0.75095	-0.90165	-0.35197	-1.8737	-2.1703	-1.0593	-1.0035	0.86582	0.14664	-0.65712	0.99042	0.9123	1.2466
CH57	-2.3077	-2.709	-1.498	-0.67725	0.40123	-0.21903	-0.16288	-0.8816	-0.94815	0.07958	-1.233	-0.21128	-0.86882	-0.86338	-2.215	-2.294	-0.99677	-0.94403	0.86654	0.10873	-0.59511	0.68843	0.53119	0.25215
CH58	-2.5844	-2.5363	-1.5825	-2.1584	0.039976	-1.0692	-2.3131	-1.0251	-1.2136	-2.2049	-1.8697	-2.6596	-2.3981	-1.1459	-2.3813	-2.8521	-1.25	-2.1998	-1.5738	-1.7925	-1.9806	-1.5858	-0.79873	-0.15593
CH59	-2.514	-2.3412	-1.7889	-1.4648	-0.14701	-0.22213	-1.2353	-1.3195	-2.1582	-1.1599	-1.778	-1.924	-2.2797	-0.59957	-2.5206	-2.6989	-1.6987	-2.7592	-0.32811	-0.74217	-1.7862	-0.40007	-0.69835	-0.63487
CH60	-2.4603	-2.1869	-1.4806	-1.0376	0.37387	-0.85724	-0.66759	-1.364	-2.1145	-0.42618	-1.2811	-1.2962	-1.7139	-0.98205	-2.3203	-2.4931	-1.5051	-2.4427	0.62377	-0.54785	-1.0817	0.31109	0.058641	0.081534

## Sheet: Active 2nd
	F01	F02	F03	F04	F05	F06	F07	F08	F09	F10	F11	F12	F13	F14	F15	F16	F17	F18	F19	F20	F21	F22	F23	F24
CH01	-0.13361	-0.8941	0.027969	-0.52521	-0.023016	-0.46414	-0.87604	-0.99111	-0.71819	-0.76619	-1.4765	-1.2476	0.0046999	-0.97192	-1.7667	-0.034222	-0.77777	-0.25166	-0.69897	-0.95442	-1.3984	0.52844	-0.32814	0.67804
CH02	0.032702	-0.83813	0.86039	-1.4545	0.16653	-0.77735	-1.0706	-2.226	-1.9167	-0.17328	-1.4548	-1.1165	-1.1825	-0.10706	-1.4139	-0.49543	-0.97451	-0.71957	-0.39493	-0.68124	-0.59244	0.784	-0.84172	0.04876
CH03	0.82729	-1.1748	0.71097	0.98495	-0.59107	-1.3633	-0.85927	-1.4432	-0.59441	0.24821	-0.71335	-1.5391	-1.0691	0.41092	-1.4054	-0.10047	-1.4241	-0.5346	-0.19707	-1.4489	0.64568	1.462	-0.41087	-0.093874
CH04	-0.18065	-0.83015	1.325	-1.0381	0.40555	-0.81522	-0.74383	-1.6404	-1.4141	-0.43742	-1.2121	-0.77433	-0.24615	-0.26025	-1.9518	0.049491	-1.7502	-0.79976	-0.19554	-1.0057	-0.9305	-0.57077	-0.53318	-0.099138
CH05	0.49696	-1.1156	1.1413	-1.0428	0.35826	-0.88292	-0.8531	-1.5372	-0.65613	-0.86545	-1.4924	-0.64716	-0.59239	0.6733	-1.8626	0.28906	-1.5964	-0.81771	-0.12099	-0.93031	-0.38962	0.52873	-0.36254	-0.58799
CH06	-0.90316	-1.5692	0.42357	-1.6844	0.2873	-0.65857	-0.5898	-2.1557	-2.342	-0.75736	-1.1653	-0.85991	-0.66582	-1.1491	-1.0492	-1.0347	-0.65784	-1.4503	-0.16755	-0.64409	-1.2221	0.39163	-1.2809	0.048857
CH07	-0.5266	-1.5009	1.5234	-1.8804	-0.16938	-1.842	-0.78536	-1.9353	-1.5461	-0.52003	-1.9248	-1.2862	-0.62203	-0.80018	-1.6572	-0.55017	-1.5481	-0.86106	0.38933	-1.7189	-1.1934	-0.51887	-1.3585	-0.71924
CH08	-0.52169	-1.0752	0.95998	-1.4942	0.46944	-1.2972	-0.82926	-1.8953	-1.4537	-0.16971	-1.5765	-1.2825	-0.40793	-0.25392	-2.1422	0.051147	-1.8657	-0.65005	-0.17123	-1.1384	-1.13	-0.7908	-1.1101	-0.69444
CH09	-0.98179	-1.2589	1.3877	-1.2489	0.89472	-0.99879	-0.8458	-2.0773	-1.1625	-0.73798	-1.1058	-1.6542	-0.51786	0.029018	-2.7232	0.48288	-1.9727	-0.18368	-0.015835	-1.4353	-1.1585	-0.79886	-0.9702	-0.13354
CH10	-0.56075	-1.3176	0.59418	-1.2651	0.45864	-0.69578	-1.065	-1.4255	-0.96209	-0.5799	-1.321	-1.1181	-0.36351	-0.12453	-2.5223	0.5137	-2.067	-0.67994	-0.44323	-1.3547	-0.63396	-0.78397	-1.1949	-0.40158
CH11	-0.067968	-1.2813	1.0277	-1.0813	0.52012	-0.85668	-1.0193	-1.4431	-0.70561	-0.6863	-1.2343	-1.2736	-0.10424	0.20936	-2.49	0.59204	-1.9625	-0.72084	-0.477	-1.1423	-0.49979	-0.31478	-0.6256	-0.50365
CH12	0.21554	-1.1569	1.1235	-1.2282	0.6189	-0.6301	-0.79092	-1.5032	-0.69539	-0.50165	-1.2526	-1.5119	-0.51347	0.54649	-2.0422	0.3118	-1.8714	-0.83472	0.25207	-1.0623	-0.37929	0.47588	-0.48761	-0.78885
CH13	0.66483	-0.89468	1.1153	-0.98941	0.74824	-0.3106	-0.66534	-1.5613	-0.62375	-0.45487	-0.73458	-1.5584	-0.70481	0.71761	-1.5595	-0.058148	-1.3139	-0.9386	0.49398	-1.3688	0.17013	1.0345	-0.36777	-0.26697
CH14	0.73805	-0.77344	0.78369	-0.86882	0.70905	-0.24886	-0.38924	-1.6124	-0.26144	-0.079645	-0.67776	-1.4344	-0.49672	0.60149	-0.80533	-0.35817	-1.065	-0.49128	0.3348	-1.3156	0.59703	1.7345	-0.22616	0.10475
CH15	-0.74716	-0.9962	0.30957	-1.0465	0.46707	-0.048851	0.042749	-2.1075	-2.2053	-0.63263	-1.6619	-1.4646	-0.73484	-1.0096	-1.0988	-1.1147	-0.41333	-1.6286	0.05189	-1.4634	-0.92162	0.77508	-1.6881	0.052675
CH16	-0.78473	-0.88132	0.2404	-2.0527	0.35234	-0.52465	-0.24848	-2.7183	-1.7988	0.060599	-1.2439	-1.5827	-0.51942	-0.3833	-2.1021	-1.1555	-1.569	-0.73589	0.63613	-2.5687	-1.3509	-0.32758	-1.3114	-0.079936
CH17	-1.1479	-1.4524	0.67467	-1.9726	0.11621	-0.82638	-0.74971	-2.0618	-1.1395	0.29308	-1.1125	-1.2284	-0.34009	-0.5215	-2.4952	-0.54708	-2.2091	-0.67685	0.23521	-2.1522	-1.6381	-0.79438	-0.97209	-0.33468
CH18	-1.3851	-1.6654	0.74435	-1.4153	0.44858	-0.79257	-0.77516	-2.0376	-1.1382	-0.3574	-0.73139	-1.5775	-0.11699	-0.23788	-2.6918	0.35921	-1.9792	-0.62176	-0.089454	-1.8152	-1.2811	-0.88528	-0.59897	-0.84335
CH19	-0.85075	-1.4727	0.2668	-1.5344	0.46296	-0.66325	-0.55609	-1.8311	-0.89492	-0.3468	-0.93649	-1.8586	-0.069037	-0.38773	-2.8976	0.29898	-2.6235	-0.77453	-0.39054	-1.8744	-0.77921	-0.47956	-1.1568	-0.29295
CH20	-0.52964	-1.3455	0.88776	-2.0127	0.85051	-0.46113	-0.64465	-1.8085	-0.70482	-0.38959	-0.89918	-1.8074	-0.19772	-0.22707	-2.3369	0.19464	-2.0396	-0.66989	-0.069038	-1.7704	-0.37892	-0.3384	-0.819	-0.64117
CH21	0.025945	-1.3788	1.1015	-1.966	0.92546	-0.11892	-0.40218	-1.697	-0.59668	-0.11915	-0.98881	-2.1999	-0.2767	0.23557	-2.5022	0.2274	-2.1724	-0.81009	0.31795	-1.642	-0.692	0.19126	-1.0792	-0.41725
CH22	0.45799	-1.0425	1.4513	-1.1836	0.62834	0.17354	-0.4747	-1.984	-0.54769	0.2273	-0.50851	-2.0761	-0.74731	0.25319	-1.822	-0.18337	-1.6623	-0.82526	0.66635	-1.3691	0.041594	1.0615	-0.56822	-0.49903
CH23	0.77403	-0.83622	0.76995	-1.0267	0.69466	0.017087	-0.35416	-1.5854	-0.32533	0.21736	-0.41825	-1.2947	-0.35023	0.54712	-0.40951	-0.66881	-0.819	-0.74344	0.41097	-0.51095	0.16423	2.0036	-0.46332	0.29179
CH24	-0.11862	-0.74437	0.57368	-0.53016	0.17727	-0.59113	0.41944	-2.6498	-2.3725	-0.65744	-1.5046	-0.75065	-0.25296	-0.71691	-0.98225	-1.3934	0.16208	-1.0155	0.1434	-1.6353	-0.92774	0.67981	-1.8546	0.85686
CH25	-0.90973	-1.3846	-0.14631	-2.1527	0.24705	-0.72627	-0.07379	-2.9906	-1.6288	0.17809	-1.1288	-1.1167	-0.077048	-0.4516	-1.5988	-1.5813	-1.5418	-1.4701	0.23397	-2.5941	-1.642	-0.26567	-1.4433	0.43471
CH26	-1.6569	-1.8691	0.19539	-2.3862	0.26848	-0.92571	-0.59201	-2.21	-0.66468	0.36716	-0.84785	-1.6734	-0.10151	-0.81536	-2.1032	-1.2676	-2.3721	-1.3119	0.22096	-2.1763	-1.5895	-0.5047	-1.4665	-0.29108
CH27	-1.3142	-1.6932	0.3538	-2.3684	0.30634	-0.74826	-0.57312	-1.8125	-0.53341	-0.13382	-0.5523	-2.0609	0.20186	-0.69239	-2.5052	-0.41698	-2.5737	-1.3546	0.034664	-2.2196	-1.3594	-0.4697	-1.1108	-0.7656
CH28	-1.0361	-1.6793	0.43401	-2.1417	0.32001	-0.64729	-0.10421	-1.9534	-0.19507	-0.21909	0.050753	-2.4686	0.39872	-0.28805	-2.2079	-0.48249	-2.733	-1.2521	0.43575	-2.1914	-1.3234	0.059728	-1.2806	-0.60468
CH29	-0.56288	-1.4227	0.6774	-2.3914	0.6197	-0.65037	-0.1138	-1.9772	-0.4281	-0.26459	-0.33312	-2.4932	0.099855	-0.22493	-2.6706	-0.3297	-2.3815	-0.98982	0.26812	-2.1024	-0.94135	0.010255	-1.001	-0.8308
CH30	-0.15127	-1.8502	1.0765	-2.2474	0.60527	-0.28115	0.15799	-2.0762	-0.26557	-0.020904	-0.28995	-2.4178	0.10111	-0.13446	-2.0923	-0.49988	-2.4121	-0.82973	0.47715	-1.9109	-0.99411	0.5556	-0.7569	-0.94542
CH31	0.21476	-2.0478	0.58207	-2.3601	-0.13471	0.039744	-0.13702	-2.0463	-0.20881	0.41988	-0.42292	-2.3659	-0.50337	0.07643	-2.0515	-0.37872	-2.2653	-0.99442	0.93088	-1.6908	-0.45908	1.2765	-0.82529	-0.74037
CH32	0.60905	-1.6671	0.40547	-1.9068	0.13506	0.40582	-0.22338	-2.2381	-0.038501	0.58342	-0.6896	-1.7186	-0.34863	0.042918	-1.1263	-0.52836	-2.1772	-0.84602	0.9149	-0.84413	-0.29854	1.2626	-1.0119	-0.55906
CH33	-0.66568	-1.257	0.408	-1.103	-0.26294	-0.89426	0.26669	-2.9259	-1.7682	-0.77022	-1.3451	-0.57226	-0.31952	-1.2111	-1.4813	-1.9382	-0.15	-1.3557	0.29615	-2.0222	-1.7335	1.0381	-1.9854	0.34185
CH34	-1.5439	-1.8967	-0.44812	-2.5852	0.14815	-1.5329	0.078413	-3.1871	-1.0711	-0.056941	-0.78127	-1.4867	-0.26741	-0.82921	-1.1307	-1.871	-2.2154	-2.0468	0.54237	-2.0182	-1.9427	-0.35103	-1.4344	-0.24456
CH35	-2.1056	-2.1061	-0.52005	-2.9037	-0.029634	-1.4745	-0.45831	-2.481	-0.3823	-0.14928	-0.33199	-2.1509	-0.086117	-0.92088	-1.7492	-1.3072	-2.7087	-1.9288	0.67694	-1.8141	-1.721	-0.25986	-1.4584	-0.62858
CH36	-1.3371	-1.9297	0.38612	-2.5485	0.27522	-0.69512	-0.34648	-1.7259	-0.26339	-0.18265	0.2796	-2.431	0.29804	-0.74167	-2.0173	-0.70016	-2.7179	-1.4651	0.6327	-2.0687	-1.4913	-0.053784	-1.4466	-0.74247
CH37	-1.0071	-1.727	0.4066	-2.2473	0.38058	-0.59868	-0.095542	-1.9232	-0.14561	-0.25225	0.090055	-2.4746	0.42562	-0.36787	-2.2666	-0.5065	-2.6583	-1.2025	0.49187	-2.2025	-1.2938	0.072676	-1.2311	-0.61104
CH38	-0.6955	-1.5886	0.94825	-1.7428	1.0488	0.00075871	-0.059571	-1.3185	-0.43275	-0.24792	0.48811	-2.3573	0.7855	-0.15798	-2.0794	-0.2942	-2.2791	-0.77176	0.67744	-2.1464	-1.3591	0.81469	-1.018	-1.1882
CH39	-0.60757	-1.8818	0.48035	-1.8772	0.59047	-0.29574	0.20028	-1.2537	0.016005	-0.23902	0.18593	-2.0722	0.63837	-0.31425	-1.9961	-0.65849	-2.1768	-0.64314	0.66091	-1.9942	-0.91547	0.89731	-0.42669	-1.1446
CH40	-0.18277	-1.8733	-0.05034	-2.4381	0.022826	-0.77146	0.48189	-1.9738	0.086527	0.15691	0.51658	-1.7451	0.085431	-0.5095	-1.6849	-0.95164	-2.1631	-0.31395	1.5191	-1.8603	-0.87697	0.9995	-0.85568	-1.2008
CH41	0.10068	-1.9474	-0.84933	-2.5342	-0.96686	-0.84821	-0.2812	-1.7587	0.57861	-0.078613	-0.16486	-1.8013	-0.2703	-0.68903	-1.9863	-1.0222	-3.0534	-0.71114	1.2756	-1.2123	-0.46803	1.7913	-0.67657	-1.3212
CH42	-2.0046	-2.1681	-0.54175	-2.0556	-1.501	-1.4928	-0.76068	-3.306	-1.4354	-0.44663	-1.1168	-0.6691	-0.81313	-1.6659	-1.0292	-2.0545	-1.4485	-1.9434	-0.58783	-2.4401	-1.9554	0.91857	-1.7849	-1.6012
CH43	-2.443	-2.6637	-1.0235	-2.5543	-1.0123	-1.7407	-0.72336	-3.3212	-0.54683	-0.34242	-0.56384	-1.5538	-0.5088	-1.4162	-1.0543	-1.8156	-2.5447	-2.2979	0.55534	-2.0661	-2.2355	-0.084841	-1.6535	-0.96279
CH44	-1.822	-2.6395	-0.34358	-3.1805	-0.52908	-1.7682	-0.72675	-2.1689	-0.16485	-0.38301	-0.15281	-1.8747	-0.12042	-1.2947	-0.98934	-1.0771	-2.4645	-1.6557	0.52075	-2.0135	-2.3995	0.4052	-1.2563	-0.63641
CH45	-1.7669	-2.0331	0.21674	-2.3098	-0.0076111	-0.55018	-0.69603	-1.5652	-0.025903	-0.37608	0.48366	-1.833	0.11489	-1.0364	-1.3988	-0.64579	-2.4708	-0.90079	1.3533	-2.0994	-2.0101	0.50955	-1.0308	-0.85823
CH46	-1.7583	-2.0203	0.23391	-2.3047	-0.0056082	-0.54846	-0.70963	-1.584	-0.00078269	-0.39181	0.53234	-1.8721	0.15571	-0.99333	-1.3367	-0.65863	-2.3775	-0.89417	1.3528	-2.0987	-2.0371	0.45991	-1.0573	-0.84783
CH47	-1.3269	-1.699	0.14476	-2.0145	0.38224	-0.23705	-0.15828	-1.3354	-0.0546	-0.082238	0.80369	-1.6447	0.5996	-0.45428	-1.4002	-0.62757	-2.566	-0.23709	1.2973	-1.8387	-1.5886	0.92995	-0.76122	-1.0514
CH48	-1.4233	-1.5625	-0.12827	-1.8485	-0.0091054	-0.52764	-0.020118	-1.3053	-0.13817	-0.043164	0.82713	-1.1836	0.15456	-0.32327	-1.9083	-0.97184	-2.9209	-0.22998	1.5754	-1.8709	-1.2847	1.4895	-0.26921	-0.94161
CH49	-1.1911	-2.1444	-0.75903	-2.0645	-0.35868	-0.60639	-0.29953	-1.3131	-0.2049	0.033311	0.65901	-1.8355	0.042704	-0.70333	-1.9082	-1.6071	-2.5147	-0.23271	1.2455	-1.6731	-0.97694	1.7616	-0.36299	-1.4657
CH50	-0.9544	-1.8223	-1.5871	-3.215	-0.88123	-1.4034	-0.81043	-1.7126	-0.47202	-0.27767	-0.060893	-2.0759	-0.60293	-1.0505	-2.24	-1.8332	-3.0618	-0.90394	0.86935	-1.3485	-0.74433	1.7988	-0.48882	-1.6969
CH51	-3.1941	-2.7679	-1.4507	-1.5038	-3.6454	-2.9598	-1.5992	-2.9626	-1.825	-0.62803	-0.8502	-1.2269	-1.2018	-2.1339	-1.0991	-2.1264	-1.9289	-2.7967	-1.1312	-2.4831	-2.3452	0.5287	-1.5987	-3.0381
CH52	-3.6378	-2.7333	-1.5382	-1.7729	-2.7289	-2.4448	-1.2432	-3.1695	-0.54261	-1.0497	-0.61018	-1.2156	-1.1973	-2.4236	-1.0133	-1.7894	-2.8755	-2.7298	-0.16765	-2.6286	-2.9998	0.16908	-1.9482	-2.0207
CH53	-3.573	-2.7914	-1.7586	-1.7885	-2.4106	-2.4236	-1.4584	-2.2412	-0.666	-0.90056	-0.35151	-1.9651	-1.4119	-2.6332	-1.4303	-1.5704	-3.4513	-2.3796	0.22232	-2.6564	-2.8706	0.18122	-1.6966	-1.7666
CH54	-2.7968	-2.4579	-1.503	-2.037	-1.2213	-1.4575	-1.4214	-1.6813	0.28948	-0.51718	0.036446	-1.2195	-0.78951	-1.8154	-1.552	-1.6199	-3.0319	-0.77451	0.89227	-2.6342	-2.2181	0.39982	-1.3723	-1.572
CH55	-2.6063	-2.4479	-2.3698	-2.95	-1.2773	-1.0123	-0.88299	-1.7007	-0.84012	-0.49924	0.27593	-1.552	-0.054392	-1.5456	-1.5965	-1.8688	-3.0555	-0.80484	0.79165	-2.0989	-1.7187	1.1755	-1.2555	-1.2994
CH56	-2.43	-2.4945	-2.4393	-3.0831	-1.2599	-0.95028	-0.82452	-1.798	-0.98417	-0.41204	0.25207	-1.6341	-0.15531	-1.7365	-1.5405	-1.8908	-3.0635	-0.79421	0.91558	-2.0347	-1.5625	1.2733	-1.1685	-1.3871
CH57	-2.0759	-2.0261	-2.6445	-2.6564	-1.0708	-1.2964	-0.83425	-1.8051	-1.7326	-0.023359	0.29735	-2.0245	-0.34664	-1.5787	-2.0051	-1.6808	-3.1741	-1.32	0.64468	-1.4189	-1.0366	1.7802	-0.79197	-1.9416
CH58	-4.8705	-3.6423	-2.6949	-1.7926	-3.3501	-3.8882	-1.7729	-2.5421	-1.8751	-0.87188	-1.4328	-2.4853	-1.8829	-3.195	-1.3661	-2.2182	-3.1631	-3.0649	-1.1432	-2.9446	-2.5992	-0.064632	-2.6519	-2.732
CH59	-4.1089	-3.1698	-3.2069	-2.5738	-2.8995	-2.2689	-1.9059	-2.3246	-1.1577	-0.7119	-0.83794	-3.1107	-1.6559	-2.5924	-1.719	-2.2339	-3.3274	-2.0088	-1.099	-2.1707	-2.379	0.30627	-2.2529	-1.9263
CH60	-3.4511	-2.7287	-2.6202	-2.6838	-2.2748	-0.96626	-1.635	-2.6867	-1.3498	-0.55512	-0.31897	-2.5832	-0.17721	-1.7104	-2.1348	-1.6635	-2.7357	-1.4067	-0.065388	-1.7859	-2.117	0.8465	-1.8552	-1.4447
