# Supplementary material for: Modulation of Alpha Oscillations in the Human EEG with Facial Preference
Source: PLoS One. 2015 Sep 22;10(9):e0138153. doi: 10.1371/journal.pone.0138153 (PMC4578776; doi:10.1371/journal.pone.0138153)
Supplement: S2 File — (ZIP) [file pone.0138153.s002.zip › SUB04.xlsx]

## Sheet: Passive
	F01	F02	F03	F04	F05	F06	F07	F08	F09	F10	F11	F12	F13	F14	F15	F16	F17	F18	F19	F20	F21	F22	F23	F24
CH01	0.97326	-1.1636	1.0193	-0.30294	0.27265	-1.0437	1.3656	1.9365	2.3686	0.49993	1.7826	1.0601	0.080729	0.19405	0.90217	0.61173	-0.068214	-0.79347	-0.95112	0.5709	0.424	1.4142	1.0361	0.79521
CH02	-0.23184	-0.4492	0.40261	-0.027433	0.76168	-1.113	0.88083	2.1748	2.6344	-0.81618	2.1116	0.79065	-0.14416	0.19595	1.1903	0.88419	-0.62689	0.79529	-0.38496	0.77998	-0.10108	0.30287	1.191	0.28154
CH03	0.57436	0.087987	2.4063	-0.31542	0.74713	-1.2701	0.55235	2.5755	1.3318	-1.1817	2.3655	-0.30091	-0.8445	-0.17443	0.8724	0.57235	-0.16252	1.0921	-0.10025	0.011875	0.26688	-0.24624	1.8481	0.22763
CH04	0.35775	0.32812	1.1097	-1.277	0.90601	0.061914	1.2374	2.3344	2.8136	-0.071526	2.395	0.90592	0.071739	-0.12193	0.54444	0.2122	-0.88349	-0.20853	0.22769	0.95587	-0.67244	-0.056991	1.9482	0.39778
CH05	-0.22509	0.39585	1.6142	-0.62774	1.0536	-0.45367	1.1877	2.2013	3.0429	-0.688	1.6915	0.45415	-0.12695	-0.020936	0.65315	1.1321	-0.70905	0.36133	-0.95041	0.99701	-0.49603	0.26762	1.8236	0.73789
CH06	-0.8325	0.083221	0.028891	-0.65138	0.097097	-0.24026	0.61465	1.7802	0.97115	-0.88488	0.97158	0.59592	-1.5622	0.74708	1.7315	0.30318	-1.9687	1.0153	-1.4698	0.39325	0.11333	0.11751	1.6146	1.1901
CH07	-0.17809	0.43542	1.5809	-1.1827	0.77912	0.40487	1.8108	2.7759	1.899	-1.2574	1.6698	1.1141	0.58566	-0.06039	-0.15858	1.3168	-1.2248	-0.12035	0.06918	0.79695	-0.95492	0.22022	1.8875	1.1071
CH08	-0.093237	0.036923	1.6379	-1.741	1.0517	-0.37774	1.1579	2.7594	2.7919	-1.1189	1.3254	0.47	0.20259	0.073167	-0.3679	0.40406	-0.87914	-0.16581	-0.038394	1.2486	-1.1906	0.15957	2.1749	0.26443
CH09	-0.48486	-0.036108	1.3084	-1.7457	0.8521	0.041962	0.88791	2.7043	2.9868	-1.1112	1.6917	0.22684	0.26064	-0.22436	0.477	0.51223	-0.44479	0.088495	0.03425	1.4056	-0.7327	0.14823	2.4659	0.50044
CH10	-0.47146	0.023539	1.2644	-1.7419	0.77139	0.11373	0.90162	2.7304	2.8825	-1.0801	1.7526	0.18695	0.38668	-0.30029	0.50547	0.47614	-0.49449	0.052283	0.017727	1.4494	-0.65685	0.29302	2.4559	0.40548
CH11	-0.14457	-0.50135	1.9828	-1.1937	1.1694	-0.91243	0.94387	2.4765	2.7806	-1.3617	1.5433	0.40704	-0.12189	0.047513	0.83999	0.8805	-1.1199	0.2223	-0.46698	1.3022	-0.44122	0.0579	1.858	0.78262
CH12	0.1117	0.48479	1.6201	-0.26436	1.6238	-1.2428	0.68763	1.9458	2.8072	-1.2684	1.6971	0.015943	0.18213	0.15727	0.39118	1.6463	-0.93898	0.35937	-0.32299	1.2585	-0.084627	0.15061	1.3921	1.1604
CH13	-0.079641	0.082385	1.6978	-0.11128	1.6904	-1.5564	0.52665	1.9994	2.7102	-1.1181	1.257	0.55556	0.099328	-0.043427	0.65821	1.2568	-1.7273	0.44459	-1.8953	1.318	-0.3727	0.43174	2.4173	1.3048
CH14	0.35897	0.27717	-0.067164	-1.6171	0.79373	-1.0202	0.64079	2.3303	1.5735	-0.551	1.3443	1.3021	0.31075	1.3234	0.5684	0.79275	-1.8071	0.67707	-1.1602	1.1517	0.078978	0.36516	1.5805	1.1596
CH15	-0.25567	-0.50506	0.54484	-0.80865	0.1313	-0.22117	-0.041498	2.1204	1.8709	-0.74306	0.7781	0.36307	0.021764	1.9404	1.2057	0.93399	-1.1031	1.4122	-1.3281	0.10527	-0.32035	0.82116	0.71101	0.73324
CH16	0.12403	-0.27729	1.9301	-0.31656	0.96825	-0.41414	1.5838	1.9711	2.479	-0.5052	1.1225	0.58278	-0.025967	0.74669	0.87295	1.3234	-0.46185	-0.0027586	-1.2211	0.18235	-0.92383	-0.60542	1.5386	0.41221
CH17	0.058058	-0.14098	2.0894	-1.5631	1.3732	0.38335	1.2063	1.985	2.8195	-1.2802	1.5008	0.018125	0.49832	0.16128	-0.1525	0.60685	-1.848	-0.42195	-0.86988	0.40776	0.37811	-0.073542	2.0428	0.30407
CH18	0.07887	-0.24375	2.0071	-1.4888	1.1697	-0.05188	1.1629	2.3243	2.9566	-1.0867	1.6304	0.37995	0.0096453	0.22871	0.49127	0.51867	-1.0952	-0.26553	-0.36823	0.66351	-0.89593	0.049158	1.9025	-0.13094
CH19	0.40746	-1.455	1.7766	-1.2683	1.3879	0.048496	1.5875	1.7056	2.8877	-0.80992	1.294	0.029721	-0.63852	0.40666	0.94225	0.41973	-0.99892	0.13937	-0.80635	0.64058	-0.28874	0.29251	2.0129	-0.041076
CH20	0.2949	-0.3715	1.9634	-0.84514	1.4047	-0.34356	1.7224	2.1418	2.5617	-0.58346	0.96725	-0.50345	0.025386	0.71021	0.76784	0.87574	-1.4716	-0.13884	-1.9947	1.224	-0.34468	0.16576	2.2121	0.50288
CH21	0.25897	-0.4849	1.3711	-1.0135	0.86754	-0.49089	0.8048	2.2893	2.8682	-1.63	1.5146	0.7731	0.25669	0.49701	0.90438	1.1882	-1.0428	0.11313	-1.4581	1.1372	0.32559	0.57426	2.0969	1.2319
CH22	0.37669	-0.38132	0.58264	-1.1398	0.99096	-0.96229	0.8055	2.5563	2.3561	-1.464	1.0845	0.52132	-0.093315	0.70594	0.65399	0.92365	-1.4484	0.86696	-2.2985	1.5619	0.80932	0.62595	2.6018	1.4615
CH23	0.70413	-0.36384	-0.73823	-1.7668	0.16066	-0.79662	0.91866	2.4355	1.451	-1.3682	0.88287	0.32499	-0.29271	1.6283	0.22359	-0.023653	-1.3544	0.67889	-1.5858	1.0022	0.42173	0.18119	1.6481	0.9244
CH24	0.19959	0.26212	1.2308	0.13792	0.014317	0.18294	0.10763	2.3528	2.0132	-1.3031	1.6367	0.087324	-0.88744	1.2365	-0.17484	0.90392	-0.76276	2.5599	-0.65321	0.76265	-1.3661	-0.5659	1.0365	0.0088874
CH25	0.28543	-0.49168	2.4828	-1.2179	0.90253	0.11217	1.4234	1.2749	2.621	0.077766	1.7799	0.15028	-0.18189	0.84938	1.3361	0.48174	-1.4478	0.021447	-1.2821	0.98326	-0.15822	-0.087336	2.051	-0.2385
CH26	0.02749	-1.3618	2.2012	-1.5022	1.2862	0.19653	1.3769	1.291	2.6634	-0.25562	1.6653	0.19299	-0.3328	0.66108	0.95487	0.53144	-1.3216	-0.13713	-0.96552	0.60452	-0.56884	-0.22977	2.2216	-0.57824
CH27	0.2586	-1.334	2.118	-1.5909	1.3909	0.20979	1.4045	1.2768	2.5935	-0.61291	1.5162	0.37814	-0.018526	0.76881	1.1176	0.77155	-1.341	-0.19929	-1.2859	0.79518	-0.38537	0.2148	1.8497	-0.079598
CH28	0.63458	-1.9381	1.7615	-0.63749	1.0343	-0.23178	1.0737	1.4987	2.5771	-0.70195	1.2092	-0.18445	-0.18342	1.0283	1.1216	0.9964	-0.72802	0.40927	-1.6439	1.2583	0.28556	0.52143	2.0728	0.061109
CH29	-0.045961	-1.6614	1.1044	-1.2667	1.5951	-0.25024	1.6785	1.7854	2.4166	-1.2609	0.57662	-0.18376	-0.17465	0.68699	0.68773	1.1482	-1.0669	0.51751	-2.4397	1.14	0.75089	1.6317	1.8953	0.88829
CH30	0.18989	-0.60751	0.89404	-1.128	1.0422	-0.46089	0.9283	2.4624	2.2258	-1.976	0.52889	-0.73577	-0.32441	1.19	0.48164	0.84643	-0.96605	0.93533	-2.5083	1.0387	0.9678	0.3823	2.758	1.1875
CH31	-0.36681	-0.12209	0.40681	-0.97899	0.4671	-0.11474	0.35655	2.7893	1.4348	-1.7846	0.90861	-0.62263	-0.61843	1.058	-0.2419	0.81693	-0.84548	1.0802	-2.7611	1.4676	0.95862	0.53089	2.1238	1.7322
CH32	0.30449	0.6713	-0.64237	-1.5709	-0.0056927	-0.93124	-0.11034	2.6146	-0.22321	-1.2483	1.7985	-0.2776	-0.89762	1.239	0.077495	-0.24541	-1.0219	0.58046	-1.9672	-0.37642	0.33221	-0.91221	2.0925	1.4318
CH33	-0.192	-0.72269	0.79929	-0.15226	-0.5859	-0.44752	-0.43596	1.2653	0.36318	-1.1808	1.7238	1.0805	-2.6268	0.043975	-0.40144	0.6748	-0.44983	1.1588	-1.053	0.072381	-1.7273	0.26895	0.6149	0.2208
CH34	0.97047	-0.48958	0.42085	-1.8374	0.47403	0.047574	1.8018	0.26333	1.4647	-0.53246	1.0284	0.38858	-0.40035	1.5334	0.82563	0.74909	-0.29955	0.24257	-0.72057	1.1505	-0.55917	-1.1915	2.2732	-0.67556
CH35	-0.13015	-1.2599	2.4899	-1.3681	1.1714	0.30522	1.3653	1.0114	2.3464	-0.43541	1.0502	0.44966	-0.48342	1.0255	1.2492	0.6949	-1.115	-0.18377	-2.1431	0.67375	-0.13325	-0.11969	2.2654	-0.053817
CH36	0.18611	-1.9573	1.4235	-1.5965	1.207	-0.19427	1.4917	1.0385	2.2863	-0.36305	0.90025	0.1057	0.049481	1.2118	1.0836	0.722	-1.1232	0.2975	-1.5755	0.99826	0.10692	0.53326	1.9385	0.39017
CH37	0.17065	-1.8085	1.5963	-1.5982	1.2623	-0.19959	1.5787	1.0655	2.33	-0.25731	0.96089	0.3233	0.018889	1.0782	1.0673	0.72769	-0.99905	0.26379	-1.6084	0.82049	0.048705	0.60765	1.9723	0.30237
CH38	-0.10898	-1.175	0.38572	-1.9444	1.443	0.12261	1.2148	2.0577	1.0661	-0.40726	-0.13892	0.25902	-0.062585	1.016	0.43575	0.83185	-0.5019	0.99558	-2.297	2.0269	0.39127	0.4579	3.0864	1.2799
CH39	-0.095323	-1.2366	0.2203	-1.9306	1.365	0.091373	1.2708	2.2645	1.1377	-0.34065	-0.11824	0.22615	-0.10603	0.98753	0.39346	0.75768	-0.49668	1.0292	-2.3025	1.8675	0.38035	0.46064	2.8959	1.3418
CH40	-1.0037	-0.21503	0.21694	-1.0734	0.26057	-0.54271	0.43042	2.2486	0.50471	-0.86468	0.70902	-0.34514	-0.13176	1.0736	-1.1854	-0.67618	-0.035566	1.5467	-2.3381	1.1735	0.48556	-1.2049	2.281	1.4413
CH41	0.53612	0.58667	0.075953	-0.57095	0.73645	-0.54374	0.23499	2.1442	-0.30833	-1.7023	0.97768	-0.53962	-0.70453	0.039385	-1.2051	-0.4888	-0.03929	0.7878	-1.5433	-0.3674	-0.15973	-0.22201	1.5347	1.2434
CH42	0.8733	-0.96598	1.019	0.021977	1.1486	0.043143	-0.89007	0.19342	1.8885	-1.4154	0.28043	-0.4634	-0.6204	-1.2204	-0.48104	0.38809	-0.70299	0.69498	0.15987	1.7798	-1.2229	-0.037494	0.76769	-0.079711
CH43	1.1647	-2.7191	2.6606	0.19332	0.23793	0.41414	1.7313	0.78361	0.89464	-0.93794	1.4938	0.56377	-2.2761	0.6367	0.76312	0.13387	-1.4733	0.74258	-2.2351	0.24699	-0.16407	-0.39736	0.74617	-0.10012
CH44	0.099414	-2.2461	1.7975	-0.78241	0.57948	0.4958	1.6487	1.0078	1.6636	0.13344	0.80768	0.61004	-1.011	1.013	1.0978	0.64324	-1.0656	0.078072	-2.1743	0.62532	-0.46392	0.29099	1.7472	0.083745
CH45	0.035578	-1.7522	1.2723	-1.4248	0.88287	-0.72567	1.3881	1.4782	2.1838	0.032412	0.82495	-0.33996	0.11923	1.226	0.84349	0.70314	-0.73298	0.33551	-1.8195	1.3438	-0.27345	0.82213	2.0407	0.81605
CH46	0.012249	-1.9014	1.2188	-1.3466	0.87457	-0.77551	1.3722	1.4009	2.2393	0.19649	0.89575	-0.22754	0.08955	1.2282	0.75916	0.65909	-0.86009	0.22662	-1.8298	1.4286	-0.27215	0.79975	2.0649	0.65939
CH47	-0.91627	-1.4809	1.5178	-1.3337	1.5822	-1.4157	1.3543	1.5509	0.99671	-0.3252	0.29245	0.1973	0.015033	0.42778	-0.37957	0.27823	-0.40709	1.26	-2.649	1.6611	0.3992	1.2359	2.9288	1.548
CH48	-0.19338	-0.82781	1.2114	-1.5974	0.30862	-0.69432	0.98289	1.9536	1.2146	-1.2928	-0.34936	-0.68454	-0.2127	1.1434	-1.0976	1.1301	-0.35604	0.97706	-2.507	1.6891	1.2308	-0.35824	2.4769	1.4447
CH49	0.22828	-1.0468	0.57869	-1.126	1.0693	-0.5252	0.6449	2.3276	-1.1147	-1.2021	0.78226	-0.3812	-0.76392	1.2117	-1.7497	-0.32146	-0.21729	1.2086	-2.0259	0.64959	0.6028	-0.63586	1.4656	1.376
CH50	0.11882	-1.0353	0.65891	-1.0839	1.0683	-0.50649	0.61959	2.2079	-1.0866	-1.194	0.73717	-0.41301	-0.87925	1.1956	-1.7936	-0.29982	-0.083605	1.272	-2.0113	0.64082	0.51242	-0.59737	1.5183	1.2455
CH51	1.0271	-1.0824	1.4202	1.1265	1.5121	1.609	-0.093166	0.74027	0.64171	-1.6741	0.007971	0.45978	-0.04892	-0.87162	-0.18066	-0.76313	-2.2139	0.3142	-2.1205	-0.91518	-0.40271	0.29687	-0.60551	0.02447
CH52	1.7698	-2.0063	2.3592	0.30045	0.81251	1.6808	0.97235	0.24945	0.76435	-1.339	1.5178	1.5134	-2.358	-0.24172	-0.087562	-0.16602	-1.9196	0.93866	-1.716	0.93464	0.57468	-0.61329	-0.49036	-0.019083
CH53	0.75536	-2.0212	1.4187	-0.1528	0.66607	0.71017	1.7562	0.77325	1.638	-1.7574	1.028	1.1501	-1.7716	0.89559	0.53436	-0.41729	-1.7462	0.51324	-2.5351	0.6488	-0.2361	0.46924	0.66972	0.15639
CH54	-0.7316	-1.2883	1.3215	0.1191	1.3191	0.0047908	1.3194	1.2601	2.0699	0.47911	0.26909	0.39901	-0.086582	1.0007	-0.23372	-0.090496	-1.0825	-0.01278	-2.3312	1.3887	0.23877	0.20056	2.0505	1.0355
CH55	0.02484	-1.0755	0.30579	-1.1952	1.3952	-1.0662	0.29774	2.1107	0.98576	-0.81031	-0.21457	0.474	0.15156	0.43443	-0.56138	-0.097671	-0.2566	1.1739	-3.4911	1.4197	0.54668	0.11441	1.9295	1.8433
CH56	0.10653	-0.2975	0.42722	-1.3558	1.5427	-0.76126	1.3984	1.3378	-0.16568	-0.80657	0.64547	0.85573	-0.50604	1.0125	-2.1874	0.045682	0.84765	0.7162	-1.3017	0.49379	0.075043	-0.2672	1.471	1.099
CH57	0.017453	-0.28263	0.44963	-1.2714	1.5665	-0.80981	1.3115	1.3698	-0.053126	-0.79005	0.59493	1.0498	-0.51134	0.9412	-2.3778	0.10281	0.97196	0.68984	-1.3631	0.52801	0.022075	-0.27252	1.5444	1.077
CH58	1.0406	-1.053	1.5437	0.27857	0.11845	2.2856	1.4899	0.30168	1.4307	-2.1098	0.98389	1.623	-3.0612	0.53534	1.026	-1.5108	-1.7356	1.0685	-2.4719	1.7687	-1.0515	0.49221	1.3988	-0.558
CH59	0.15799	-0.67959	1.4289	-0.89688	0.89712	1.4744	1.5914	1.1289	1.7104	-1.7714	1.0999	1.139	-1.5507	1.0868	0.25335	-1.1999	-2.0057	1.2264	-2.4217	1.1486	-0.25175	1.0799	2.3109	-0.21249
CH60	0.18433	-0.83717	1.384	0.24846	1.2818	0.7323	1.0356	1.4618	1.6835	-2.2152	0.59189	1.1432	-1.6051	0.86223	-0.55152	0.013915	-0.86823	0.66103	-2.0005	0.98113	-0.40389	-0.48008	1.3988	0.2854

## Sheet: Active 1st
	F01	F02	F03	F04	F05	F06	F07	F08	F09	F10	F11	F12	F13	F14	F15	F16	F17	F18	F19	F20	F21	F22	F23	F24
CH01	-0.29418	0.065434	0.43727	0.70376	-0.84148	0.038126	-0.95448	0.46049	-0.76356	-0.78917	-0.42629	-0.23698	-0.29363	0.34255	-0.17376	-1.1585	-0.18827	-0.4059	-0.52182	-1.9333	-1.3849	-0.56043	-1.4577	0.2803
CH02	-0.77782	0.047705	0.16944	0.45654	-1.1223	-0.43597	-0.75562	0.64835	-0.92941	-0.87486	-0.083713	-0.90402	-0.24158	-0.40268	-0.93712	-1.175	-0.30709	0.20056	-0.62639	-1.772	-1.1786	-0.45122	-1.5841	-0.1016
CH03	0.079341	0.14631	0.61943	0.59419	-0.8694	-0.3294	-1.3355	0.86191	-1.1215	-0.19632	0.08406	-0.6574	-0.3378	-0.42901	-0.26842	-1.1956	0.33199	-0.25028	-0.41302	-1.2817	-1.0543	-0.89997	-1.1176	0.45292
CH04	-0.32047	0.0039412	0.4399	0.56975	-0.30822	-0.15106	-0.47829	0.62786	-0.52999	-0.59193	-0.0010808	-0.29421	-0.64789	0.14971	-0.1408	-0.59755	0.73726	-0.27518	0.1549	-1.3058	-0.41898	-0.19051	-1.3273	-0.11349
CH05	0.1442	-0.12322	0.47234	0.56357	-1.2787	-0.00026941	-1.0199	1.0031	-0.44863	-0.18368	-0.28291	-0.70453	-0.29461	-0.49563	-0.068057	-0.67464	0.75189	-0.2763	-0.21077	-0.89332	-0.51324	-0.4957	-1.1661	0.3863
CH06	0.38925	1.2454	0.29599	1.4698	-0.66393	0.67103	-1.3537	0.50773	-1.0758	-0.66543	0.66129	-1.0438	-0.12355	-0.66776	-0.22572	-0.89239	0.94048	-0.1284	-0.25214	-1.7991	-0.97562	-0.32836	-0.68754	1.1709
CH07	-0.341	0.59628	0.51135	0.78111	-1.1873	-0.50555	-0.50769	1.0361	-0.40218	-0.33555	-0.62587	-0.23346	-0.12323	0.028351	-0.29842	-0.93937	0.95221	-0.45488	0.25523	-1.269	-0.47551	-0.15187	-1.4938	-0.02195
CH08	-0.43111	0.29761	0.64512	0.73532	-0.95581	-0.53668	-0.40162	0.9362	-0.34404	-0.64342	-0.60988	-0.35584	-0.39629	-0.070253	-0.27728	-0.84644	0.81802	-0.33096	0.54844	-0.91951	-0.086775	-0.060251	-1.6209	-0.091533
CH09	-0.28779	0.36487	0.65424	0.54326	-0.981	-0.02775	-0.56245	0.92489	-0.35108	-0.43411	-0.52514	-0.49816	-0.029641	-0.4165	-0.062742	-0.7532	0.64772	-0.42763	0.33119	-1.0127	-0.11825	-0.2452	-1.2415	0.048126
CH10	-0.29557	0.24994	0.68037	0.6108	-0.91472	-0.021966	-0.5005	0.98555	-0.33044	-0.51083	-0.53004	-0.50644	-0.035646	-0.45318	-0.095927	-0.74597	0.6757	-0.37689	0.24668	-0.93925	-0.1904	-0.29129	-1.2349	0.060828
CH11	0.071756	-0.067692	0.7583	0.74024	-1.1081	0.38411	-0.89584	0.9244	-0.37719	-0.56559	-0.42815	-0.6406	-0.075649	-0.63824	-0.017175	-0.58357	0.8719	0.047964	0.23681	-0.85618	-0.52688	-0.39085	-1.1816	0.45234
CH12	0.42076	-0.62939	0.82672	0.79141	-0.90988	0.45662	-1.2297	0.99733	-0.46031	-0.41411	-0.52293	-0.64291	-0.23376	-0.67965	-0.176	-0.30892	0.71032	0.10989	0.10856	-0.94811	-0.41683	-0.7793	-0.71618	0.6246
CH13	0.18084	-0.31668	0.60771	0.92976	-1.0862	0.55786	-1.0581	0.89884	-0.7319	-0.086571	-0.5048	-0.4422	-0.47185	-0.9874	-0.014454	-0.18111	0.50184	0.044293	-0.40662	-1.1732	-1.2314	-0.6898	-0.90549	0.87137
CH14	0.43461	-0.36932	0.62756	1.0408	-1.0371	0.84527	-0.7903	0.57169	-1.0503	-0.37104	-0.42985	-0.88542	-0.26289	-0.76857	-0.13505	0.14754	0.60228	-0.088502	-0.45001	-1.2011	-0.67498	-0.86721	-0.97861	0.47804
CH15	0.34966	0.86903	0.20438	1.5294	-1.3496	0.34051	-1.2704	0.77906	-1.0759	0.044448	0.69812	-0.64437	-0.0032084	-0.51454	0.27704	-0.68775	0.92301	0.76012	-0.86358	-1.1354	-0.78065	-0.0046924	-0.61308	0.27789
CH16	-0.13508	0.6826	0.38669	0.70994	-1.6546	-0.027029	-0.48386	0.29356	-0.32275	-0.38231	-0.18412	-0.6286	0.12693	-0.35586	0.22527	-0.25321	1.2331	0.079696	0.39383	-1.6541	-0.038317	0.40242	-1.0078	0.35039
CH17	-0.29501	0.65016	0.40371	0.80311	-1.2158	-0.47019	-0.4749	0.59948	-0.08192	-0.38438	-0.89937	-0.3574	-0.22121	-0.10865	-0.035483	-1.1484	1.0373	-0.15624	0.51598	-0.95275	-0.12838	-0.2003	-1.395	-0.26631
CH18	-0.15947	0.35595	0.52835	1.0345	-1.0856	-0.26359	-0.64654	0.67586	-0.25652	-0.56991	-0.71827	-0.47739	-0.18447	-0.26702	0.060592	-1.1002	0.90907	-0.19849	0.29369	-0.8824	-0.16491	-0.12867	-1.1754	0.016556
CH19	-0.43674	0.058416	0.31813	1.017	-1.4537	0.034881	-0.87828	0.5908	-0.20626	-0.67697	-0.63992	-0.55383	0.30493	-0.77687	-0.0049763	-0.69929	0.76883	0.20819	-0.089448	-1.2673	-0.49822	0.081303	-0.96478	0.48945
CH20	0.4012	-0.14619	0.66992	0.8247	-0.99458	0.34799	-0.98792	0.72386	-0.42331	-1.0427	-0.46104	-0.35637	0.077488	-0.33807	0.25186	-0.89817	0.7563	0.17421	-0.28921	-1.5963	-1.0352	-0.45422	-0.9938	0.34856
CH21	0.60286	-0.61266	0.76158	0.67657	-1.0331	0.70576	-0.98392	0.70277	-0.4061	-0.68512	-0.4994	-0.38254	-0.13052	-0.59621	-0.062711	-0.59871	0.67785	-0.020896	-0.29802	-1.2042	-1.2094	-0.60417	-0.49593	0.50825
CH22	0.72194	-0.48714	0.7024	0.80261	-0.96475	0.67084	-0.72434	0.50916	-0.41062	-1.0242	-0.57301	-0.24977	-0.20133	-0.80131	-0.19535	-0.12345	0.59755	-0.2248	-0.15657	-1.2171	-1.3837	-0.95246	-0.5533	0.64519
CH23	0.49783	0.53722	0.36578	1.464	-0.54688	0.55642	-0.63152	0.31706	-1.4036	-0.33894	-0.02555	-0.55927	0.17277	-1.0076	-0.16687	-0.43957	0.58885	-0.11556	-0.022779	-2.1373	-1.2352	-0.45227	-0.67059	0.73364
CH24	0.86388	0.34817	-0.21934	0.857	-1.0431	-0.14845	-1.1519	0.86995	-0.8875	-0.48054	0.52302	-0.12153	-0.12177	-0.9172	0.019851	-0.20168	1.0111	0.87615	-0.28552	-1.4656	-0.59024	-0.48141	0.71183	-0.29516
CH25	0.32315	0.47387	0.12317	0.85475	-1.3349	-0.43124	-0.44848	0.39635	-0.14926	-0.54305	-0.35907	-0.80548	0.57293	-0.2918	0.32989	-1.3451	1.27	0.3789	0.019768	-1.1267	-0.72005	0.62119	-0.33857	-0.074248
CH26	0.12312	0.84419	0.064507	0.95947	-1.2105	-0.43789	-0.67471	0.48399	0.0079123	-0.89388	-0.71524	-0.63267	0.21785	0.00017353	0.10996	-1.2894	1.0643	0.042905	0.23031	-1.1957	-0.60924	0.031048	-0.79304	-0.41592
CH27	0.084369	0.89257	0.24701	0.99445	-1.4254	-0.043576	-0.87611	0.6487	-0.24123	-1.0818	-0.37044	-0.57003	0.026424	-0.067705	0.13897	-1.2335	0.848	0.15487	0.26357	-1.3215	-0.87347	-0.093681	-1.0418	-0.23361
CH28	0.1088	0.6291	0.33146	0.84613	-1.3288	0.48914	-0.99358	0.40903	-0.23912	-1.2289	-0.36933	-0.36849	0.30764	-0.31832	-0.028842	-1.2016	0.50023	-0.006868	0.11684	-1.6381	-1.0977	-0.10261	-0.92047	0.19287
CH29	0.57954	0.13062	0.55303	0.93601	-1.1185	0.53745	-1.1235	0.56331	-0.013835	-1.1091	-0.3544	-0.11995	0.26227	0.00064636	-0.18177	-0.75287	0.34259	-0.1211	0.077762	-1.4192	-1.3746	-0.44001	-0.85439	0.29014
CH30	0.78153	-0.032443	0.71957	0.96385	-0.99264	0.70732	-1.1652	0.57804	-0.27577	-1.0861	-0.47146	-0.060594	0.308	-0.43028	0.058671	-0.47603	0.32693	-0.21355	-0.054656	-1.097	-1.3495	-0.57004	-0.26491	0.66631
CH31	1.0683	0.12539	0.61455	0.958	-0.77674	0.65059	-0.84232	0.31171	-0.59148	-1.1522	-0.19975	-0.28612	0.37666	-0.96259	-0.32624	-0.46918	0.46315	-0.29642	-0.029328	-1.2266	-1.4641	-0.64432	0.047889	1.0583
CH32	0.23789	0.31219	0.043448	1.2694	-0.11362	0.33504	-0.83873	0.25748	-1.1819	-0.77858	0.018175	-0.56926	0.65762	-1.2597	-0.38779	-0.67425	0.8654	-0.18247	0.80531	-0.96238	-1.0786	-0.61351	0.12516	0.63401
CH33	1.3102	-0.35905	-0.61656	-0.2295	-0.78264	0.47053	-0.88517	0.70385	-0.30409	-0.35551	0.71149	-0.91521	1.1338	-0.77054	0.42153	-0.53082	-0.13257	1.1062	-0.29455	-1.247	-0.96975	-0.43019	-0.73235	0.28521
CH34	0.14631	0.78651	0.34089	0.75049	-1.442	0.073971	-0.61451	0.67312	0.88643	-0.82652	0.02181	-1.34	0.10376	-0.25061	0.19432	-1.4211	0.7445	0.63096	0.46734	-1.3269	-0.45601	1.1338	-1.2742	-0.61349
CH35	0.19114	0.76531	0.28951	0.88653	-1.2188	-0.12232	-0.688	0.66426	0.24885	-1.4336	-0.46426	-0.43379	0.28759	-0.076313	0.35816	-1.261	0.97875	0.26047	-0.0062416	-1.4971	-0.99237	0.4229	-0.92491	-0.19236
CH36	0.13143	0.6198	0.1347	1.1596	-1.5146	0.09931	-0.8428	0.70218	-0.021418	-1.3735	-0.40325	-0.2849	0.25624	0.067039	0.07596	-1.2042	0.58167	0.11201	-0.18773	-1.8618	-1.1457	0.0036394	-1.061	-0.11807
CH37	0.03868	0.66059	0.18162	1.204	-1.5498	0.10871	-0.82598	0.73556	-0.085241	-1.4106	-0.36678	-0.22558	0.31194	0.04677	0.11248	-1.073	0.49179	0.18512	-0.056214	-1.8565	-1.1259	0.031196	-0.95918	0.0020699
CH38	0.45101	-0.00078049	0.56349	1.0588	-1.1781	0.54888	-1.3586	0.70783	-0.17011	-0.48662	-0.44738	0.046806	0.62058	0.046657	-0.064346	-0.88387	0.2824	-0.47446	0.023767	-1.1885	-1.0697	-0.29469	-0.49834	0.65985
CH39	0.50725	0.04964	0.49353	1.0805	-1.142	0.54369	-1.3121	0.78261	-0.22159	-0.44091	-0.45295	0.028739	0.5221	0.096882	-0.031127	-0.92733	0.29773	-0.49701	0.057057	-1.1639	-1.0765	-0.34118	-0.52342	0.63245
CH40	0.63987	-0.11712	0.34844	0.56782	-0.87293	0.22787	-0.95487	0.21247	-0.74705	-0.32587	-0.21631	0.051072	0.29754	-0.69515	-0.59541	-0.74875	0.95314	-0.34016	0.63353	-0.96635	-1.0716	-0.39339	0.3193	1.1414
CH41	-0.039429	0.3848	-0.096356	0.9167	-1.0502	-0.13327	-0.55683	0.5792	-0.02802	-0.65948	0.60194	-0.46855	0.657	-0.84205	-0.7897	-0.87093	0.7906	-0.35246	0.95342	-0.17054	-1.5029	-0.70293	0.403	1.0822
CH42	0.6416	0.02283	-0.15373	0.17764	-1.4545	-0.37839	-0.366	1.2143	-0.60063	-0.99717	0.56826	-0.1885	0.62211	-0.93301	0.045687	-0.75706	0.14175	0.79146	0.58902	-1.2289	-0.12671	-0.72672	-2.1957	-0.41269
CH43	0.83086	0.16476	0.47957	0.36859	-1.4346	0.18196	-0.095573	1.2761	0.58785	-1.1113	-0.2571	-0.48499	0.39877	-1.2629	0.15025	-0.92794	0.98382	1.0592	0.58267	-0.95684	-0.62728	0.52439	-1.011	-0.49566
CH44	0.13423	0.29348	0.36428	0.93528	-1.4039	-0.11374	-0.58656	0.7219	0.36429	-1.2439	-0.37251	-0.47553	0.3391	-0.27477	0.37276	-1.1121	1.244	0.5746	-0.12102	-1.5457	-0.87069	0.65753	-1.0166	-0.20501
CH45	0.16143	0.39611	0.40679	1.0859	-1.3156	-0.024348	-0.69482	0.69533	-0.076129	-1.1979	-0.56645	-0.57629	0.29474	-0.024918	0.20974	-1.108	0.76803	0.021696	-0.17558	-1.8086	-1.3303	0.079819	-0.991	0.29237
CH46	0.21376	0.43654	0.36245	1.1254	-1.2861	-0.056357	-0.58614	0.76175	-0.074375	-1.2816	-0.57083	-0.53586	0.36347	-0.029341	0.24506	-1.242	0.66031	0.12007	-0.17995	-1.7764	-1.1748	0.083041	-0.9472	0.25408
CH47	0.58896	0.16777	0.57088	1.0583	-1.0255	0.56149	-1.1518	0.2538	0.019995	-0.67661	-0.43979	0.43249	0.18497	-0.034893	0.040115	-1.1833	0.37614	-0.16864	0.56021	-1.333	-0.79185	-0.54772	-0.62615	0.30619
CH48	0.43505	0.24577	0.40196	0.85282	-0.94333	0.24173	-1.2393	0.52806	-0.56974	0.087533	-0.38261	0.24099	0.052828	-0.3397	-0.47881	-0.79918	0.38406	-0.45598	0.58159	-0.9828	-0.6659	-0.51703	-0.096828	0.49744
CH49	0.13054	-0.11009	-0.28901	0.51234	-1.0439	-0.031094	-0.95096	0.31171	-0.40696	-0.45202	0.12129	0.091006	0.35751	-0.98827	-0.39407	-1.0366	1.1504	-0.65003	0.68003	-0.28931	-1.3765	-0.34599	0.51546	0.68531
CH50	0.050822	-0.15776	-0.2439	0.50526	-1.0237	-0.061887	-0.90491	0.4197	-0.41707	-0.53174	0.084789	0.11088	0.40363	-0.93528	-0.50285	-1.1084	1.0671	-0.67598	0.73563	-0.27544	-1.3965	-0.29629	0.50079	0.61796
CH51	-0.052038	0.095589	0.042556	-0.91312	-0.87603	-1.8583	-1.2214	-0.26248	-1.1587	-0.93454	-0.18729	-0.30421	0.41419	-1.3898	-0.49378	-0.38436	-0.27738	0.99898	-0.6021	-0.43712	-1.2	-0.27096	-1.1711	-1.2326
CH52	0.64426	-0.38713	0.022252	-0.16442	-1.1337	-0.57571	-0.11054	0.89643	0.048188	-1.97	-0.42161	-0.23113	-0.27066	-1.7987	0.046553	-0.59216	0.37098	1.3179	0.36976	-0.70898	-0.80123	-0.39526	-1.0694	-1.3276
CH53	0.0093228	0.11727	0.49042	0.71984	-1.2635	0.24674	-0.45445	0.70191	0.28102	-1.2598	-0.65419	-0.58757	0.31227	-1.4616	-0.0012644	-0.81604	0.82322	0.36603	0.82701	-1.2549	-0.50476	-0.022924	-0.70281	-0.16926
CH54	0.13487	0.18694	0.56561	1.0656	-0.89999	0.35134	-0.75071	0.42749	-0.47429	-0.27563	-0.29153	-0.52717	0.76694	-0.63086	0.17252	-1.0133	0.78868	-0.085524	0.093463	-1.4489	-0.60999	-0.26324	-0.8033	0.19043
CH55	0.31588	-0.019461	0.64473	0.4502	-0.34696	0.16307	-1.5031	0.43801	-0.63464	0.20573	-0.18434	-0.07449	0.1701	-0.46503	-0.044753	-1.1136	1.1668	-0.61968	0.23856	-0.919	-0.24934	-0.53994	-0.40274	0.41351
CH56	0.11818	-0.64141	-0.14585	-0.1362	-0.60965	-0.3	-0.88273	0.97467	-0.62973	-0.044616	-0.49064	0.041742	-0.093603	-0.64232	-0.44646	-1.321	0.97469	-0.64117	0.3543	-0.51237	-1.0431	-0.22807	0.53513	0.12448
CH57	0.11532	-0.70748	-0.15533	-0.12439	-0.60683	-0.32717	-0.89817	0.92891	-0.6328	0.021516	-0.47784	0.048821	-0.11513	-0.65281	-0.52027	-1.3171	0.98908	-0.63901	0.38937	-0.55239	-0.95645	-0.35118	0.60527	0.066525
CH58	0.4487	0.12999	-0.14747	-0.2896	-1.1742	-0.56247	-0.58514	0.38158	-0.47667	-0.35826	-1.245	-1.0306	0.016394	-1.5243	0.20985	0.12115	0.6759	0.56353	0.97157	-0.47812	-0.39866	-1.0956	-1.0826	-1.101
CH59	-0.16554	-0.046598	0.15958	0.8767	-1.8994	0.60257	-1.3144	0.44426	-0.15057	-0.25209	-1.0173	-1.2401	0.35384	-1.1578	0.044472	-0.67191	1.1227	0.15166	0.77593	-0.8714	-0.47518	-0.94269	-0.46669	-0.73146
CH60	0.40591	-0.047515	0.18065	0.35836	-1.2214	-0.13398	-0.84195	0.86305	-0.5154	-0.056603	-0.81094	-0.86208	0.66267	-1.0523	-0.14022	-0.85411	0.71227	0.005005	0.561	-1.2939	-0.69332	-0.44648	-0.22228	-0.3068

## Sheet: Active 2nd
	F01	F02	F03	F04	F05	F06	F07	F08	F09	F10	F11	F12	F13	F14	F15	F16	F17	F18	F19	F20	F21	F22	F23	F24
CH01	-0.094805	-0.67549	1.127	-0.0889	-1.0143	-0.90966	-0.91318	-0.78913	-0.43355	-0.81924	-1.4699	0.55008	-1.45	-0.19266	-1.4961	1.1448	-1.9318	-0.59684	-0.86784	-0.70613	0.70796	-1.3726	-0.96085	1.2721
CH02	0.28116	-0.8953	0.24904	0.37833	-0.96152	-0.97465	-0.6735	-0.80168	-0.7035	-0.86576	-1.1799	1.3264	-1.1607	-0.66426	-1.6879	0.53719	-1.989	-0.63038	-1.1393	-0.35357	0.39862	-0.98567	-0.88449	1.2712
CH03	0.35558	-1.4374	0.01802	-0.017336	-1.3303	-0.66502	-0.33238	-0.30175	-0.98568	0.046941	-1.1595	0.53045	-1.6324	-0.34821	-1.7767	0.61545	-1.5301	-0.33995	-0.83483	-0.09809	-0.026071	-1.5194	-0.80612	2.026
CH04	0.010737	-0.24622	0.97211	0.067814	-1.4933	-1.2611	-0.90683	-0.71201	-0.88099	-0.65819	-1.3044	1.2131	-1.2582	0.079396	-1.5759	1.4108	-1.5976	0.10033	-1.1132	-0.50786	0.8586	-1.1845	-0.81647	1.5461
CH05	0.31159	-1.0037	0.37863	0.27458	-1.6501	-1.6234	-0.65245	-0.67265	-1.0729	-0.29859	-1.1495	1.1455	-1.2086	-0.75852	-1.8213	1.2911	-1.4545	-0.22985	-1.4861	-1.3757	0.62412	-1.1363	-0.52615	1.7624
CH06	0.09355	-0.030137	0.44866	0.1986	-0.9892	-1.1161	-0.9087	-0.25025	-0.39141	0.12591	-0.36981	0.78694	-1.4064	-1.2975	-1.5123	1.7794	-1.8044	-0.34245	-0.85021	-0.56032	0.48013	-0.94414	-0.83767	1.3708
CH07	0.43181	-0.31301	0.5463	0.35175	-1.3529	-1.3157	-0.90702	-0.15326	-1.112	-0.51575	-0.87174	0.9031	-0.91929	-0.24744	-1.0349	1.4456	-1.2294	0.38653	-1.3277	-0.6614	0.68369	-0.87937	-0.51937	1.6005
CH08	-0.11803	-0.31448	0.51796	0.025043	-1.5534	-1.4733	-0.89452	-0.17282	-1.1998	-0.39731	-1.0857	0.76182	-1.3039	0.30099	-1.1872	1.462	-1.3767	0.47873	-1.1451	-0.64262	1.0867	-0.95934	-0.76233	1.6115
CH09	0.22552	-0.31902	0.29247	0.24676	-1.6237	-1.619	-0.67355	-0.039453	-1.0644	-0.49199	-0.8153	1.0088	-1.1901	-0.053447	-1.489	1.3579	-1.4394	0.25202	-1.1926	-0.61344	0.82156	-1.1721	-0.51975	1.77
CH10	0.22534	-0.39341	0.42151	0.11504	-1.4888	-1.6272	-0.7139	-0.099495	-1.0343	-0.40127	-0.87858	1.0218	-1.1888	-0.052787	-1.4424	1.3992	-1.4357	0.31546	-1.2347	-0.62176	0.8324	-1.1614	-0.56029	1.7591
CH11	0.19641	-0.75053	0.48307	0.19838	-1.4844	-1.5997	-0.72567	-0.17093	-1.2893	-0.29636	-1.172	1.0793	-1.2097	-0.3881	-1.5136	1.4508	-1.2203	-0.053497	-1.2524	-1.161	0.86637	-0.94821	-0.39542	1.4984
CH12	0.052096	-0.82622	0.29965	0.11236	-1.6327	-1.5047	-0.6211	-0.53342	-0.87724	-0.20392	-1.1176	1.0408	-1.3097	-0.68738	-1.6211	1.8368	-1.4804	0.038255	-1.3463	-1.4026	0.8459	-1.0923	-0.40241	1.3246
CH13	-0.088213	-0.84928	0.52505	-0.22727	-1.0514	-1.4767	-0.41671	-0.59876	-0.81614	-0.12001	-0.7033	0.96798	-1.2202	-0.78403	-1.8394	2.1474	-1.5253	-0.43169	-1.406	-1.261	0.50576	-1.2957	-0.73874	1.3164
CH14	0.09438	-0.02868	0.59746	-0.51111	-0.95652	-1.3108	-0.84724	-0.186	-0.81993	0.18694	-0.74626	0.67392	-0.69126	-0.89729	-1.82	2.2464	-1.4092	0.29272	-0.44779	-1.4757	0.71106	-0.99006	-0.41294	1.0411
CH15	0.37642	-0.85235	0.47911	0.69141	-1.4255	-1.1585	-0.40229	-0.12343	0.26872	0.69066	-0.86217	0.77968	-0.39849	-1.4291	-1.9036	0.9781	-1.6659	-0.57043	-0.9427	-0.919	0.009658	-0.53376	-0.55385	1.7209
CH16	0.0038724	-1.1368	0.47856	1.1487	-0.97604	-0.96309	-0.50183	-0.63511	-0.34748	-0.29062	-1.3741	0.83601	-1.0648	-0.28184	-1.1403	0.95398	-1.2124	0.25125	-1.3803	-0.56484	1.2301	-1.1108	-0.38119	1.9938
CH17	0.17128	-0.39069	0.83006	0.30107	-1.4378	-1.5502	-0.64579	-0.11235	-1.0169	-0.56921	-0.86089	0.74864	-1.4227	0.13066	-1.4036	0.98858	-1.3957	0.15098	-0.94828	-0.49222	0.88574	-1.0129	-0.47842	1.8418
CH18	0.14447	-0.54461	0.7836	0.21483	-1.3158	-1.3501	-0.49288	-0.0042118	-0.74712	-0.57194	-0.74959	0.88671	-1.3527	0.24347	-1.4061	1.3322	-1.5322	-0.081269	-1.0125	-0.51202	0.84741	-0.9541	-0.51724	1.755
CH19	0.20944	-0.93124	0.66613	0.29002	-0.97342	-1.3715	-0.54359	-0.32814	-0.30996	-0.64464	-1.1305	0.92956	-1.2935	0.2644	-1.8052	1.3902	-1.5493	-0.30716	-0.83812	-0.74578	0.95211	-0.90717	-0.91528	2.4609
CH20	0.075665	-1.002	0.75245	-0.17075	-1.4333	-1.1826	-0.2005	-0.49662	-0.53123	-0.60356	-0.62379	0.88227	-1.5207	-0.16997	-1.3299	1.4216	-1.6354	-0.47078	-1.0356	-1.1815	0.66795	-0.88973	-0.50984	1.5681
CH21	0.31332	-1.0619	0.74239	-0.45503	-1.2914	-1.1666	-0.30748	-0.37964	-0.92286	-0.33694	-0.93787	0.75891	-1.4528	-0.41377	-1.8234	1.7276	-1.9546	-0.16291	-0.82185	-1.2713	0.68552	-1.1468	-0.44218	1.487
CH22	0.18071	-0.85105	0.58006	-0.83828	-1.2309	-1.4038	-0.22625	-0.57517	-1.1612	-0.18153	-0.45961	0.67343	-1.1537	-0.72302	-1.8543	2.0633	-1.9673	-0.14949	-1.0609	-1.1594	0.49359	-1.0908	-0.43759	1.274
CH23	-0.34314	0.014257	0.95332	-0.12025	-0.59137	-0.56554	-0.57708	-0.57284	-0.42239	-0.4468	-0.16815	0.89148	-0.28602	-0.79564	-2.2659	1.7437	-1.5145	0.0062543	-0.89365	-0.85804	0.44075	-0.77238	-0.47008	0.62042
CH24	-0.048713	-1.7432	0.46529	0.68901	-0.51258	-0.35659	-0.77252	-0.15634	-0.69101	0.55412	0.46266	0.53014	-0.38027	-1.5681	-1.111	1.1864	-1.3298	-0.46709	-1.2136	-0.45193	0.35603	-0.67466	-0.22635	1.9857
CH25	0.31179	-0.89921	0.70519	1.0658	-0.93997	-0.89699	-0.10682	-0.67329	-0.34437	-0.29332	-0.26325	0.5685	-1.3655	-0.063081	-1.5877	1.0607	-1.9	-0.022069	-1.3228	-0.41664	1.0572	-0.64249	-0.29226	3.0797
CH26	0.24313	-0.96502	0.92403	0.39474	-0.87826	-0.98188	-0.33828	-0.25412	-0.68959	-0.63171	-0.76014	0.75579	-1.7151	0.206	-1.3423	0.91475	-1.6905	-0.3593	-0.6986	-0.41393	0.92296	-0.82669	-0.55518	2.3003
CH27	0.35036	-0.98307	0.86838	0.10172	-1.1317	-1.0579	-0.41304	0.16596	-0.64447	-0.44747	-0.60396	0.72172	-1.5103	0.22772	-1.3504	1.1412	-1.8102	-0.52345	-0.66892	-0.53799	0.79337	-0.70388	-0.34019	1.9684
CH28	0.4567	-0.86741	0.96345	-0.023368	-1.2382	-0.86985	-0.327	-0.42975	-0.96006	-0.32339	-0.66935	0.69107	-1.6115	-0.0099544	-1.7574	1.3117	-2.0293	-0.29759	-0.68296	-0.6427	0.62702	-0.75453	-0.22544	2.0166
CH29	0.37923	-0.80472	1.1027	-0.57993	-1.47	-0.83938	0.0055698	-0.33663	-0.70227	-0.45335	-0.37003	0.59568	-1.1525	-0.27628	-1.7154	1.4194	-2.1542	-0.19345	-0.7874	-0.91703	0.56643	-0.55836	-0.2289	1.786
CH30	0.24965	-1.4216	1.1542	-0.85893	-1.3163	-0.90291	0.1132	-0.45957	-1.0968	-0.20539	-0.34534	0.75324	-1.0652	-0.49697	-1.7375	1.5335	-2.0737	-0.067864	-0.83755	-1.12	0.66399	-0.52111	-0.17611	1.7639
CH31	0.14613	-1.0635	1.4836	-1.1786	-1.0521	-1.1591	-0.10601	-0.56959	-0.97351	-0.4492	-0.17854	0.47851	-0.67376	-0.51195	-2.3605	1.9042	-1.7992	-0.08626	-1.2172	-0.87694	0.67682	-0.26277	-0.30034	0.57367
CH32	-0.12554	-0.34503	1.1851	-0.35622	-0.51748	-0.8287	-0.44042	-1.0268	-0.41318	-0.69166	0.18188	-0.026391	0.17209	-0.37664	-2.0891	1.4931	-2.0189	-0.013439	-0.30658	0.0080314	0.79268	-0.44081	-0.32585	-0.041912
CH33	-0.29386	-2.0377	1.1409	0.93848	-1.1637	0.45892	-0.76254	-0.51371	-0.42388	0.0287	-0.28483	-0.24614	-0.078117	-0.59294	-1.1767	0.99208	-1.3796	-0.27149	-0.67358	-1.2784	0.46547	-0.30987	-0.10455	1.9561
CH34	-0.032982	-1.0742	0.86914	1.1008	-0.24825	-0.79059	-0.73242	-0.59045	-0.49383	0.27637	-0.19392	0.51252	-0.58129	-0.46465	-1.0098	0.86856	-1.8712	0.34265	-1.406	-0.89868	0.67715	-0.36527	-0.31588	2.3464
CH35	0.19641	-1.0485	0.52158	0.37936	-0.7363	-0.77227	-0.46636	-0.29402	-0.19451	-0.5215	-0.54329	0.65599	-1.5005	0.29978	-1.5838	1.0547	-1.7986	-0.24138	-0.74914	-0.58681	1.148	-0.46897	-0.51118	2.4513
CH36	0.29845	-0.92989	1.0862	-0.21693	-1.1485	-0.63997	-0.40065	-0.030678	-0.41775	-0.22939	-0.47636	0.538	-1.0739	0.015451	-1.6318	1.2953	-1.835	-0.42936	-0.92762	-0.66802	0.88593	-0.38818	-0.14079	2.1409
CH37	0.3278	-0.88832	1.1117	-0.20038	-1.1116	-0.60017	-0.36833	-0.081787	-0.33743	-0.3046	-0.50771	0.56642	-1.0614	0.11157	-1.5584	1.2732	-1.8185	-0.42776	-0.87738	-0.62845	0.8603	-0.49482	-0.16017	2.1395
CH38	0.27242	-1.3433	0.99154	-0.95888	-1.4405	-0.60332	-0.070007	-0.16418	-0.79658	-0.26365	-0.16559	0.5941	-0.5679	-0.28368	-1.8558	1.4322	-1.8608	-0.062146	-0.55139	-0.82363	0.88349	0.057892	-0.082316	1.4694
CH39	0.34149	-1.3561	1.0363	-1.0746	-1.4189	-0.43522	-0.037288	-0.20502	-0.76664	-0.23533	-0.26326	0.56082	-0.52936	-0.37063	-1.7965	1.3904	-1.8627	-0.10981	-0.5141	-0.83905	0.93084	0.12321	-0.025663	1.4901
CH40	0.21141	-1.5654	0.90142	-1.232	-0.97787	-0.44335	0.115	-1.0731	-0.81809	-0.11583	-0.068363	0.062453	-0.031051	-0.62837	-1.6934	1.2818	-1.5346	-0.31555	-0.77236	-0.46472	0.90143	0.15044	0.039552	1.0414
CH41	-0.14442	-0.73534	0.63676	-0.55612	-0.16791	-0.94842	-0.60291	-1.4203	-0.27091	-0.63894	0.035811	0.0062586	0.65582	-1.1087	-1.3105	1.1032	-1.3143	-0.24795	-0.76794	-0.46901	0.78146	0.22788	0.065718	0.063432
CH42	0.10332	-0.59472	0.44347	0.28286	-0.11179	-0.19586	-0.55997	-0.89	-1.0263	0.22696	-0.42442	0.12398	-0.676	-1.1964	-0.41907	0.96104	-1.798	-0.11485	-1.2352	-1.3944	0.38356	1.3127	-0.31636	0.98981
CH43	0.24858	-0.99846	0.22004	0.50271	0.20479	-0.28467	-0.50809	-1.3148	0.15521	-0.066368	-0.47987	0.56668	-0.99071	-0.079655	-2.0534	0.70544	-1.9271	-0.61546	-0.60544	-1.066	0.84732	0.59287	-0.64964	2.4963
CH44	-0.21154	-1.2134	0.34877	0.26115	-0.32554	-0.5763	-0.63942	-1.0277	0.46181	-0.34459	-0.63453	0.66247	-0.88607	-0.1247	-1.7124	1.2926	-1.8382	-0.40018	-0.90744	-0.90535	1.1776	0.036123	-0.67201	2.5387
CH45	0.01716	-1.0267	0.70499	-0.17082	-1.0552	-0.57282	-0.49641	-0.41191	-0.41415	-0.078556	-0.51122	0.43522	-0.7664	-0.10365	-1.8319	1.3417	-1.7233	-0.39	-0.87398	-0.79091	1.2427	0.044032	-0.56545	1.8073
CH46	0.004044	-0.87238	0.71116	-0.19318	-1.0364	-0.54896	-0.49947	-0.32259	-0.38995	-0.13753	-0.49209	0.46631	-0.76935	-0.19352	-1.8194	1.3135	-1.676	-0.50802	-0.92088	-0.75963	1.2666	0.077195	-0.48458	1.8374
CH47	0.16137	-1.0159	0.74276	-0.975	-0.75154	-0.42878	-0.16373	-0.42944	-0.37344	0.1458	-0.31901	0.24438	-0.64206	-0.4562	-2.0752	1.3237	-1.226	-0.30742	-1.0529	-0.23911	0.9442	0.2871	-0.037959	1.8986
CH48	0.15328	-1.2686	0.77889	-1.1283	-1.2442	-0.34623	-0.054052	-0.49531	-0.68336	-0.14485	-0.055601	0.25475	-0.037878	-0.56201	-1.6151	1.1595	-1.1909	-0.41313	-0.73577	-0.85439	0.93305	0.39858	0.23186	1.2548
CH49	0.088553	-0.88891	0.64753	-0.84818	-0.68102	-0.49883	-0.44103	-1.2813	-0.74684	-0.31717	-0.18308	0.00098383	0.46324	-0.71794	-1.3603	0.74731	-0.84729	-0.57335	-1.0299	-0.35492	1.022	0.35352	0.0017608	0.7635
CH50	0.083372	-0.79198	0.57397	-0.81994	-0.73145	-0.52972	-0.48725	-1.3237	-0.68688	-0.34617	-0.072521	0.059136	0.53469	-0.7049	-1.3821	0.64607	-0.8459	-0.59006	-1.0658	-0.44228	1.0211	0.41774	-0.041132	0.73583
CH51	-0.84031	-1.1618	-0.53274	0.035092	-1.3306	-0.63797	0.22029	-2.4172	-0.031757	-0.2128	-1.2334	-0.66018	-0.44614	-1.0904	-1.7356	-0.12338	-3.0279	-1.044	0.28493	-1.325	-0.068418	0.94827	-1.0327	0.71031
CH52	0.028079	-1.3519	-0.20207	-0.46612	-0.18981	-0.41488	-0.29537	-2.5575	0.1429	-0.14156	-0.21798	0.33669	-0.37429	-0.31663	-1.9608	-0.36433	-2.1762	-1.3934	-0.60269	-1.5922	0.73453	0.86293	-1.1866	2.0066
CH53	-0.24589	-1.2266	0.087993	-0.27542	-0.26039	-0.69004	-0.33222	-1.2229	0.30548	-0.043401	-0.21311	1.1876	-0.1727	-0.072052	-2.0307	0.50399	-1.4469	-0.53239	-0.96033	-1.6538	0.99291	0.44728	-0.83634	1.9855
CH54	-0.43815	-0.74731	0.061632	-0.77789	-0.94774	-0.47775	-0.030111	-0.43895	-0.29906	0.19336	0.0055332	1.0491	-0.093668	-0.49918	-1.8403	1.3227	-1.4144	-0.4853	-1.0072	-1.0025	1.4291	-0.16416	-0.14486	2.1964
CH55	-0.54837	-0.52679	0.16533	-1.2219	-1.1972	-0.76103	-0.0707	-1.3324	-0.76247	0.073154	-0.12124	0.47074	-0.087628	0.047977	-1.3927	0.4699	-1.0691	-0.3228	-0.92477	-0.9009	1.1981	0.014299	0.23473	1.4711
CH56	0.24134	-0.97875	-0.13448	-0.77661	-0.8211	-0.60788	-0.01919	-2.0807	-0.017618	-0.11342	-0.22643	-0.39497	-0.044553	-0.71153	-1.2938	-0.052789	-0.97861	-0.79999	-1.2214	-0.48885	1.0809	0.35345	0.22854	1.0527
CH57	0.22754	-0.87853	-0.17581	-0.89083	-0.80581	-0.66886	-0.048448	-2.1371	-0.14059	-0.15812	-0.19271	-0.36374	-0.016109	-0.64674	-1.2061	-0.021956	-0.97104	-0.80431	-1.1812	-0.49687	1.091	0.39687	0.30241	0.98739
CH58	-0.66671	-0.96848	-0.92965	-0.90839	-0.65488	-1.0647	0.050983	-1.7078	0.077816	-0.37465	-0.64407	1.0543	0.48332	-1.246	-2.143	0.44035	-1.5302	-0.68559	-0.78788	-1.7623	0.76598	0.45906	0.056636	2.1917
CH59	-0.83905	-1.4167	-0.77537	-1.1237	-0.86828	-1.2399	0.069589	-0.63958	-0.40867	0.046724	0.089781	1.1453	0.62943	-1.0768	-1.9587	0.44892	-1.2265	-0.29894	-1.0048	-1.7869	1.5981	0.44304	-0.10729	1.8486
CH60	-0.73621	-1.4501	-0.12829	-0.40729	-0.9557	-0.68302	0.23002	-1.0098	-0.19107	-0.056092	-0.26366	0.48629	-0.19704	-0.63676	-1.8109	1.096	-1.751	-0.35687	-1.1194	-1.0594	1.3631	0.015949	-0.49194	2.0085
