# Supplementary material for: Modulation of Alpha Oscillations in the Human EEG with Facial Preference
Source: PLoS One. 2015 Sep 22;10(9):e0138153. doi: 10.1371/journal.pone.0138153 (PMC4578776; doi:10.1371/journal.pone.0138153)
Supplement: S2 File — (ZIP) [file pone.0138153.s002.zip › SUB05.xlsx]

## Sheet: Passive
	F01	F02	F03	F04	F05	F06	F07	F08	F09	F10	F11	F12	F13	F14	F15	F16	F17	F18	F19	F20	F21	F22	F23	F24
CH01	1.4079	2.159	0.6728	0.51387	-1.3863	2.344	1.1696	-0.97345	-0.85011	-1.0084	1.0091	1.5965	-0.97843	1.9963	-0.54675	-1.5703	-0.095658	-1.9404	1.0679	3.5207	0.90986	1.0394	1.7389	0.33013
CH02	0.79411	2.8769	0.32886	0.11596	-0.45802	1.7177	0.60718	-0.62752	-0.53129	-0.50862	0.52142	2.0317	0.19227	1.2907	-1.4294	-1.3303	0.48456	-2.2801	1.8044	2.7102	-0.19882	1.8596	1.1577	0.31026
CH03	1.1821	2.2652	0.57475	0.66806	-0.19316	2.4317	0.16548	-1.6837	0.37362	-0.24248	0.81812	1.2813	0.62793	0.43072	-1.9481	-0.39569	2.1552	-2.1079	1.0451	3.3408	-0.3494	2.2203	0.74584	0.060374
CH04	0.58828	2.3313	0.61063	0.73614	-1.1808	1.632	1.9149	-0.37906	-0.15838	-1.5639	2.0481	1.7279	-0.69195	1.0941	-1.0677	-0.9739	-0.28815	-1.6225	1.6447	3.5728	1.637	1.3522	1.8213	1.5822
CH05	1.2365	2.9053	-0.43045	1.0301	-0.60126	1.8808	1.2999	-1.5298	0.46248	-0.93596	0.41751	1.6204	0.58931	0.16491	-1.1155	-0.91293	1.8458	-1.4324	0.62923	3.1277	-0.9395	1.2607	1.041	0.0029108
CH06	0.77301	1.5556	0.67695	-0.056531	0.18347	0.58305	0.4499	0.72227	0.14668	-0.94461	1.3865	1.4026	-1.333	1.348	0.19488	0.050922	-0.80293	0.0026572	1.7514	2.8566	1.4446	1.4141	0.7756	2.535
CH07	0.44464	1.5311	0.444	0.37979	-0.58923	0.73409	0.7254	-0.63548	0.35713	-0.3624	1.9701	1.5369	-1.1278	1.3261	-0.26555	-0.47684	-0.88323	-0.94858	0.87842	2.9379	1.8285	0.79673	1.0144	2.479
CH08	0.097364	1.1591	0.5467	0.71483	-0.83973	1.5363	1.3471	-0.59053	0.13422	-0.94012	2.4218	1.4706	-1.1917	1.6738	-1.066	-0.96616	-0.51897	-0.91118	1.2182	3.0648	1.7669	0.98088	1.5719	2.1232
CH09	0.47355	1.8343	0.21135	0.96021	-0.81471	2.004	1.9795	-0.27184	0.42637	-1.0014	2.1453	1.7271	-0.81923	0.88221	-1.4542	-1.2868	0.38991	-1.2351	1.0895	3.39	1.1434	1.3209	2.4492	1.4624
CH10	0.63158	2.4515	-0.043768	0.9035	-0.82679	2.1573	1.9736	-0.75592	0.35934	-1.3678	1.7203	1.7848	-0.2225	1.2956	-1.7831	-0.81724	1.6032	-1.3603	1.2949	3.4322	0.42162	1.19	2.2828	0.83217
CH11	0.58745	2.7088	-0.67049	0.92749	0.13744	1.8031	1.7765	-1.1345	0.85496	-1.5427	1.052	1.6456	-0.053724	0.91428	-1.9233	-0.30832	2.9739	-1.3785	0.81851	2.9141	-0.70887	0.98015	1.8891	0.30741
CH12	1.045	2.3532	-1.0092	0.97473	0.64212	1.925	1.3294	-1.1133	0.97753	-1.3709	0.16897	1.4182	0.033135	0.73656	-1.626	-0.17929	2.9593	-1.3195	0.49304	3.0612	-1.4581	1.1436	1.2416	-0.67936
CH13	0.96855	2.0301	-1.0704	1.039	1.3998	2.1762	0.48396	-1.439	1.3147	-0.92356	0.5347	1.3674	0.49406	0.21508	-1.3462	0.39833	2.2618	-1.487	-0.80434	3.0685	-2.2575	0.98174	1.1222	-1.5702
CH14	0.6709	0.62572	-0.39514	0.64665	1.5204	2.0623	-0.25107	-0.8605	1.5002	0.19602	0.67554	1.1465	0.67356	-0.07624	-0.10555	0.50903	2.2555	-1.8667	-1.1294	3.323	-2.1922	0.68014	1.7131	-1.5111
CH15	0.90952	0.30941	1.2274	-0.6722	0.71719	0.9223	-0.51001	0.77799	0.27211	-0.64144	1.0469	1.26	-1.6187	2.3679	-0.040504	0.077863	-0.18276	0.64134	1.498	2.5013	0.97345	0.27089	0.80527	2.6097
CH16	0.65442	-0.15602	1.0196	-0.64034	0.16208	1.6568	-0.67346	0.24847	0.67204	-0.96985	2.1224	0.77052	-1.6676	1.3119	-0.47876	0.55044	0.25741	0.53901	0.76127	2.1229	0.72733	1.3829	2.0599	2.253
CH17	-0.26247	-0.47243	0.57072	-0.6181	0.26164	1.9729	0.09131	-0.47237	1.1716	-0.6347	2.2828	0.73393	-1.4866	0.64896	-1.0585	-0.38091	0.21726	0.54484	0.57251	2.2189	0.64948	1.6727	2.3576	2.1779
CH18	0.099714	0.25302	-0.30028	0.37833	-0.25397	2.0884	1.1118	-0.41117	0.89847	-0.31901	2.3356	1.5601	-1.2674	1.0839	-1.1497	-0.4174	1.4689	0.069937	0.69744	2.3647	1.2651	1.7406	2.5333	1.5068
CH19	0.6025	0.86719	-0.57051	1.1502	0.58756	2.1263	1.6249	-0.28837	0.69635	-0.42043	1.8578	2.6288	0.050848	2.0969	-1.1391	0.030113	2.8112	-0.12595	0.75378	2.647	0.61628	0.81976	2.529	0.87496
CH20	0.99181	1.4342	-1.2141	0.9489	1.2736	1.6155	1.5811	-0.50188	1.2117	-0.95842	1.2997	2.4542	0.34973	1.6411	-1.2187	0.23423	3.6422	-0.95114	0.21843	2.5263	-0.23358	0.70785	2.1185	0.26118
CH21	0.34775	2.0026	-0.98063	0.72054	1.4506	1.3578	0.93271	-1.1721	1.4524	-1.5198	0.53171	1.6613	0.1116	-0.068194	-1.1537	0.69789	2.1416	-1.2424	-0.78854	2.0299	-1.1539	1.6537	1.0436	-0.38885
CH22	0.37542	1.1761	-1.1659	0.043397	1.9395	1.9829	0.24082	-0.92498	1.6787	-0.16784	1.6951	1.183	0.25035	-0.29189	-1.249	0.87154	1.8362	-1.5607	-1.5717	1.9981	-1.9924	1.2515	1.3088	-0.46522
CH23	-0.21191	-0.13978	-1.3607	0.030765	1.7708	1.2128	-1.0055	-0.22309	1.8674	0.33598	1.3551	1.4163	0.24832	0.81268	-1.1718	0.80976	2.261	-1.138	-1.3916	1.9907	-1.671	0.72289	1.9445	-1.4939
CH24	0.68571	-0.26714	0.63989	-2.0816	1.3163	1.5913	-2.7432	1.1414	-0.040143	-0.86571	0.7817	0.87304	-1.1978	1.2707	0.51289	0.065761	0.2594	0.84281	0.77519	1.6215	0.83869	-0.041058	0.61104	1.6831
CH25	0.3174	-0.86294	0.53622	-1.0211	0.6567	1.9983	-1.8644	0.9629	1.0414	-0.9548	1.5341	0.64562	-1.2694	1.538	0.70316	0.39925	1.2213	0.58186	0.30933	2.0261	0.78262	1.0298	2.6598	1.3445
CH26	-0.25431	-1.1291	0.07725	-0.42638	0.68175	1.7103	-0.69016	0.26447	1.4751	-0.12308	1.5136	0.18407	-0.99034	-0.036552	0.40981	-0.58955	1.0808	-0.040362	-0.26983	1.544	0.26787	1.2001	3.8426	1.6593
CH27	-0.22046	-0.82785	-0.77995	-0.83318	0.89626	1.2838	0.42391	0.12269	1.4675	-0.84418	2.1344	1.216	-0.60831	0.20791	0.22219	0.10305	2.1362	0.70197	-0.62159	1.2119	0.48106	0.94157	3.9184	0.84023
CH28	-0.1519	-0.67799	-0.6428	-0.17798	1.6987	0.64553	1.5813	-0.18844	0.54329	-0.95429	1.8622	2.9286	0.11314	1.8738	-0.28281	1.2594	2.6673	0.81471	-0.22391	0.99631	0.97149	0.70349	3.9768	1.2015
CH29	-0.65941	0.23634	-0.86294	-0.027016	1.6949	1.0423	1.9571	-0.20061	0.9047	-1.6941	1.2961	4.1472	0.80759	1.7033	-0.89038	1.3446	3.0805	-0.14842	-0.55269	0.39403	0.30067	0.83753	2.9376	0.78633
CH30	-0.69428	1.0165	-0.88161	-0.25112	1.6356	0.72532	0.96371	-0.70022	0.37294	-1.6639	1.2576	2.6143	0.91032	0.56297	-0.82282	0.33737	1.6367	-0.42036	-1.6152	0.38743	0.033613	1.6301	2.4883	0.48635
CH31	-0.61526	0.61216	-0.56183	-0.32486	1.6695	0.87648	0.48774	-0.64188	0.44382	-0.44172	1.5724	1.6425	0.97667	-0.039402	-0.69445	0.47507	1.7987	-0.39684	-1.4285	1.1214	-0.31707	1.1558	1.2938	0.026442
CH32	-0.1522	-0.34957	-1.2264	0.13992	1.7644	1.2784	-0.44005	-1.0372	1.0752	0.4209	0.99405	2.3702	0.68503	0.59974	-0.80996	0.72445	1.9215	-0.59893	-0.76801	0.74103	-0.52537	0.95113	1.3228	-0.43094
CH33	-0.82078	-1.5791	1.0074	-2.8097	2.0826	1.2386	-1.5487	1.2829	-0.15543	1.0041	-0.95397	1.3613	-2.1552	0.84503	0.49304	-0.42671	-1.3125	0.15553	0.7181	0.95844	0.58747	-1.6115	-0.61256	0.9752
CH34	-0.42405	-1.1776	0.12384	-1.8598	0.87889	1.7597	-2.1814	1.5687	0.39899	0.34434	0.21343	0.68182	-0.95903	1.1375	1.4521	0.56523	-0.18986	0.25959	-0.16952	1.0477	1.7538	0.068169	1.8347	1.2679
CH35	-0.28141	-1.2631	-0.17303	-1.4213	0.9873	1.5344	-1.6549	1.2335	1.0452	0.020025	0.43198	0.40977	-0.55819	0.28614	1.6908	1.1813	0.46866	0.37382	-0.66452	1.5652	2.5984	0.20281	3.3434	0.72666
CH36	-1.0458	-1.2325	-0.51519	-1.5881	0.30103	0.67838	-0.5813	0.46867	1.1398	-1.037	0.93481	1.1287	0.070751	-0.04382	1.1056	1.5538	1.1973	0.63084	-0.67799	1.6214	0.85756	0.23008	3.5331	0.71933
CH37	-1.4301	-1.1283	-0.5048	-1.419	0.82859	0.21924	0.034772	-0.43242	0.13374	-1.4312	0.8363	1.4695	0.64419	0.6679	0.31251	2.2545	1.0303	1.1038	-1.2658	0.14722	0.41542	0.68147	3.3242	0.9567
CH38	-1.0791	-0.27881	-0.64317	-1.3818	0.83763	0.57051	0.62903	-0.81834	0.70804	-2.0875	0.85248	2.338	1.1109	1.1358	-0.47649	1.5196	1.1888	0.94999	-2.279	-0.26418	0.5169	0.67963	2.9143	1.4066
CH39	-0.92438	0.61247	-0.25138	-1.3028	1.4335	0.66733	0.94456	-0.88755	0.39714	-0.98538	0.89432	2.4204	1.4619	0.97934	-0.49479	1.225	1.2854	0.58518	-2.5258	-0.13253	0.63311	0.75601	2.0053	0.53843
CH40	-0.8282	0.70639	-1.1553	-0.86747	1.0883	0.75188	0.71669	-0.63663	0.23918	0.21057	0.6168	3.0194	1.587	-0.021417	-0.269	1.6328	0.81903	0.47647	-2.5551	-0.12376	0.99008	0.27292	1.6655	-0.2396
CH41	-0.18784	0.36949	-1.4786	-0.92228	0.61258	0.60148	0.19002	-0.19698	0.98927	1.417	1.0838	2.9255	1.6869	0.52995	-0.17122	1.1503	0.35741	0.041757	-1.0836	0.10641	0.27998	0.60925	1.4411	-1.2099
CH42	-1.6946	-2.4082	-0.24487	-1.6975	0.90597	0.74726	-1.4601	0.028576	-0.89524	1.9562	-1.5296	1.3694	-1.8298	1.0619	1.6012	-0.24973	-1.3236	-1.1353	1.0355	-0.94711	0.0053486	-1.3722	-1.0341	-0.096646
CH43	-1.5054	-1.6127	-1.0022	-2.6521	0.11162	1.6531	-1.4239	-0.89485	-0.29586	1.6425	-1.1037	0.46144	-1.2031	1.3115	2.3003	0.39789	-1.7771	-1.0128	0.40317	-0.5843	1.225	-1.3314	0.434	0.57585
CH44	-1.1686	-1.4493	-1.5073	-2.868	0.32184	1.5504	-0.72695	-0.30528	0.35365	0.77414	-1.0576	0.74304	-0.56057	0.9078	1.642	0.99834	-0.7659	0.046658	-0.3389	0.18798	2.0136	-0.97244	1.3232	0.28057
CH45	-1.1064	-1.5488	-1.5869	-2.9824	-0.29678	0.856	-0.69186	-0.50994	0.855	-0.031362	-1.1329	1.2359	-0.23882	0.64166	1.2922	1.3863	-0.33981	0.53117	-0.3318	0.11795	1.2301	-1.1213	1.379	0.061801
CH46	-1.198	-1.3636	-0.88009	-2.5516	-0.17854	0.57355	-0.39337	-0.82813	0.82869	-0.7274	-0.65602	1.8195	1.2535	0.34329	0.17902	1.7222	-0.01348	1.0486	-0.62253	-0.30003	0.11508	-0.52062	1.4368	0.55111
CH47	-1.2075	-0.72297	-0.42677	-2.43	-0.20269	0.24494	-0.25416	-0.99786	0.40494	-1.1895	-0.4926	1.892	1.4158	0.41745	0.095102	1.2239	0.17193	0.9125	-1.4476	-0.57833	0.58669	0.0014395	1.7341	0.66031
CH48	-0.87393	0.04937	-0.41869	-2.6078	0.62947	0.29936	-0.034774	-0.89047	1.1542	0.047118	-0.22246	2.0273	1.4636	-0.31823	0.33101	1.1891	0.079128	0.64354	-2.2891	-0.79637	0.88584	0.47712	1.6678	0.28442
CH49	-0.52863	0.2558	-0.37994	-2.0112	0.78689	0.56702	0.60814	-0.55032	0.88321	1.1	0.73989	1.7088	1.5297	-0.058194	0.33987	1.7167	-0.63664	0.8599	-1.5318	-1.4762	1.3976	-0.24991	1.3937	-0.72281
CH50	-0.015232	0.38818	-1.211	-0.94421	1.2241	0.91455	0.48241	-0.47619	0.043808	2.334	1.0937	2.0124	1.3464	0.73051	0.9044	1.8594	-1.0711	0.56051	-0.9934	-1.0759	1.0205	-0.37218	0.97729	-1.1398
CH51	-0.98386	-1.8985	-0.49554	-2.1078	-0.11485	0.86544	-1.6968	-1.9271	-0.62003	2.1528	-1.7854	-0.42661	-1.0415	1.6664	1.8467	0.53709	-2.7275	-2.8493	0.44593	-1.8906	-0.019924	-1.7167	-1.3004	-0.56874
CH52	-0.86516	-1.7279	-0.65866	-2.5452	-0.1236	1.46	-1.3443	-1.6114	-0.35491	2.2699	-1.7211	-0.15279	-0.52312	1.4485	1.7143	0.79633	-2.812	-2.2716	0.60579	-1.4018	0.25343	-1.448	-1.3281	-0.47182
CH53	-0.86211	-1.7438	-0.59658	-2.5604	-0.063392	1.4428	-1.2912	-1.5629	-0.29747	2.2403	-1.7512	-0.24792	-0.5331	1.371	1.7565	0.80012	-2.7661	-2.339	0.63138	-1.3775	0.25308	-1.4972	-1.3365	-0.51576
CH54	-1.0878	-1.573	-0.73074	-3.1441	-0.62578	0.76712	-0.61639	-1.795	1.0956	0.57313	-1.434	1.8675	0.20915	-0.39533	0.11198	0.65031	-0.80434	0.37546	-0.034128	-0.52165	0.32354	-1.6468	0.36183	0.10779
CH55	-0.79166	-0.20932	-0.92626	-2.1891	0.08899	0.098501	-0.42104	-0.53604	1.0119	0.86215	-0.47355	1.6449	1.2933	-0.22513	-0.55715	0.4536	-0.33118	0.66865	-0.29243	-0.62837	0.55467	0.01049	0.86473	-0.87034
CH56	-0.057747	0.12867	-0.29522	-1.3093	1.222	0.74716	0.102	-0.34463	0.84139	1.8313	0.52669	1.2369	0.68114	0.92531	0.1102	1.2289	-1.5379	0.71151	-0.092195	-0.71943	0.69903	-0.48514	0.5459	-1.3536
CH57	-0.073181	0.14473	-0.33572	-1.3777	1.2405	0.78186	0.092741	-0.32942	0.85936	1.8068	0.528	1.3195	0.72343	0.93136	0.059108	1.2567	-1.4929	0.72169	-0.18283	-0.83744	0.67834	-0.4464	0.52496	-1.4533
CH58	-0.22697	-1.9329	-0.016944	-2.7651	-0.51474	0.75437	-1.7767	-1.9725	-0.80676	1.9516	-1.2752	-0.27171	-0.071583	1.2385	1.895	0.19497	-2.685	-1.517	0.74023	-2.0998	-0.18189	-1.0322	-1.1726	-1.1199
CH59	-0.42778	-1.2406	-0.094638	-3.1026	0.09246	1.3539	-1.2454	-2.2416	0.6052	1.3053	-1.4791	0.70551	-0.85807	0.1665	0.37446	0.37023	-1.5892	-0.55695	1.3007	-1.407	-0.092931	-1.2599	0.050724	-0.82226
CH60	-0.10192	-0.62959	-0.63172	-2.4791	0.28369	0.75376	-1.2115	-1.3837	0.85818	1.3087	-0.69366	0.925	0.22816	0.021491	-0.39851	0.4159	-1.4809	0.24125	0.22996	-1.3253	0.04516	-0.18417	0.48627	-1.2183

## Sheet: Active 1st
	F01	F02	F03	F04	F05	F06	F07	F08	F09	F10	F11	F12	F13	F14	F15	F16	F17	F18	F19	F20	F21	F22	F23	F24
CH01	0.51365	1.4772	0.95418	0.57229	-0.050697	-1.2494	-0.001807	0.76393	1.3036	-0.927	0.46816	0.28304	-0.72268	0.52445	1.67	-1.1694	0.97383	0.16903	0.2486	-0.14496	0.36496	-0.66188	0.42432	-0.5827
CH02	0.72095	0.89557	1.5959	0.62886	0.25514	-1.4031	0.078016	0.9999	0.41086	-0.77774	0.60899	0.7868	-0.47335	0.36351	1.7521	-1.0746	0.17064	0.88971	0.10733	-0.036148	0.6629	-0.54026	0.84883	-0.18777
CH03	1.4204	0.84071	1.6295	0.29994	0.6717	-0.98271	0.16922	0.94761	0.23865	-0.84346	0.45033	0.45108	-0.00061292	-0.16166	1.6704	-0.65823	-0.00054959	0.80214	-0.4282	-0.60187	0.77731	-0.60175	1.6231	-0.48335
CH04	0.90863	1.225	1.1601	0.91545	-0.33898	-1.1898	-0.25378	1.5253	1.2119	-0.8565	0.056257	0.90011	-1.2968	0.80198	1.447	-0.84194	0.12602	0.69861	0.3387	0.1614	0.73109	-0.57503	0.70537	-0.66898
CH05	1.1659	0.7408	1.9013	0.61164	0.45659	-0.56181	-0.15662	0.70603	1.1834	-0.84335	0.62504	0.86973	-0.38157	0.61961	1.3689	-0.40444	0.3324	0.64226	-0.20723	-0.076719	0.59686	0.31823	1.2995	-0.69465
CH06	0.36648	0.97988	0.34357	0.050643	-0.33685	-1.1143	0.53958	0.099415	1.2602	0.16549	0.9199	0.98845	-1.7323	0.62397	0.32719	-0.30423	0.86239	-0.42407	0.59439	-0.32301	0.067143	-0.69459	0.6747	-0.38952
CH07	0.26584	1.6364	0.27871	0.87678	-0.34844	-1.2815	0.19583	1.0274	0.95457	-0.49146	-0.056661	0.64355	-1.6422	0.6144	0.74013	-0.33393	0.26381	-0.11198	0.55043	0.071903	0.45022	-1.0934	0.51759	-0.69824
CH08	0.49422	1.3824	0.9455	1.0127	-0.64336	-1.0923	-0.09286	1.9668	1.1582	-0.80683	-0.50709	0.56613	-1.3973	1.0864	1.042	-0.39867	-0.094225	0.25327	0.56634	0.18211	0.88164	-0.86408	0.81975	-0.72268
CH09	1.2223	1.3241	1.8602	0.88596	-1.2327	-1.1434	-0.0012904	2.3406	1.1276	-0.85837	-0.30108	0.59524	-1.3829	1.1863	1.3861	-0.89149	-0.05879	0.53403	0.45502	0.35133	0.70576	-0.25532	1.078	-0.93078
CH10	1.2649	1.1387	1.8316	1.2828	-1.2059	-1.3338	-0.048443	1.6679	1.0868	-0.82926	0.40143	0.41166	-0.89813	0.86267	1.7711	-1.0042	0.32698	0.75432	0.23982	0.19965	0.90435	0.18008	1.1486	-0.97201
CH11	0.98794	1.2221	2.0239	1.2962	-0.8101	-0.91634	-0.069781	1.3259	1.0539	-0.63165	0.59074	0.14693	-0.86679	0.82005	1.6479	-0.58584	0.59111	0.84251	0.13618	0.092371	1.0423	0.35089	1.5238	-0.88952
CH12	0.59358	1.0073	2.0673	1.1514	-0.22842	-0.51058	-0.20803	0.95727	0.65538	-0.24534	0.52989	0.11625	-0.97098	0.39975	1.2319	-0.0047452	0.47532	0.88713	0.28927	0.11555	0.84012	0.34161	1.8389	-0.76685
CH13	0.37017	0.62785	1.6823	0.95417	0.62586	-0.56629	0.16983	0.18982	0.96122	-0.48558	0.66062	0.0069476	-0.88056	0.098454	0.66656	0.27271	0.0069446	0.64105	0.1191	0.16676	0.63252	0.27104	2.2475	-0.65389
CH14	0.13893	0.19006	0.75927	0.78207	1.0355	-0.32681	0.73749	-0.83413	1.0494	-0.1525	1.201	-0.4719	-0.74764	-0.53486	0.44279	-0.54663	0.15725	0.60532	-0.20677	-0.359	0.028194	0.55759	2.073	-0.0955
CH15	0.50898	1.2171	0.21944	0.26859	-1.2026	-0.93625	1.2835	0.66999	0.6668	0.62925	1.048	1.2686	-1.9872	-0.25608	-0.30355	0.62711	0.38071	-0.33172	1.0391	-0.55085	-0.68373	-0.54434	0.55685	-0.40231
CH16	-0.15057	1.3381	0.016908	0.59593	-1.5002	-1.0467	0.6355	1.0242	0.42369	-0.13152	0.1406	1.0006	-1.7225	0.33656	-0.030831	0.72021	0.206	-0.32362	1.3744	0.097859	-0.61528	-0.81426	0.74502	-0.29969
CH17	0.17326	1.0991	0.3539	0.13423	-1.7017	-0.75575	0.85053	1.1318	0.61296	-0.78148	-0.75728	0.67851	-1.552	0.84291	-0.3237	0.026448	-0.51597	0.26919	1.0279	0.51303	-0.020559	-0.44656	1.2103	-0.53351
CH18	0.50193	1.2852	1.3959	1.0338	-2.0776	-1.1367	0.49233	1.6507	0.74332	-0.6437	-0.96024	0.46413	-1.5138	1.2992	0.45411	-0.7979	0.29527	0.47718	0.3789	0.85088	0.42983	0.068971	1.5067	-0.93089
CH19	0.048902	1.552	2.087	1.4648	-2.2929	-1.4367	0.10971	1.7945	0.58201	-0.5288	0.25296	0.16182	-1.0459	1.115	1.2011	-1.2404	1.4487	0.74901	0.036775	0.76922	1.0139	0.82503	1.5229	-0.79717
CH20	-0.022441	1.8493	2.0716	1.3441	-1.3481	-0.86746	-0.2231	1.7907	0.27418	-0.38558	-0.032045	-0.25565	-1.5525	0.98443	1.2462	-0.87269	1.1699	1.1322	0.070017	0.71702	0.88773	1.2482	2.2596	-0.52114
CH21	-0.071241	1.252	1.7623	1.3987	0.5161	0.18834	-0.65939	1.4067	0.094958	0.45602	-0.21211	-0.2053	-1.8863	0.29385	0.75456	0.18042	1.0023	0.92614	0.35651	0.46407	0.82149	0.61973	2.8765	-0.32171
CH22	-0.27982	-0.11035	1.0188	1.4918	1.4306	0.33186	0.23469	0.51982	0.59413	0.051748	-0.28462	-0.39953	-1.8801	-0.13831	0.72309	0.055984	0.82033	1.0356	0.54897	0.29445	0.31895	0.29539	2.698	-0.19592
CH23	-0.40022	0.090326	0.22811	1.828	1.6592	0.54039	0.80905	-0.5832	1.4869	0.20206	0.61152	-0.22218	-1.5496	-0.44274	0.48471	-0.71901	0.39351	0.97508	0.038103	0.093994	-0.17904	0.34424	2.2506	0.13519
CH24	-0.10628	1.292	-0.44579	0.29232	-1.8454	-1.1918	1.3524	0.58699	0.46921	0.2442	0.97227	2.0171	-1.9179	0.23029	-0.78598	1.2587	0.55653	-0.61892	1.4968	0.70058	-0.88533	-0.10505	0.51949	-0.38458
CH25	-0.23085	1.2584	-0.036772	0.55515	-2.5821	-0.99	1.2029	0.89852	0.42474	-0.01125	0.089584	1.4304	-1.9655	0.7369	-0.28025	0.67551	0.070433	-0.18828	1.6752	1.0057	-0.70699	-0.45087	0.62568	-0.1255
CH26	0.33326	1.0715	0.11986	0.49922	-1.8495	-0.81152	1.2291	0.91324	0.55501	-0.7857	-0.60261	1.0138	-1.5866	1.4146	-0.35906	-0.50267	-0.67575	0.071688	1.0783	0.93991	-0.020186	-0.38065	0.67259	-0.20104
CH27	0.2169	1.0691	0.90457	1.0185	-1.9861	-0.88131	1.1677	1.3828	0.67324	-0.4583	-0.96368	0.69397	-1.2072	2.1025	0.34913	-0.74066	0.5543	0.23524	0.49631	1.2362	0.16437	0.39234	1.5342	-0.27912
CH28	-0.54502	1.3598	1.727	1.4603	-2.16	-0.73669	0.97949	1.3219	0.68023	0.33263	-0.67814	0.51075	-0.77329	1.4444	0.71109	-0.97061	1.5328	0.61703	-0.095071	1.3289	0.59784	1.5445	2.5527	-0.0092236
CH29	-0.6744	1.8468	1.7192	1.4598	-0.59999	-0.24879	0.48259	1.353	0.12889	0.070993	-0.98826	0.13739	-1.3853	1.2712	0.61538	-0.51011	2.2032	0.62469	0.25617	0.95062	0.68709	1.7045	3.0091	0.22551
CH30	-0.61435	1.2089	1.1029	1.6523	0.86067	0.63732	-0.042942	1.5599	-0.20795	0.2597	-0.49513	0.33656	-1.4958	0.67723	0.81464	0.4118	1.8827	0.86232	0.84384	0.18748	1.0825	0.56599	3.3955	0.12768
CH31	-0.53957	0.51104	1.0255	1.6523	1.8985	0.69967	0.10899	0.97085	0.55391	0.36735	-1.1013	0.41847	-1.7828	0.35336	0.88856	0.050499	1.4734	1.0298	0.93617	-0.018662	0.8653	0.66507	3.5669	0.059341
CH32	-0.72108	-0.22633	0.5335	2.5754	1.7959	0.49841	0.31637	-0.858	1.8936	-0.13559	-0.17411	0.55978	-0.99596	0.27374	0.72005	-0.41579	1.4273	1.6929	0.14175	-0.1713	0.91239	0.49588	2.3709	0.39994
CH33	-0.17979	-0.14858	-0.46408	0.50202	-1.7377	-0.11868	1.1174	0.98295	0.35927	0.28237	0.61489	1.6804	-1.7464	0.47966	-1.5337	0.015322	-0.10759	-0.9859	1.1876	1.4403	-0.42734	-0.58264	-0.30419	0.18679
CH34	-0.65637	0.40928	0.3514	1.0376	-1.6637	-0.46486	1.8963	0.70114	-0.2221	0.17601	0.064554	2.1765	-2.0802	1.2849	-0.58836	0.0095043	0.11711	-0.31364	1.5778	1.9866	-0.41873	-0.49707	0.57815	-0.026725
CH35	-0.058372	1.1841	0.54388	0.66379	-1.2685	0.15373	2.3945	1.0171	-0.084011	-0.26173	-0.88328	1.784	-1.4213	1.7674	-0.11911	-0.76861	0.2832	0.017784	1.6077	1.565	-0.42736	0.22121	0.9358	0.0097108
CH36	-0.21605	1.46	0.96295	0.69312	-1.2539	0.17604	2.3358	1.097	0.09572	-0.28787	-0.86032	1.6064	-1.1187	1.652	0.40617	-0.86427	0.61307	-0.073144	1.3066	1.0935	-0.27554	1.0933	1.5838	0.075384
CH37	-0.56583	1.4906	1.3757	0.81511	-1.1115	0.2661	2.3987	0.81024	0.38249	0.010902	-0.84761	1.2576	-1.011	1.3592	0.84051	-0.15825	1.2653	-0.36151	1.3207	1.1624	0.35339	1.732	2.3338	0.21914
CH38	-0.64754	1.7844	1.2822	1.6877	-0.038479	-0.053512	1.5831	0.8093	0.3002	0.083858	-0.54769	0.77135	-1.2379	1.5137	0.93585	0.19962	1.8435	0.094364	1.0205	1.0208	0.61938	2.1309	2.6846	0.16047
CH39	-0.55969	1.7527	0.69323	1.9234	1.2167	0.92888	0.51996	0.99443	0.17807	-0.41082	-0.74086	0.81986	-1.3033	1.1393	1.1537	0.63205	2.0667	0.73824	1.295	0.28305	1.4411	1.7169	2.7424	0.07541
CH40	-1.0444	0.86653	0.42598	1.523	1.769	0.80444	0.063178	0.11091	0.54493	-0.16634	-0.73981	0.96797	-1.661	0.92405	1.1015	0.2372	1.6821	1.0202	0.9509	-0.13469	1.4415	1.9142	2.4804	0.38247
CH41	-1.5033	0.65797	0.40429	1.5172	1.9253	0.60194	0.067733	-0.23209	0.96976	0.41764	-0.39067	0.46885	-2.1983	1.104	1.2072	-0.59452	1.9172	1.402	-0.15967	-0.67356	1.6302	2.254	2.0433	0.88214
CH42	-1.6124	-1.4158	-0.73599	0.93716	-1.4428	-0.047523	0.7865	0.72421	-0.35945	0.18501	-0.14441	2.2896	-1.5726	0.97722	-0.56912	0.29797	-1.0546	-0.90026	1.1692	1.0658	0.48898	-0.61734	0.18956	0.2432
CH43	-1.6569	-0.43949	0.36045	0.67618	-1.2468	0.67617	1.865	0.9618	-0.14438	-0.1633	-0.71861	2.5075	-1.1781	0.86995	0.16925	0.78721	-0.61585	0.41629	1.4473	1.6729	0.17293	0.32592	1.1399	0.34791
CH44	-0.8789	0.78945	0.85059	0.79658	-0.79735	1.0241	2.7773	1.1232	0.14731	-0.51959	-1.2715	2.4526	-0.92967	1.5045	0.6352	0.35775	0.33601	0.80118	2.0887	1.4861	0.14892	0.21463	1.7347	0.022932
CH45	-0.47533	0.97885	0.9214	0.87143	-0.38859	1.3955	3.0733	1.0483	0.55599	-0.88863	-1.4895	2.1618	-0.79245	1.4761	1.133	0.48718	1.0974	0.76658	2.3103	1.1689	0.53633	0.98622	2.2126	-0.093233
CH46	-0.39368	1.2181	1.154	1.0532	-0.034029	0.95906	2.8165	0.84609	0.59634	-0.93705	-1.2674	1.5146	-0.868	1.4599	1.6356	0.99986	1.4776	0.58458	2.689	1.0256	1.1017	1.5779	2.3221	-0.3827
CH47	-0.70348	1.6877	0.7069	1.703	0.2586	0.75661	2.0986	0.55081	0.34033	-0.88978	-1.0985	1.0784	-1.0329	1.706	1.7196	1.3414	1.6844	0.45606	2.5538	1.069	1.1513	1.9196	2.4184	-0.28584
CH48	-0.86004	1.9104	0.38913	1.7023	1.0808	0.55748	0.90176	0.42372	0.13632	-0.82838	-0.87659	0.9524	-0.97675	1.7919	1.8888	1.7215	1.7935	0.74059	2.001	0.65551	1.8424	2.4519	2.0999	-0.18844
CH49	-1.0861	1.3707	-0.079951	0.94061	1.6552	0.10761	-0.32493	0.012592	0.22595	-0.42414	-0.31536	1.1392	-1.4164	1.6372	1.7067	1.5887	1.7329	1.131	1.2317	-0.077071	1.7295	2.7	1.969	0.37084
CH50	-0.903	0.31244	0.073144	0.73032	1.5344	-0.027049	-0.89827	-0.39676	0.14129	-0.0066066	0.14496	0.71029	-1.5157	1.3038	1.7415	0.31058	1.2567	1.1783	0.79142	-0.93071	0.9269	2.9781	1.8724	0.7256
CH51	-1.794	-1.9303	-0.52159	0.11224	-1.1307	0.0014549	0.28451	0.3099	-0.65878	-0.64992	-1.4207	1.3686	-0.36065	0.66152	1.0331	0.071207	-1.2405	0.65351	1.2797	1.0751	-0.12436	0.046789	1.1652	-0.34166
CH52	-1.5297	-0.37405	0.42503	0.41726	-0.65769	0.69788	1.5429	0.99089	-0.029181	-0.58195	-1.5141	2.1885	-0.01211	1.1872	1.7252	0.47788	-0.29345	1.2198	2.4602	1.5283	0.50666	0.3548	1.8176	-0.019655
CH53	-1.4948	-0.35718	0.4476	0.43964	-0.65451	0.69577	1.5572	0.99355	-0.099592	-0.55691	-1.5125	2.2064	-0.040075	1.2038	1.7162	0.4753	-0.28341	1.2398	2.4351	1.5086	0.50198	0.32744	1.8259	-0.036022
CH54	-0.40338	1.025	0.801	1.3951	0.61717	1.2172	2.6486	0.91531	1.1111	-1.1645	-1.5102	2.0138	0.090432	1.5915	2.2484	1.3439	1.7503	1.5204	3.4693	0.97445	1.4864	1.436	2.6624	-0.059268
CH55	-0.49139	1.7957	-0.10317	1.6769	0.96693	0.36848	0.71656	0.16904	0.29478	-1.1026	-1.2833	1.3429	-0.39413	1.9102	2.2436	1.9764	1.9707	1.3773	2.4591	0.43891	1.5078	2.4145	2.2008	-0.13249
CH56	-1.0278	0.58388	-0.33457	0.64784	1.472	-0.26246	-0.41929	-0.35489	-0.27856	-0.56246	-0.47834	0.95998	-0.95655	1.6312	2.2222	2.1118	1.2762	0.9256	1.6263	0.090869	1.5903	2.9366	1.7128	-0.16741
CH57	-1.0134	0.5961	-0.30641	0.63578	1.4732	-0.28468	-0.44337	-0.44305	-0.34433	-0.56038	-0.46738	0.94624	-0.98207	1.5777	2.2085	2.087	1.3094	0.89107	1.5723	0.045336	1.5919	2.9134	1.7254	-0.16327
CH58	-1.3839	-0.89121	-0.19211	0.021942	-0.40699	0.34875	1.0528	0.79991	0.15499	-0.7775	-1.7816	1.5089	0.44819	1.1818	1.7322	0.67652	-0.36065	0.97927	1.6441	0.96639	0.5452	0.55831	1.6018	-0.90979
CH59	-0.72767	0.55388	0.25321	0.68227	0.14784	0.80193	1.5438	0.71038	0.77849	-1.2222	-1.9819	1.8565	0.39385	1.4725	2.2059	1.4338	1.5806	0.96201	2.0871	0.48328	1.3347	2.0221	1.9619	-0.55246
CH60	-0.35685	0.67952	-0.28056	0.9564	0.44404	0.39984	0.63679	0.05857	0.33063	-0.69989	-1.3727	1.7323	0.12988	1.4013	1.8797	2.0605	2.0198	0.99975	1.6221	0.070246	1.1986	2.4579	1.8597	-0.52188

## Sheet: Active 2nd
	F01	F02	F03	F04	F05	F06	F07	F08	F09	F10	F11	F12	F13	F14	F15	F16	F17	F18	F19	F20	F21	F22	F23	F24
CH01	0.72767	-1.0824	-0.71009	-1.4488	-0.64145	-1.293	-0.86913	-0.44349	-0.036271	1.1031	0.32865	0.10044	-1.7051	0.2751	-0.91798	0.69873	-1.5659	0.72798	0.31524	0.026001	-1.5536	0.55955	-0.45635	-0.29154
CH02	0.36209	-0.89619	-0.38826	-1.24	-0.092843	-0.97989	-0.56762	-0.27737	-0.071356	0.98573	0.17521	-0.33736	-1.2952	0.30157	-1.0518	1.1725	-1.8958	0.62989	0.16874	0.092577	-1.481	0.56862	-0.6463	-0.29484
CH03	0.94675	-0.87588	-1.0118	-0.48996	0.18226	-1.0893	-0.62814	-0.10288	-0.28425	0.78156	0.10313	-0.55335	-1.5234	0.23108	-0.47314	0.20775	-2.3308	0.93856	-0.17461	0.061435	-1.4155	0.18939	-1.0363	-0.73077
CH04	0.60956	-0.53017	-0.45911	-0.42908	0.48033	-1.403	-0.19752	0.10965	-0.63454	0.56149	0.85581	0.46383	-1.2355	0.59928	-0.22091	0.78731	-1.6533	0.67356	-0.059101	0.39724	-1.91	0.60305	-0.11323	-0.43177
CH05	0.55384	-0.49476	-0.48795	0.057066	0.41417	-1.0372	-0.48248	-0.58429	0.32748	1.2219	0.03414	0.24925	-1.135	0.2364	0.11014	0.070496	-2.2074	0.92404	-0.085343	-0.35278	-1.0984	0.40153	-0.57765	-0.27807
CH06	-0.45224	-0.75118	-0.30404	-0.3352	0.69252	-0.94495	-1.2241	-0.53867	0.052075	0.25177	0.95696	0.45819	-1.2451	-0.087498	-0.29141	0.32338	-0.48805	0.35418	-0.7745	-0.17012	-1.0979	0.72465	0.021428	-0.99848
CH07	-0.026236	-0.79461	-0.4716	-0.14508	0.63422	-1.4679	-0.65515	-0.65594	-0.33176	-0.30227	1.0578	0.38466	-1.063	0.35456	-0.11986	0.4789	-1.2485	0.30102	-0.95316	0.26236	-1.3877	0.33619	0.41413	-1.1329
CH08	0.484	-0.49987	-0.67169	-0.26319	0.73929	-1.8284	-0.44982	-0.27236	-0.83114	0.28436	1.0018	0.41832	-1.1857	0.68874	0.12602	0.63753	-1.3902	0.87213	-0.56093	0.6269	-1.9818	0.26788	0.18145	-1.1153
CH09	1.0275	-0.1998	-0.73126	-0.43904	0.66495	-1.3638	-0.25823	-0.084132	-0.57075	0.87096	0.76903	0.82171	-1.4643	0.67406	0.37181	0.29728	-1.6575	1.0446	-0.32687	0.43843	-1.8733	0.40569	-0.51099	-1.0819
CH10	1.0842	0.048996	-0.54955	-0.60334	0.52115	-1.126	-0.65586	-0.094221	-0.068441	1.6082	0.36234	0.69864	-1.4772	0.53638	0.46002	0.13879	-1.8737	0.85227	-0.03926	0.42987	-1.5562	0.39642	-0.78219	-0.74271
CH11	1.1386	0.082691	-0.27366	0.035896	0.52306	-0.82689	-0.64732	-0.41241	0.26171	1.5414	-0.11432	0.55825	-1.3138	0.1865	0.72817	-0.0081779	-2.0787	0.97804	0.1467	0.59717	-1.3841	0.13073	-0.36445	-0.34604
CH12	0.84232	0.34435	0.030028	0.21885	0.38304	-0.41717	-0.37325	-0.53981	0.42025	1.0728	-0.55832	0.37403	-1.243	0.051766	0.75265	-0.24041	-1.7381	1.05	-0.10401	0.47885	-1.0792	-0.11046	-0.18511	-0.38914
CH13	0.27128	0.16125	0.046832	-0.054252	0.32313	-0.66994	-0.20399	-0.14497	0.16452	0.58662	-0.15785	0.72374	-1.084	0.31223	0.18246	-0.34794	-1.6788	0.54576	-0.25872	-0.37038	-0.83315	-0.42061	-0.2367	0.00033372
CH14	-0.064556	0.072166	0.25118	-0.57872	0.11513	-0.74158	0.014278	-0.22303	-0.051497	0.91713	0.37949	0.28381	-1.3281	0.23917	0.11075	-0.55582	-1.5349	0.29313	0.088079	-1.2899	-0.86196	-0.43495	-0.61458	-1.3913
CH15	0.27574	-0.3642	0.069053	-0.16085	0.93998	-0.25987	-0.91979	-0.46851	-0.18725	-0.11339	0.54415	-0.56697	-0.7434	0.24693	-0.061953	0.015917	0.026209	0.48093	-1.4741	-0.047033	-0.8826	0.46912	0.097927	-1.5854
CH16	0.068423	-0.80855	-0.53861	-0.11655	1.0813	-0.84051	-0.78919	-0.55859	-0.35536	0.26502	1.1835	-0.75343	-1.1491	0.5886	0.33505	0.39717	0.054926	0.70954	-1.344	0.79234	-0.76464	0.05395	-0.087916	-1.2845
CH17	0.42475	-1.5812	-0.86853	-0.037777	0.78282	-1.1886	-1.0121	-0.66907	-0.76182	0.78	0.81925	-1.1446	-1.808	0.48985	0.44719	0.46489	-0.8179	0.71025	-1.0533	-0.010474	-1.769	0.068424	-0.50024	-1.6064
CH18	1.3448	-0.5006	-1.0407	-0.28269	1.0053	-0.9613	-0.51248	-0.57593	-0.5837	1.1387	0.31625	0.068764	-1.3962	1.0857	0.92357	0.24869	-1.2817	0.79547	-0.054455	0.302	-1.8991	0.22654	-0.40129	-1.338
CH19	1.5582	0.37267	-1.0958	-0.4288	0.91608	-0.38533	-0.24923	-0.38213	0.20481	1.1192	-0.12229	0.63254	-1.1945	1.3604	1.6604	-0.089899	-1.2483	0.9923	0.61597	0.31403	-1.4904	0.098994	-0.064733	-0.70536
CH20	1.5679	0.14742	-1.2604	-0.37126	0.66394	0.29594	-0.45046	-0.59059	0.60185	1.0983	-0.35463	0.58565	-1.0534	0.89357	1.1687	-0.11839	-0.83513	0.9935	0.76437	0.56527	-1.1726	-0.19047	0.33381	0.30471
CH21	1.2432	0.096747	-0.80466	-0.2996	0.24532	0.75043	-0.15439	0.36797	0.41026	1.1529	-0.67864	1.1405	-0.79143	0.23305	0.51344	-0.15624	-0.14134	1.0683	0.71476	0.68662	-0.70564	-1.1261	0.28523	0.066363
CH22	1.0189	0.072911	0.16712	-0.40133	-0.51655	-0.049679	0.15446	0.57093	-0.0869	1.0252	0.058971	1.7209	-0.70832	0.1191	0.57284	-0.21295	-0.26702	0.13523	0.44485	-0.13012	-0.76025	-0.75171	-0.15806	-0.42995
CH23	0.78743	0.52651	0.59921	-0.35851	-0.12405	-0.77487	0.39819	0.58403	-0.64394	0.7181	0.42955	1.1953	-0.69837	0.10958	1.1007	-0.59345	-1.0104	0.10917	0.75214	-0.95607	-0.9828	-1.2393	-0.15459	-1.58
CH24	0.028755	-0.44437	-0.59277	-0.011358	0.53369	0.10348	-0.5754	0.33196	-0.48525	0.10787	0.41301	-1.7966	-1.4133	0.63113	1.1504	-0.4438	-0.26412	0.66142	-0.30267	1.2559	-0.42153	0.37128	-0.89325	-0.31066
CH25	0.30579	-0.6963	-0.4759	-0.11688	1.1869	-0.4037	-0.21952	0.13477	-0.50148	0.60869	0.6562	-2.0478	-1.3133	0.89793	0.65776	0.14314	-0.29382	1.0673	-0.82419	1.0792	-0.94238	-0.1098	-1.3934	-0.81957
CH26	0.72469	-1.6262	-1.0701	-0.56686	0.66496	-0.8459	-0.43889	-0.074757	-0.63339	1.1068	0.33026	-1.6473	-1.9341	0.62928	0.19785	0.36099	-0.75184	0.78433	-1.1355	-0.022797	-1.1118	-0.041737	-1.1068	-1.679
CH27	1.6346	-0.11076	-0.70508	-0.5378	0.9881	-0.25252	0.39927	0.22184	-0.16777	0.87557	0.35453	-0.26149	-1.4678	1.2744	0.60287	0.30918	-0.35417	0.25416	0.037497	-0.027554	-0.56032	0.048904	-0.14203	-1.2563
CH28	1.9055	1.4282	-0.54822	-0.82169	1.3954	0.67736	0.86422	0.12202	0.24423	0.87351	0.71486	0.40626	-1.0309	1.365	1.4521	0.58358	0.46763	0.75534	1.1975	0.086439	-0.59053	-0.19272	0.5984	-0.40984
CH29	1.652	0.67286	-1.3415	-1.1004	0.77579	1.1783	0.51596	-0.18476	0.41016	1.566	0.3515	0.92008	-0.47919	0.58257	1.0289	0.34741	0.6422	0.75616	1.4585	0.43501	-0.29904	-0.63779	0.73147	0.36567
CH30	2.0168	0.37028	-0.65773	-0.88626	-0.32469	1.0112	0.55458	0.21497	0.52638	2.2917	0.086791	1.281	-0.30896	0.52954	0.47272	0.74954	0.63765	0.4192	1.1764	1.1414	-0.79465	-1.7411	0.46616	-0.31739
CH31	2.0676	-0.087832	0.2476	-0.74422	-0.21086	0.92967	0.94532	0.25111	0.1306	2.0342	0.17314	1.8711	-0.40403	0.43756	0.97223	0.68432	0.21353	-0.10597	1.1382	0.76591	-0.75036	-1.8711	0.54645	-0.38856
CH32	1.6039	-0.046261	0.78056	-0.15047	0.058829	-0.31368	0.80698	0.41299	-0.35324	1.4381	0.81706	1.7685	-0.6651	-0.10389	1.5996	0.2225	-1.1097	0.31013	1.5373	-0.032724	-0.97212	-1.1734	0.61214	-1.1917
CH33	-0.27007	-1.0536	-0.6779	-0.66212	0.87168	-0.055042	0.43279	-0.041227	-0.23267	-0.12682	-0.91566	-1.7512	-0.72887	0.5669	0.12403	-0.62142	-1.4432	0.20004	0.56865	0.46737	-2.0332	0.86412	-1.2186	0.094056
CH34	0.93993	-1.0608	-0.68545	-0.48561	1.0055	-1.1561	0.57222	-0.26107	-0.09516	0.44219	0.0197	-2.8595	-1.5036	0.71592	0.27625	-0.23238	-0.94066	0.33404	0.021249	0.94314	-1.1394	0.76714	-1.3724	-0.70043
CH35	1.2286	-1.175	-0.87361	-0.64595	0.49991	-0.75639	0.51333	0.19306	-0.0016556	0.67167	0.021061	-1.6445	-1.6437	0.63835	-0.7635	0.15182	-0.29399	-0.11799	-0.42853	0.24342	-0.50486	-0.13795	-0.70869	-1.633
CH36	1.9994	-0.46588	-0.6558	-0.85966	0.64503	-0.26738	0.71959	0.41194	0.17751	0.59433	0.38353	-0.64574	-1.6275	0.69452	-0.79509	0.010249	-0.092575	-0.33755	-0.37731	0.15926	-0.78629	-0.46181	0.024465	-1.3557
CH37	2.3753	0.25044	-0.92211	-1.0955	0.95251	0.55025	0.43696	0.88296	0.0043773	0.77828	0.58986	0.1228	-1.1801	0.85876	-0.69004	0.61289	0.39612	0.72606	0.48001	0.43173	-0.61976	-0.4703	0.35423	-0.35555
CH38	2.3153	0.30333	-1.2973	-1.6242	0.69652	1.1518	0.48294	0.90729	0.21883	1.5368	1.1775	1.0297	-0.66628	0.50713	-0.077783	0.96847	0.57236	0.6892	1.159	0.5676	-0.48601	-0.46747	0.82047	0.3043
CH39	2.3222	-0.19583	-0.74075	-0.96743	0.020935	0.89249	0.5527	0.4846	0.56147	2.1856	0.66819	1.5223	-0.39938	0.57729	0.31559	1.2165	0.27619	0.33896	0.97284	0.73115	-0.46883	-0.88381	0.72604	-0.0088969
CH40	2.0713	-0.50994	-0.20641	-0.81436	-0.25902	0.96577	0.51226	0.21921	0.20051	2.0464	0.84025	1.5714	-0.35327	0.50014	0.58601	1.0259	-0.21957	0.49673	1.1528	0.60481	-0.33593	-1.4161	1.108	-0.31967
CH41	2.1252	-0.68751	0.10009	-0.12918	-0.69937	0.32515	0.73334	-0.424	-0.34892	1.372	1.3083	0.71893	-0.24288	0.25278	0.40984	0.8954	-0.51143	0.2255	1.2188	0.16761	-0.75143	-0.97889	0.49997	-1.1269
CH42	0.44694	-1.6757	-1.8952	-0.53213	0.73798	-1.5323	0.089326	-0.58591	-0.81003	0.077764	-1.6434	-2.1037	-2.518	0.15211	-1.1532	-0.79887	-2.2902	0.085829	1.1367	-0.17154	-2.0602	1.2168	-1.1555	-0.51882
CH43	0.97218	-2.412	-1.3782	-0.5916	1.3291	-0.89259	0.1138	0.00037862	0.30389	0.35636	-0.58904	-2.5168	-2.2092	0.27686	-0.95518	-0.17329	-1.5596	0.27838	1.1516	0.13207	-0.88335	1.0627	-0.55636	-0.9348
CH44	1.4459	-1.7206	-1.1627	-0.53605	1.4642	-0.69028	-0.11298	0.009731	0.35292	0.59918	-0.46278	-1.8638	-1.644	0.41058	-1.1128	0.080368	-0.72802	0.48344	0.95193	0.34283	-0.33007	0.19418	-0.058978	-0.87551
CH45	1.7983	-1.3798	-1.1595	-0.70098	1.3756	-0.47507	-0.18931	0.18584	0.44343	0.8531	0.28812	-1.0353	-1.6262	0.22542	-1.1568	0.53637	-0.54925	0.9476	0.80728	0.58361	-0.40756	-0.031374	0.33575	-0.298
CH46	2.4883	-0.91636	-1.1242	-0.69629	0.84892	0.071467	-0.15615	0.79848	0.016395	0.85278	1.146	0.00048433	-1.2934	0.2665	-1.013	0.90423	-0.14033	1.1008	0.9929	0.55155	-0.54267	0.15441	0.49502	0.50137
CH47	2.693	-0.57478	-1.357	-0.75936	0.46461	0.45189	-0.16096	0.9472	0.19994	1.1224	1.2447	0.83141	-1.1274	0.24733	-0.55921	1.3117	-0.3595	1.2078	1.1332	0.7373	-0.69385	0.40921	0.79487	0.60834
CH48	2.3747	-0.82586	-1.4447	-0.8827	0.22244	1.0587	0.14561	0.99335	0.34907	1.4851	1.2474	1.4755	-0.75987	0.44712	-0.33759	1.4581	-0.23265	0.58234	1.191	0.72412	-0.56727	0.3476	1.1013	0.58028
CH49	1.7359	-1.1283	-1.3072	-0.63508	0.034294	1.2137	0.20932	0.80073	0.22695	1.5755	1.3383	1.2386	-0.79503	0.62242	-0.47972	1.2334	-0.49252	0.50931	1.3449	0.65813	-0.50953	-0.13284	1.2897	0.027694
CH50	1.2881	-1.7231	-1.3256	-0.33011	-0.3277	0.39209	0.38375	0.27954	-0.047956	1.194	1.3207	0.389	-0.55558	0.69724	-0.30867	0.59648	-0.88421	0.28585	0.97038	0.001438	-0.73024	-0.075808	1.1172	-0.51891
CH51	0.52496	-3.2294	-2.2008	-1.3763	0.77599	-1.841	-0.82293	-0.10966	-0.86392	-0.5211	-2.0089	-1.9701	-2.6474	-1.0618	-1.6949	-0.96545	-2.6762	0.78373	1.4919	-0.96647	-0.96563	0.68733	-0.48739	-0.7775
CH52	1.1277	-2.7338	-1.6667	-1.3216	1.499	-0.90057	-0.91724	0.36086	-0.028595	0.067894	-1.1024	-1.8704	-2.3814	-0.5148	-1.0601	-0.16287	-1.9514	1.3747	1.668	-0.19699	-0.27325	0.68275	0.22162	-0.28756
CH53	1.0613	-2.7606	-1.6341	-1.3021	1.4711	-0.85806	-0.9076	0.36915	-0.047244	0.039517	-1.0555	-1.8442	-2.3241	-0.53151	-1.076	-0.16485	-1.9539	1.396	1.6586	-0.2485	-0.26536	0.65682	0.25203	-0.28402
CH54	2.5769	-1.5902	-1.3987	-0.53702	1.1628	0.11223	-0.49417	0.49539	0.30865	1.2034	1.0427	-0.12842	-1.3106	0.16932	-0.61036	1.0065	-0.94222	1.7274	1.4299	0.5055	-0.27537	0.38216	1.1377	1.1708
CH55	2.3281	-1.3694	-1.6705	-0.47361	0.19046	1.119	-0.33271	1.074	0.32849	0.8214	1.2562	1.1005	-0.86092	0.53032	0.0096206	0.99781	-1.2468	0.86303	1.1379	0.66211	-0.6813	0.73567	1.2886	1.3337
CH56	1.0431	-1.7224	-2.4412	-0.048155	-0.10079	1.0625	-0.076271	0.78374	0.30279	1.1098	1.4467	0.4713	-1.1858	0.90775	-0.61675	0.49184	-0.83653	0.17218	1.3855	0.1417	-0.24348	0.54044	1.5652	-0.05421
CH57	0.96531	-1.7114	-2.4213	-0.047299	-0.17578	0.99782	-0.094152	0.79211	0.25688	1.0743	1.5052	0.45592	-1.1846	0.90275	-0.58195	0.4855	-0.91101	0.16728	1.3798	0.090478	-0.26617	0.51819	1.5436	-0.007409
CH58	0.65852	-2.2604	-1.4887	-1.4292	1.1662	-1.2732	-1.4253	0.065025	-0.1978	0.044537	-0.74596	-1.3209	-2.4263	-0.70344	-0.99198	-0.7355	-2.4791	0.80644	1.729	-0.69619	-0.50749	0.3009	0.14758	-0.066645
CH59	1.3158	-1.4786	-1.4631	-1.0866	0.74771	0.14251	-1.3239	-0.0341	0.49114	1.2063	0.99833	-0.004111	-1.8685	0.12365	-0.68553	0.14079	-1.9855	0.75226	1.281	0.2564	-0.92793	-0.081279	0.87679	1.1512
CH60	1.4478	-1.3893	-1.81	-0.64165	0.033219	0.84222	-0.81413	0.47065	0.35983	1.204	1.3197	0.66809	-1.1611	0.60711	-0.6107	0.18705	-1.6778	0.43441	1.4444	0.16446	-0.21999	0.48265	1.4947	0.9153
