# Supplementary material for: Modulation of Alpha Oscillations in the Human EEG with Facial Preference
Source: PLoS One. 2015 Sep 22;10(9):e0138153. doi: 10.1371/journal.pone.0138153 (PMC4578776; doi:10.1371/journal.pone.0138153)
Supplement: S2 File — (ZIP) [file pone.0138153.s002.zip › SUB06.xlsx]

## Sheet: Passive
	F01	F02	F03	F04	F05	F06	F07	F08	F09	F10	F11	F12	F13	F14	F15	F16	F17	F18	F19	F20	F21	F22	F23	F24
CH01	1.8512	-0.96056	2.2012	1.1047	0.74471	2.2869	0.45111	1.1365	2.8783	1.8551	-0.97289	0.21848	1.2624	0.47543	-1.2854	-0.21133	-0.61292	1.8387	1.5174	1.7748	-0.28485	1.2858	0.99179	1.3004
CH02	2.0946	-0.24135	2.2523	1.2176	1.2963	1.5899	-0.36071	1.8813	3.5485	0.94811	-0.72989	0.40913	1.6058	-0.0018641	-0.069957	-0.7341	-0.32361	1.9846	0.87525	2.4094	-1.0987	1.8526	0.85222	1.0221
CH03	0.30087	1.0252	2.4447	1.7397	1.668	1.6824	1.2291	1.3748	2.1178	0.98024	1.3461	-0.7913	2.7969	1.2297	0.48892	0.095147	-0.63598	1.805	-0.43576	2.1544	-0.40178	0.7636	1.2574	1.6596
CH04	1.855	-0.47479	3.2713	1.4709	0.38477	1.9642	-0.15074	0.88873	2.3854	0.68469	-0.2095	0.63147	2.0458	-0.56987	-0.39065	-0.8043	-1.4898	2.19	1.8286	1.746	-0.64291	0.48829	1.0817	1.6438
CH05	1.5388	0.69631	1.4986	1.8009	0.76557	1.9483	-0.94777	1.0642	2.5851	0.54964	0.56798	-1.9525	1.9699	0.41439	-0.81125	-0.50189	0.1163	1.8635	-0.33451	0.65012	-0.79464	0.83724	1.9593	0.62294
CH06	0.9885	0.30098	1.038	1.314	0.81105	0.90994	0.24158	1.7129	1.7286	1.424	0.18799	1.2277	0.63182	-0.75191	-1.4693	0.07169	-1.3974	0.5866	2.277	2.3598	-0.35919	0.90356	-0.050864	0.041276
CH07	1.23	-0.4481	1.6997	0.71916	0.24511	1.6392	0.48704	0.74604	1.9085	0.54916	-0.88544	0.79523	1.1269	-0.79087	-1.487	-1.0206	-0.86503	1.9287	1.8767	2.2653	0.12801	0.74182	0.37987	0.080628
CH08	1.4726	-1.0505	1.8916	1.2282	0.11279	1.753	0.031215	1.4234	2.3188	0.25373	-1.1465	0.96281	1.8184	-0.14956	-0.86396	-0.89493	-0.71293	1.9281	1.3931	1.3119	-0.91672	0.42878	0.21385	1.1469
CH09	2.3218	-0.63258	2.4789	1.6297	0.090294	1.7873	-0.29803	1.4505	2.2523	0.70785	-0.83333	0.14977	2.1538	0.43918	-0.13387	-1.565	-0.68741	2.418	0.67993	1.5169	-1.5231	0.79611	0.76203	0.85227
CH10	2.0774	-0.11857	2.4374	1.771	0.21948	1.7533	0.062418	1.4771	1.5158	0.12099	-0.37794	-0.64047	2.3285	0.057779	-0.61731	-0.52299	-0.72786	2.7962	0.72547	1.4444	-1.093	0.38921	1.3115	1.5106
CH11	0.85281	0.12658	2.1074	1.5196	0.65248	2.3755	0.49291	0.48621	1.8876	-0.06155	-0.023889	-1.1297	1.7527	0.69057	-0.82779	-0.22255	-0.91497	3.4433	0.23906	1.2448	-0.58283	0.61735	1.6498	0.91161
CH12	0.60919	0.18488	2.1023	1.1138	0.69879	2.1923	1.188	0.25154	2.0586	-0.332	0.36707	-1.6553	1.0416	0.91561	-1.0273	0.022608	-0.51056	3.1293	0.11531	1.3363	-0.83896	0.44318	1.5953	0.9555
CH13	-0.46311	-0.026846	2.2454	1.3617	0.76311	2.3266	0.55071	0.29317	2.3192	-0.99701	-0.39685	-1.8933	0.61795	0.74833	-0.87723	0.084007	-0.54642	2.8647	0.40252	1.8213	-1.2962	0.61285	0.83506	0.75929
CH14	-0.17083	0.2291	1.52	1.2601	1.6862	2.0499	0.27318	0.46077	2.4391	0.6947	-0.48402	-1.834	1.9742	-0.37279	-0.39254	0.78058	-0.28431	1.4159	-0.18069	2.2383	-0.67514	1.0877	1.2447	0.61856
CH15	1.1063	-0.48117	0.35248	1.1848	1.0984	0.78725	0.61132	2.0987	2.754	1.7446	0.099935	1.2595	0.77962	-0.43782	-1.4361	-0.7387	0.25016	0.18219	1.5143	3.4395	0.50781	1.8408	-0.26014	-1.3818
CH16	1.7792	-0.30649	0.83803	0.98625	0.63689	1.008	0.99741	1.3456	2.2687	0.7815	-0.66102	0.71723	0.21704	-0.83607	-0.79349	-1.4826	-0.12052	1.1449	1.5291	3.0798	0.23411	0.62147	-0.19161	-0.46818
CH17	1.5197	-0.5701	1.4989	1.1284	-0.053745	1.3554	1.1627	1.5492	2.2862	0.0088755	-1.0759	0.5481	0.58725	-0.44275	-0.65359	-1.9465	-0.64908	1.5598	1.0657	2.5497	-0.7397	0.26828	-0.024859	0.50441
CH18	1.0793	-0.62117	1.9292	1.047	0.43736	1.3993	0.38764	1.6985	2.5303	-0.45163	-1.3602	0.16083	1.4315	-0.37844	-0.69678	-1.9852	-0.68848	1.9541	0.77082	1.9489	-0.86976	0.74456	-0.053587	1.3259
CH19	0.90129	-0.70054	1.8937	0.89334	0.57193	1.6587	0.17199	1.4588	1.9577	-0.77269	-1.6423	-0.81117	1.3438	0.11584	-1.1341	-1.287	-0.86685	2.7035	0.20157	1.462	-1.2362	0.64938	0.36226	1.3067
CH20	0.47169	-0.84985	1.8523	1.8257	1.1123	1.8201	0.63319	0.69775	1.8165	-1.0491	-1.5571	-1.0168	0.53234	0.36189	-0.73428	-0.89915	-0.76518	2.6306	-0.32486	1.1416	-0.6482	0.87169	0.74936	1.3122
CH21	-0.82512	-0.19071	2.723	1.5246	1.0158	1.5395	1.1241	-0.59296	2.1648	-1.9442	-1.011	-1.4481	-0.29868	0.8764	-0.61195	-0.72387	-0.026776	3.2006	-0.40646	1.1457	-1.296	1.1553	1.2891	1.5872
CH22	-0.0068175	-0.30223	2.7217	0.80368	0.73728	1.826	0.53577	-0.4719	2.592	-1.7758	-1.0285	-1.6201	-0.45814	0.91171	-0.84194	0.39804	-0.44569	3.2245	-0.52339	1.9214	-0.83861	1.0215	1.1159	1.1399
CH23	-0.25117	-0.76106	1.6523	-0.13724	0.52868	2.0785	0.02289	0.12631	1.6958	-1.0395	-0.72669	-1.3393	0.40081	0.50065	-1.1654	0.35427	0.16155	3.0801	-1.1235	3.0346	-0.72348	1.5244	1.4075	0.41919
CH24	0.083682	-0.90178	-0.88779	1.6719	1.2965	0.81644	1.2173	1.8059	2.4384	0.56023	-0.36974	1.1593	0.44783	0.62949	0.041323	-1.231	0.95142	1.1827	2.0129	4.229	0.036657	2.1503	0.28744	-1.7745
CH25	1.4953	-0.21477	0.43062	0.86735	0.59653	0.10598	0.5869	0.75164	2.0255	-0.038838	0.10936	1.0852	-0.40044	-1.1242	0.42287	-1.4497	-0.18117	0.81224	0.21147	3.3308	-0.39418	0.84107	-0.72946	-1.1057
CH26	1.9646	-0.37426	0.54339	1.3039	0.12317	0.65812	1.4762	1.1693	2.3113	-1.0115	-0.26549	0.38434	0.085978	-0.77458	0.28639	-2.6347	-0.33037	1.4493	0.17394	2.8397	-1.0614	0.40765	-0.51787	0.18925
CH27	1.5599	-0.51768	0.93483	1.0347	0.108	1.0105	0.97127	1.5281	2.3531	-1.2954	-1.0574	-0.26659	0.48009	-0.11408	-0.777	-3.4079	-0.10077	1.6585	0.18977	2.4824	-1.0894	-0.18032	-0.38606	1.1592
CH28	0.84229	-0.77186	1.0422	1.2792	0.57591	0.877	0.6939	1.415	2.4013	-2.0107	-1.7155	-0.82239	0.10042	-0.079334	-0.8865	-2.5215	0.55613	2.2526	-0.32931	2.1781	-0.38513	-0.25289	-0.011898	1.5243
CH29	-0.3088	-0.77921	1.5764	1.0488	0.71586	0.59917	0.90579	0.28371	1.7997	-2.9655	-1.5042	-0.89667	-0.77382	0.55938	-1.3406	-1.9418	0.29685	2.7558	-1.2822	1.1498	-0.11607	0.37115	0.571	0.94163
CH30	-0.14496	-0.31639	2.5419	1.1698	0.77765	0.58414	0.62394	-1.1891	0.87384	-2.5953	-1.7267	-1.922	-1.1332	1.8928	-1.1297	-1.5079	-0.11764	2.3792	-1.9122	0.57915	0.16254	-0.015919	1.0305	0.63059
CH31	-0.38383	1.127	1.762	0.46227	1.3881	1.1669	0.015826	-0.82632	1.498	-2.9584	-1.5005	-1.24	-1.4156	0.67719	-2.0318	-1.3609	0.42955	3.0438	-1.673	0.88065	0.16224	0.15321	0.25394	-0.033406
CH32	0.4369	0.86435	1.4358	-2.0307	0.74307	2.3253	0.23613	-0.60716	1.0841	-0.94119	-1.9884	-0.17598	0.098123	0.38983	-1.847	0.54187	-0.0058866	2.0191	-0.10051	1.9488	0.057396	0.55943	0.012746	-0.59829
CH33	1.1548	-0.50552	-1.1565	0.49224	1.8407	-0.83712	0.57729	-0.34089	2.0214	-0.82734	-0.66256	-0.54486	1.6026	-0.48309	0.33865	-0.10642	0.6397	1.0595	1.0584	2.7348	-0.07086	0.80456	0.2541	-0.82605
CH34	1.0791	-0.0096574	-0.62896	0.92238	1.0892	0.12629	0.090441	0.37902	2.086	-1.5445	0.58758	-0.478	-0.078278	-0.41478	1.3911	-1.3067	0.60607	0.85303	0.42094	1.5241	-0.62955	0.31084	0.43132	-0.8171
CH35	1.2081	-0.52673	-0.39529	1.2056	0.21223	-0.069681	0.35315	1.0915	1.3625	-1.5355	-0.078457	-0.48241	-0.13857	0.31169	0.29055	-1.5363	-0.52655	0.62248	-0.52834	2.659	-0.51539	-0.38214	-0.12118	0.45127
CH36	1.5868	-0.24715	0.50075	0.64416	0.91791	0.1094	1.3193	1.0582	0.2387	-2.3718	-0.46147	-0.48947	-0.28345	1.2051	-0.88839	-2.0321	0.47911	1.3256	-0.59564	2.1975	-0.063136	-0.801	-0.28592	0.99369
CH37	0.78159	-0.50964	0.93493	0.68041	1.2728	-0.2935	2.1365	0.81675	-0.23201	-2.8858	-0.99063	-1.0641	-0.7992	1.0162	-1.7162	-2.1333	1.4139	1.9436	-1.2852	1.1567	0.57237	-0.6451	0.22098	1.1574
CH38	-0.53367	-0.18062	0.88124	0.50525	1.1253	-1.0195	2.0781	-0.30402	-0.24864	-2.8934	-0.43892	-1.3126	-1.6293	1.4864	-1.3891	-1.5028	0.64729	2.2184	-2.162	0.45756	1.2775	-0.26058	0.54083	0.44718
CH39	-0.32909	-0.098336	1.0967	0.50517	1.2231	-0.40158	1.3066	-1.0821	0.48754	-2.3166	-0.10069	-1.8535	-1.4342	1.4592	-1.3362	-1.1986	0.16858	2.3896	-2.2556	-0.27359	1.059	-0.08094	0.75864	0.01692
CH40	0.082872	0.62944	0.1598	0.080919	1.7089	0.11315	1.1434	-1.0288	0.23951	-1.072	-0.55909	-1.4019	-1.617	2.1689	-1.0855	-0.78753	0.053034	2.3823	-1.9364	-0.31784	0.96643	-0.57062	0.5075	-1.0288
CH41	-0.33935	1.2163	-0.40097	-2.0043	1.0447	0.93772	0.84795	-1.0358	-0.79343	-2.8602	-1.4066	-1.1243	-0.56899	0.54418	-0.10316	-0.75826	0.29982	2.0018	-0.382	1.6591	-0.034741	-0.4975	-0.6007	-1.4396
CH42	0.62159	-1.1836	-0.24117	-0.55565	0.8848	-0.052858	-0.099701	0.92679	0.063531	-0.2674	-0.69317	-0.32309	1.3885	0.1791	1.1684	-0.54094	1.0482	2.0363	1.1258	1.6336	-0.16493	-0.1368	-0.069779	0.4638
CH43	1.5865	-0.051539	-0.17422	0.65111	0.97273	-0.39248	1.0824	0.52401	0.84054	-1.1761	0.3608	-0.28061	0.30563	1.4698	1.8305	-0.43804	0.61479	0.55432	0.68113	0.83743	0.36436	0.98548	0.58265	0.34823
CH44	1.8602	0.34395	-0.27111	-0.20407	1.2141	-0.72747	0.49842	0.13082	0.7323	-1.8129	-0.047162	0.20758	-0.21198	0.3576	0.8095	-0.06232	0.47179	-0.26507	-0.44594	0.9355	-0.61059	0.34725	0.28836	1.2092
CH45	2.113	-0.020296	0.66912	-1.2013	0.84613	-0.8146	1.1188	0.3573	0.25879	-2.2978	-1.2481	-1.2718	-1.0889	1.4588	0.093747	-1.0533	0.95219	0.14837	-0.44611	0.48096	1.237	-0.32452	-0.46657	1.3021
CH46	0.99798	0.35549	1.1817	-0.812	0.71726	-1.8312	1.6436	0.25097	-0.27338	-1.8453	-1.482	-1.2025	-2.1136	2.0845	-0.99948	-0.61641	0.64768	1.0503	-0.73278	-0.29627	1.1224	-1.3408	-0.54633	1.0523
CH47	0.77453	0.65228	0.65368	-0.11593	1.2079	-1.4532	2.2853	-1.0771	0.22808	-0.76949	-0.33624	-0.92187	-1.508	2.6148	-0.40706	-0.44731	0.59262	1.1273	-1.1849	-1.2455	1.8862	-0.82831	0.47344	0.18196
CH48	-0.18654	0.13412	0.26389	0.64517	1.5472	-0.73369	2.6723	-1.2349	-0.30378	0.073723	1.2255	-0.75473	-0.9625	2.8902	0.065878	-0.87856	1.3205	1.6097	-0.76687	-0.71673	1.4834	-0.34231	0.50039	-0.29848
CH49	-0.37394	-0.14116	-0.39879	1.3355	1.7783	-0.21751	2.2685	-0.63642	-0.44649	0.21999	0.51574	-1.1616	-0.28804	2.1709	1.1217	-1.2811	0.64618	2.1874	-0.5099	-0.737	1.2323	-0.60037	-0.055044	-0.69902
CH50	-0.80892	0.72227	-1.8495	-0.29427	1.5254	-0.32474	1.7322	-0.93493	-0.35281	1.0923	-0.063888	-0.84718	0.45385	1.0777	-0.46572	-0.5222	-0.068096	2.3095	-0.19437	0.1411	0.95719	-0.11307	-0.34099	-0.40548
CH51	1.2185	-0.60159	0.71059	0.024272	1.394	0.55278	0.19518	1.444	0.42465	0.33446	-0.29101	-0.17906	1.0661	1.7361	0.96205	0.3421	1.45	1.2518	0.89	0.39641	0.40022	-0.42321	0.15631	0.61249
CH52	2.0505	0.29233	1.4656	-0.6259	1.0945	0.29463	1.1617	0.53303	0.79514	-0.67369	-0.83753	-0.24117	-0.096777	1.6489	1.1173	0.29498	1.2759	0.040025	-0.33048	0.034116	1.1454	1.5292	1.0116	0.25997
CH53	1.9408	0.37723	1.4241	-0.79344	1.0334	0.39735	1.0579	0.38191	0.90947	-0.68655	-0.85237	-0.2174	-0.2467	1.6945	1.1957	0.19309	1.3375	-0.10598	-0.39004	0.13894	1.0464	1.3089	1.0026	0.29512
CH54	1.5378	0.16179	0.79573	-0.88475	0.45054	-0.52168	0.4322	-0.46282	0.77318	-0.98996	-1.9264	-1.5934	-1.7635	2.1302	0.6154	-0.64356	0.27955	0.78504	-1.0377	-0.77019	1.9252	-0.69252	0.10568	0.36685
CH55	-1.2224	-0.52646	-0.01333	0.56526	1.7131	-1.4675	1.8257	-0.064073	0.37049	0.40955	1.0075	-1.6037	-0.69449	2.637	0.7608	-1.7104	0.41078	1.2287	-0.25519	-0.6847	1.6676	-0.3978	-0.24602	-0.64481
CH56	-1.2768	-0.51544	-0.017209	0.54209	1.7264	-1.4219	1.864	-0.070791	0.38859	0.42455	1.0097	-1.6082	-0.65578	2.613	0.76653	-1.6616	0.40782	1.2284	-0.23512	-0.65814	1.6776	-0.39445	-0.25632	-0.69088
CH57	-1.4329	-0.53895	0.80482	0.041361	1.3216	-1.8134	1.4512	-0.39556	-0.14997	0.25495	1.1161	-1.5031	-0.068895	1.1588	0.55103	-0.69252	1.1375	1.4049	-0.69322	0.13859	0.44397	-1.257	-1.2159	-1.2574
CH58	0.0053215	-0.027032	1.722	1.1518	0.45259	1.2317	0.26372	0.34437	1.4084	0.32833	-1.2181	0.23206	-0.94186	1.0509	0.84293	-0.59749	1.1986	1.2617	-0.79971	-0.85371	1.232	0.20744	0.47408	-0.84577
CH59	-1.0711	-1.4926	-0.15036	1.0053	1.7108	-0.46355	-0.3025	0.01601	2.6885	-0.52692	-1.0561	-0.77528	0.030121	1.2871	0.75696	-0.4659	0.51652	1.473	0.080982	-1.4539	1.6689	0.074789	-0.054561	-1.1787
CH60	-1.6348	0.091499	-0.57748	0.77507	1.3418	-2.0058	0.1415	-0.35926	2.0658	0.020829	0.082338	-0.5936	0.091301	2.0793	-0.15032	-1.1588	0.39432	0.57277	-0.46602	-1.5117	-0.29928	-0.63357	-1.0871	-1.0076

## Sheet: Active 1st
	F01	F02	F03	F04	F05	F06	F07	F08	F09	F10	F11	F12	F13	F14	F15	F16	F17	F18	F19	F20	F21	F22	F23	F24
CH01	-0.50962	0.074781	-0.14055	0.47867	-0.29488	-0.32146	-0.24018	1.9593	0.77664	0.32027	-1.0114	0.52055	-0.26996	-0.41176	-0.77538	-0.56374	-0.025561	1.5463	-1.0731	0.7813	-0.19709	-0.92165	-0.96688	0.20656
CH02	0.21242	-0.18812	0.69127	0.22916	-0.31236	0.1558	-0.23917	0.87604	0.42389	0.75335	-0.34946	0.67998	0.2934	-0.2455	-0.86798	0.24467	0.30198	1.1121	-1.4552	1.2498	-0.06611	-0.31484	-1.3936	0.57653
CH03	-0.39494	-0.3086	0.31194	0.46793	-0.075617	0.91712	0.087754	0.55874	-0.18403	0.7397	-0.50796	0.73688	0.82866	-0.32962	-0.70423	-0.70019	0.58757	0.54328	-0.097124	0.66495	0.10867	-0.087368	-1.7291	0.36404
CH04	-0.73671	-0.46092	-0.16645	1.0754	-0.45019	0.26993	-0.6601	1.5281	0.47603	0.59508	-0.57654	0.70847	-0.68522	-0.52989	-0.57834	-0.25475	0.54968	1.5041	-0.81782	0.59488	0.054195	-0.65745	-1.138	0.94803
CH05	-0.67259	-0.7132	-0.63343	0.29698	0.15772	0.59514	-0.12139	0.84081	-0.95937	0.41214	-0.20554	0.58242	0.081061	-0.71442	-0.40552	-0.43646	0.58442	-0.38315	-0.24778	0.42334	0.60198	0.88192	-1.1387	-0.31422
CH06	0.06627	0.24469	1.0095	-0.11267	-1.0292	-0.33084	-0.098952	0.80168	0.44677	0.50869	-0.8581	0.57233	-0.82788	-0.55913	-0.81726	-0.18921	-0.24229	0.34266	-0.06943	0.88255	-1.2155	-1.0321	-0.83599	0.6004
CH07	-0.18519	0.80382	0.59586	-0.17614	-0.44042	-0.69314	0.022819	0.85573	0.25529	-0.28251	-1.1677	0.52327	-0.49908	-0.28545	-0.19669	-0.14008	0.63248	0.60087	-0.3564	0.25709	0.52391	-0.56068	-0.80743	0.76099
CH08	-0.24668	0.1935	-0.18941	0.77682	-0.64817	-0.029023	-0.43393	1.1426	0.47425	0.18843	-0.71184	0.97441	-0.86968	-0.52014	-0.6432	-0.31721	0.77652	1.058	-0.67375	0.41944	0.15488	-0.79162	-1.1204	0.87281
CH09	-0.78603	-0.37226	-0.037099	0.89546	-0.22395	0.13786	0.019417	1.261	0.51849	0.48818	-0.55027	1.1491	-0.5745	-0.50557	-0.60012	-0.84614	0.81217	0.82604	-0.44987	0.70982	0.78329	-0.75343	-1.2722	0.6875
CH10	-0.66144	-0.71433	-0.048373	1.0188	-0.10406	0.24761	-0.30637	1.3452	0.64366	0.34514	-0.038983	1.4798	-0.040515	-0.93422	-0.22276	-0.45608	0.8439	1.0389	-0.11516	0.49453	0.84309	0.11898	-1.3893	0.50954
CH11	-0.72693	-1.0465	-0.15878	0.88823	-0.10537	0.4242	-0.71148	0.88263	0.17269	0.63183	-0.15681	0.79474	-0.13426	-0.56832	-0.00035561	-0.3219	0.58717	0.50415	-0.092672	0.42911	0.78402	0.90284	-1.5419	-0.015056
CH12	-0.6936	-1.1763	-0.047365	0.63701	0.42235	0.61624	-1.1828	0.76827	-0.64368	0.55127	-0.41692	0.54089	0.38373	-0.14793	-0.11701	-0.59695	0.46708	0.12663	0.32523	0.13404	0.52691	0.80687	-1.343	-0.32726
CH13	-0.75339	-1.2785	-0.08446	0.42882	0.28003	0.50386	-1.2062	0.98996	-0.36785	0.81862	0.13955	0.044161	0.1091	-0.25625	0.0017567	-0.64812	0.25214	0.16913	0.64194	-0.11673	0.0036412	0.37274	-1.5367	-0.79608
CH14	0.1091	-0.64096	0.46277	0.23262	0.8024	0.62864	-0.67024	0.65456	-0.78922	1.0395	-0.053967	0.48703	-0.1363	-0.67078	0.9383	-0.976	0.21582	0.93637	0.53857	0.83162	0.58526	0.30798	-1.5678	-0.6957
CH15	0.7042	0.1983	1.299	-0.095416	-1.5872	0.10918	0.3954	0.63439	0.44351	1.1952	-0.06792	1.1611	-0.83467	0.6621	-1.1796	-0.075807	-0.24243	-0.13571	-0.83367	1.1871	-0.11796	-0.65326	0.019265	0.99202
CH16	0.40698	0.573	1.2301	-0.25651	-1.3184	-0.79801	0.14905	0.14298	0.60534	-0.56676	-1.0533	0.77489	-0.14269	-0.28855	-0.90212	-0.60096	0.02017	0.40391	-1.0787	1.2213	0.58608	-0.47185	-0.22842	-0.2187
CH17	-0.22398	-0.043176	-0.15293	0.11375	-0.28313	-0.76644	0.010456	0.4646	0.49629	0.058153	-0.87324	0.98382	-0.32524	-0.81457	-0.87613	-0.92554	0.3711	0.89521	-0.83486	0.90113	0.065734	-0.75787	-0.51527	0.27669
CH18	-0.21132	-0.34447	0.045642	0.69726	0.20377	-0.21949	0.29515	0.91331	0.91756	0.25948	-0.65592	0.80208	-0.18928	-1.0484	-0.63497	-1.4491	0.51037	0.96351	-0.3366	0.82643	0.13011	-0.76407	-0.85893	0.14118
CH19	-0.26239	-0.71899	0.35866	1.139	0.5535	0.22094	0.27418	0.96164	0.97239	0.57296	-0.19604	0.9238	-0.097679	-1.1175	-0.34642	-1.2752	0.35624	0.97398	0.13715	0.77472	0.18324	-0.39009	-1.0985	-0.015185
CH20	-0.45443	-1.2547	0.38497	0.78233	0.70365	0.31047	-0.49004	0.76227	0.26272	0.85046	-0.21487	0.4983	-0.10865	-0.69244	-0.29673	-0.945	0.087904	0.71243	0.38098	0.44129	0.27788	0.056741	-0.96062	-0.60667
CH21	-0.28606	-2.0986	0.65634	0.58122	0.92576	0.35882	-1.1666	1.0289	-0.1088	0.72422	-0.55524	0.10796	0.3094	-0.36897	-0.56316	-1.1971	-0.17977	0.87762	0.69257	0.49129	-0.10344	-0.20353	-1.126	-1.2836
CH22	-0.48371	-1.4308	0.42507	0.55306	1.0817	0.5384	-1.421	1.3945	-0.084774	0.86808	-0.76535	-0.011918	0.4786	-0.45125	-0.71079	-0.67211	-0.37858	0.96478	0.99275	0.34233	0.13441	-0.16768	-1.1253	-1.3037
CH23	-0.20231	-1.1705	1.3506	1.0215	1.16	0.99142	-0.62425	0.69832	0.17693	1.4668	-0.75663	-0.032366	-0.091628	-0.39371	-0.093196	-0.35256	-0.31995	1.2167	1.0009	0.68755	1.1335	0.12232	-1.6595	-1.1281
CH24	0.097475	1.0508	-0.2171	-0.24828	-1.5268	0.47851	1.0038	0.72731	0.072583	1.0183	-0.46021	0.87305	-0.15185	-0.45873	-0.20722	-0.52623	-0.2114	-0.60215	0.80422	1.1463	0.67834	0.52445	1.5772	0.73253
CH25	0.30803	0.071661	0.43724	-0.54752	-0.98074	-0.29866	-0.16529	-0.31477	1.0736	-0.46005	-1.0684	1.357	-0.52449	-1.2684	-0.91794	-1.535	0.52358	0.68395	-0.65812	2.0084	0.36273	-0.33077	0.60511	-0.15499
CH26	0.23456	-0.411	-0.080941	-0.37518	-0.65332	-0.45227	0.28599	-0.076248	0.7379	-0.19329	-1.1246	1.0799	-0.23538	-1.297	-1.0097	-1.3293	0.29738	0.96069	-0.65601	1.5951	0.44214	-0.30912	0.010831	-0.35507
CH27	0.39282	-0.59728	0.25885	0.31084	-0.046958	-0.31856	0.57214	0.30244	1.1279	-0.17064	-0.5494	0.89792	0.25617	-1.2232	-0.85526	-2.0393	0.61445	0.91735	-0.17456	1.3631	0.25648	-0.27994	-0.48797	-0.46391
CH28	0.23115	-0.90475	0.46301	0.9022	0.64243	0.14931	0.65733	0.8554	1.106	0.33456	-0.002521	0.7934	0.56199	-1.1892	-0.73609	-2.0112	0.42014	0.64937	0.34192	1.4858	0.21995	-0.15856	-0.96532	-0.52067
CH29	-0.0030063	-1.5723	0.88648	0.95996	1.0355	0.044949	-0.099953	0.78427	0.24318	0.94676	-0.37868	0.41142	0.37394	-1.126	-0.68985	-1.545	-0.2767	0.72071	0.91631	1.3051	0.62087	-0.34727	-1.0514	-1.1488
CH30	0.12028	-1.8825	0.87456	0.86344	1.2027	0.054121	-0.59954	1.3149	0.1133	1.0024	-0.65431	0.088915	0.59384	-1.0125	-0.94371	-1.2038	-0.61999	1.1289	0.90156	1.2455	0.24548	-0.31866	-0.99503	-1.4959
CH31	0.39035	-1.3073	0.59224	0.56261	1.3161	0.35073	-1.2946	1.3874	0.56781	1.1269	-1.5739	0.062042	0.88052	-1.0078	-0.53257	-0.77747	-0.5749	1.2534	1.0302	0.52937	0.58371	0.15261	-1.0296	-1.6089
CH32	1.2317	-0.44065	0.98497	0.79907	0.62315	1.4472	-1.3854	0.89878	-0.089823	1.1236	-0.37657	0.46824	0.21738	-1.228	-0.9551	-0.394	-0.4081	1.5641	1.0295	0.0078251	1.5806	-0.10863	-0.85409	-0.88094
CH33	-0.58256	0.74011	-0.19901	0.2409	-1.4107	0.48222	1.4701	-0.81668	0.82546	0.46856	0.77368	1.6204	0.60755	-1.0439	-0.55415	-1.09	-0.22522	0.46299	-0.42423	-0.22557	1.0867	-0.19472	1.0857	1.397
CH34	-0.12038	0.21146	0.38206	-0.72223	-1.2995	-0.36349	0.38175	-0.95952	0.62251	0.43341	-0.62802	1.0499	-0.32125	-1.3549	-0.69783	-1.6921	-0.17457	0.96807	-0.15623	1.3628	0.71713	0.32209	1.0242	-0.043441
CH35	0.33733	-0.91284	0.026097	-0.58918	-0.73019	-0.70449	0.87766	-0.32776	0.17099	-0.082415	-1.0545	0.88066	-0.046227	-1.7057	-0.771	-1.6896	0.29327	0.84689	0.41184	1.8293	-0.068198	0.53131	0.35047	-0.22934
CH36	0.85497	-1.0919	0.33381	0.3892	-0.19108	-1.1268	1.2467	-0.28005	0.35113	-0.17853	-0.59487	1.6608	0.59378	-1.6723	-1.0229	-2.1604	0.39333	0.89489	0.29335	1.5935	0.23915	0.434	-0.12143	-0.25648
CH37	0.84092	-1.1988	0.74407	0.97969	0.49057	-0.71393	1.0052	0.4049	0.59287	0.36094	-0.21319	1.7307	0.97758	-1.2663	-0.51331	-1.8258	0.15401	0.70673	0.59963	1.8649	0.61204	0.26065	-0.85379	-0.62835
CH38	0.28412	-1.3737	0.71408	1.0036	0.68676	-0.66556	0.23594	0.50098	0.37528	0.64685	-0.53409	0.95813	0.73954	-1.1697	-0.69093	-0.93409	-0.54558	0.7019	0.9881	1.5949	0.91254	0.27879	-1.115	-0.90119
CH39	-0.032501	-1.3154	0.43084	0.65626	0.57615	-0.36142	-0.45294	1.2081	0.80047	0.72676	-0.87496	0.1239	0.6304	-1.3341	-0.91972	-0.77817	-0.52343	1.1947	0.83581	1.6682	0.6969	0.17792	-0.49035	-1.7328
CH40	0.52235	-1.5264	0.86835	0.087451	0.01033	-0.40146	0.14094	1.3601	1.4402	1.1822	-0.77001	0.31104	0.59155	-1.1911	-0.96491	-0.42578	-0.72039	0.9633	0.35051	0.95577	0.49408	0.65862	-0.4705	-2.0372
CH41	0.76986	-0.77672	1.4484	0.33556	-0.84501	0.96397	-0.90445	1.1502	1.0468	1.0276	-0.32553	0.48586	0.8421	-1.7219	-1.0296	0.65214	-0.27617	0.80359	0.30392	1.1818	0.23084	0.26142	0.64082	-1.5375
CH42	-1.3074	-0.022114	-0.50266	0.36228	-1.252	-0.34409	0.96023	-1.3306	0.80887	0.4046	0.75541	0.71402	-0.72277	-1.1415	-1.4394	-1.0724	-0.00064574	0.26259	-0.63478	-0.3222	1.0391	-0.099696	1.3905	0.36571
CH43	-0.39937	-0.45134	-0.089547	-1.0458	-1.5775	-0.42989	1.3723	-0.93845	0.71751	0.057624	-0.23259	1.506	-0.19845	-1.627	-0.89821	-1.5507	-0.35829	1.4928	0.18113	0.051453	0.76532	0.39803	1.4787	0.31559
CH44	0.20949	-1.2744	-0.027106	-0.60695	-0.87486	-0.74309	1.5337	-0.094994	0.087122	-0.15038	-0.40228	1.4666	-0.07874	-2.0723	-0.90633	-1.7806	-0.39891	1.2401	0.12112	1.0055	0.24015	0.37866	0.7785	0.3414
CH45	1.1304	-1.2575	0.5665	0.085074	-0.29086	-1.2611	1.673	0.040265	0.12296	-0.094111	-0.61769	2.1519	0.60979	-2.0626	-0.79747	-1.9368	0.13956	0.87306	0.17149	1.351	0.53602	0.76718	0.49723	0.31636
CH46	1.4959	-1.1572	0.70163	0.98682	0.14434	-1.4743	1.8228	0.20777	0.42816	0.33486	-0.1759	2.3101	1.5006	-1.9392	-0.40994	-1.3585	0.4703	0.91634	0.82897	1.7648	0.78955	1.2514	0.020354	-0.19612
CH47	0.72316	-0.31567	0.14588	0.48333	-0.074189	-1.5638	1.0846	0.89292	1.2032	0.34614	-0.64556	1.9368	1.663	-2.0221	-0.4311	-0.32938	0.24423	0.82403	0.66716	1.7241	0.83443	1.1981	-0.24542	-0.85371
CH48	0.10697	-0.1721	-0.097679	0.34613	-0.52149	-0.85266	0.68718	1.44	1.9797	-0.14127	-0.63939	0.60102	1.4751	-1.6788	-1.1922	0.35926	-0.34933	1.0836	0.2321	1.6068	0.37109	1.6171	-0.019791	-1.2015
CH49	-0.18757	-0.38545	-0.26482	0.033857	-0.63502	-0.18546	0.56517	1.6748	1.9154	-0.46137	-0.42215	0.45185	1.5018	-1.7166	-0.99248	0.45174	-0.59528	1.0124	-0.22207	1.2638	0.24548	1.6305	0.3388	-1.388
CH50	0.37755	-1.1249	0.95611	0.50931	-0.75328	0.27113	-0.2765	0.95879	0.51821	-0.4429	-0.23034	0.78734	0.66306	-2.163	-0.85799	0.92198	-0.12602	0.84747	-0.32488	1.2824	-0.71377	1.5579	0.86849	-1.1793
CH51	-0.94248	-0.16134	-0.26776	0.65477	-1.8867	-0.36289	1.046	-1.4808	0.65779	0.022739	0.57049	1.2205	-0.30595	-0.63289	-0.087071	-0.63772	0.40118	1.0585	0.11906	-0.26901	0.58759	0.24022	1.5557	0.64599
CH52	0.28044	-0.93043	0.18953	-0.094587	-1.2427	-0.53997	1.5108	-0.80321	0.66109	0.15871	-0.17246	1.8898	0.49494	-1.3374	-0.20035	-0.68526	0.059473	1.2348	0.48074	0.5506	0.55229	0.18135	1.197	0.62695
CH53	0.41346	-1.0055	0.10669	-0.14252	-1.1973	-0.54757	1.5923	-0.63939	0.64191	0.06065	-0.23686	1.8494	0.57538	-1.4592	-0.14048	-0.71855	0.075183	1.1981	0.41014	0.64401	0.6131	0.28158	1.1646	0.61138
CH54	1.139	-1.0781	0.27782	0.62762	-0.35539	-1.3013	1.4634	0.3936	0.74888	0.082414	-0.74422	1.7325	1.7449	-2.3387	-0.45929	-0.92276	0.020074	0.75594	1.2481	0.58198	0.34399	1.1121	0.71777	-0.18267
CH55	0.18743	-0.23216	0.15605	-0.2794	-0.57329	-0.61919	0.81404	0.93293	1.8622	-0.75042	-0.76923	0.98721	2.735	-1.7164	-1.0324	0.67252	-0.10223	0.73434	0.49297	1.3539	-0.27777	0.75983	0.4582	-0.91451
CH56	0.18956	-0.22724	0.15198	-0.28344	-0.60131	-0.62453	0.79873	0.9384	1.8783	-0.79071	-0.75028	0.97324	2.7232	-1.6989	-1.0213	0.69196	-0.08776	0.73255	0.49886	1.3719	-0.26948	0.76874	0.47039	-0.93346
CH57	0.41815	-0.6644	0.70898	-0.40324	-0.932	0.10139	0.22434	1.0864	1.3441	-1.3037	-1.5578	0.72413	2.0512	-1.6157	-1.0298	1.541	0.51897	0.90565	0.45147	1.2995	-0.81262	0.56604	0.62629	-0.72926
CH58	-0.075711	-0.48673	0.036151	1.1828	-0.42666	-0.42242	0.56638	-0.62172	1.0266	-0.58983	-0.30402	0.42174	0.79806	-1.1601	0.38285	-0.46504	0.44599	0.74264	0.88007	0.47523	0.75961	0.70514	1.3897	0.54809
CH59	0.90771	-0.70101	0.50482	1.2337	-0.15863	-0.85472	0.7824	0.46112	1.1218	-0.36029	-1.0856	0.2999	1.9692	-1.7852	-0.71984	-0.029492	0.0036862	0.50489	1.0449	1.0038	0.18933	-0.13715	1.3478	-0.48107
CH60	0.59794	-0.66838	0.59092	-0.3749	-0.73638	0.087135	0.4574	0.85223	1.7	-0.83626	-0.85605	0.84923	2.5576	-1.538	0.012977	0.70805	0.83578	0.052629	0.56399	0.58035	-0.82315	-0.44417	0.48555	-0.57617

## Sheet: Active 2nd
	F01	F02	F03	F04	F05	F06	F07	F08	F09	F10	F11	F12	F13	F14	F15	F16	F17	F18	F19	F20	F21	F22	F23	F24
CH01	0.036566	-0.32141	0.81291	-0.47587	-0.21465	-0.96929	0.57828	0.24502	-0.35111	0.15303	-0.032344	0.36347	-2.0497	-0.67859	-1.1497	-0.14245	-0.0037016	-1.4778	-0.18795	-0.072156	-1.5342	-0.30313	0.92367	-1.2689
CH02	0.11046	0.5914	0.93504	-0.7518	-0.70528	-0.83554	0.4918	0.44603	0.035088	-0.39815	-0.19471	0.019733	-1.9005	-0.75596	-1.8675	0.096226	-0.35141	-0.95352	-0.14335	-0.14901	-0.78471	0.029215	0.88402	-1.0256
CH03	-0.18035	0.84358	0.21878	-0.74355	-0.32179	-0.1649	0.31853	0.46569	-0.49142	0.14843	-0.39496	0.11794	-1.5716	-1.5299	-1.5471	0.98571	0.83681	-1.0698	-0.22209	-0.94368	-0.53827	0.018139	1.1029	-1.2306
CH04	-0.29435	-0.52532	0.56417	-0.52317	-0.39498	-0.90589	0.84907	-0.087913	0.34085	0.41668	-0.10692	0.43069	-1.4707	-0.56635	-1.4221	0.25727	-0.099524	-1.0715	0.041013	-0.042129	-1.5666	-0.28595	1.0854	-1.6971
CH05	-0.064396	0.34422	0.31284	-0.70096	-0.53693	-0.73909	0.36961	-0.06179	-0.089643	0.0081627	-0.49216	0.12139	-2.3109	-1.075	-1.0598	0.94435	-0.066758	-0.50947	0.18065	-0.50792	-1.2508	-0.36822	0.67389	-1.7761
CH06	0.45751	-1.1093	-0.47526	0.020655	0.45417	-0.69799	0.58543	-0.22089	0.40971	-0.15213	-0.42307	1.0778	0.058049	-0.05324	-1.313	-0.46956	-1.3738	0.20598	-1.0268	0.66535	-0.12868	-0.60201	1.7358	-1.8467
CH07	0.4093	-1.4759	-0.26158	-0.7189	0.2838	0.05936	0.74873	-0.58069	0.28371	0.46231	-0.008451	0.63322	-0.75271	0.63417	-1.0047	0.46532	-0.15441	-0.030045	-0.56656	0.55708	-0.53715	-0.22346	2.0769	-1.0409
CH08	-0.058198	-0.74232	0.16438	-0.71564	-0.42183	-0.47339	0.76244	0.024368	0.3165	0.89786	-0.19996	0.35963	-0.96112	-0.20914	-1.5814	0.2795	-0.25595	-0.55615	0.18148	-0.025155	-1.3292	-0.33089	1.3211	-1.4739
CH09	-0.031334	-0.0091745	0.85753	-1.0095	-0.32786	-0.62979	0.70573	0.18511	0.32337	0.54185	0.14901	0.1435	-1.6782	-0.88659	-1.3738	0.45851	0.43022	-1.0402	0.31792	-0.36171	-1.93	-0.37953	1.0257	-1.4168
CH10	-0.26489	0.33446	1.0005	-0.65583	-0.33674	-0.53528	0.40536	-0.14811	0.29135	0.4439	0.025863	0.14399	-1.9418	-1.2173	-0.94363	0.66974	0.82101	-0.90792	0.44734	-0.73164	-2.5698	0.024288	0.96427	-1.4716
CH11	-0.012052	0.10278	0.91424	-0.52872	-0.93445	-0.82833	0.12649	-0.60103	-0.3366	-0.34849	-0.47143	0.22132	-2.2173	-1.0626	-1.143	0.70479	0.37236	-0.90087	0.33892	-0.74825	-1.9926	0.24643	1.0942	-1.5566
CH12	0.28022	-0.086684	0.64612	-0.93254	-1.2699	-0.48065	0.064047	-0.54138	-0.67289	-0.66447	-0.64289	-0.1817	-2.073	-1.4524	-0.99423	0.63393	-0.029019	-0.79484	-0.12018	-0.52919	-1.3985	0.39109	0.99986	-1.6618
CH13	0.17932	-0.27199	0.69886	-1.6069	-1.343	-0.75341	0.34442	-0.085544	-0.12169	-0.55262	-0.88124	-0.42562	-2.4517	-1.3329	-0.93506	0.98049	-0.75444	-0.42169	-0.59156	-0.060026	-1.4559	0.33772	1.0674	-1.6155
CH14	0.16242	0.46268	0.77634	-1.4707	-1.4225	-0.042638	1.1789	0.012067	0.0050579	0.0068449	-0.6183	0.20843	-2.0551	-0.93137	-0.65888	0.73016	0.044388	0.17848	-0.11639	-0.72801	-1.0633	0.27919	1.1387	-1.3144
CH15	1.5422	-0.0034851	-0.44729	0.19519	0.051786	0.054584	0.21135	-0.47729	0.30234	0.1897	0.084824	1.9598	0.48858	-0.74442	-0.48359	-0.12298	-1.42	0.038541	-0.61239	0.54691	-0.22419	-0.51244	2.4756	-1.7085
CH16	0.74336	-0.7836	-0.4175	-0.79338	0.77598	-0.17763	0.69509	-0.28515	-0.30367	1.1532	0.029448	0.41184	-0.2907	-0.58624	-1.5971	0.44964	-1.3531	-1.0529	-1.1005	1.5966	-0.36102	-1.0159	2.3938	-0.74504
CH17	0.31999	-0.95298	0.086775	-0.61017	-0.0023681	-0.66338	0.15033	0.29052	-0.49839	1.076	-0.27303	0.30976	-0.71528	-0.98196	-2.0698	0.31246	-0.72813	-0.78958	-0.12861	0.57851	-0.65208	-0.63056	1.4984	-1.4537
CH18	0.17645	0.057343	0.87854	-0.54708	-0.15504	-0.56018	0.30604	0.66979	-0.11424	0.92482	0.069639	0.339	-1.0736	-1.1964	-1.8908	0.45377	-0.23769	-1.396	0.34583	0.047359	-1.8	-0.13209	0.5976	-1.8747
CH19	0.22518	0.14648	1.0254	-0.59134	-0.67874	-0.70969	0.5323	0.67473	0.0020583	0.36407	-0.30974	0.35866	-1.6124	-1.3641	-1.6937	0.74447	0.063148	-1.2607	0.53289	-0.52688	-2.2067	0.55016	0.66881	-1.9459
CH20	0.23348	0.08848	0.549	-0.83761	-0.80274	-0.68491	0.50479	-0.18878	-0.38803	-0.25085	-0.36255	0.33097	-1.8723	-1.5981	-1.5985	0.52019	0.049541	-0.94699	0.49432	-0.61249	-1.7498	0.78945	0.48062	-1.8335
CH21	0.29494	-0.16242	0.49144	-1.9025	-1.2805	-0.81998	0.32915	-0.79652	-0.49005	-0.43778	-0.78893	0.09768	-2.4754	-1.3523	-1.4612	0.2986	-0.18211	-0.96544	0.16322	0.27353	-1.5464	1.2016	0.051882	-1.621
CH22	0.47673	0.076882	0.91397	-1.5642	-0.99061	-0.57565	0.35201	-0.46648	-0.27741	-0.78078	-0.70793	0.42486	-2.1102	-1.2931	-1.4288	0.51467	-0.57253	-0.58189	0.11667	0.30087	-1.677	1.5221	0.33515	-2.0485
CH23	0.73001	0.98807	0.89689	-0.25676	-1.146	-0.39971	0.77853	-0.32757	0.074367	-0.69789	-0.86325	0.035005	-1.3582	-1.0251	-0.88454	0.25454	0.12455	-0.29171	0.35832	-1.0624	-1.9818	1.1895	1.4252	-2.4471
CH24	0.49739	-0.63346	0.18865	-0.68607	-0.24512	0.46097	-0.44236	-1.167	-0.53952	-0.39275	0.33988	1.4453	0.39392	0.2559	-0.42764	0.67473	-1.8061	-0.39521	-0.67177	1.2024	-0.071071	-0.65257	1.962	-0.11926
CH25	0.32645	-1.0066	-0.83355	-1.6233	-0.065812	-0.11612	0.14528	-0.30018	-0.17225	0.25381	0.12136	1.0145	-0.042097	-0.52294	-1.5525	0.62801	-1.4158	-0.33545	-0.61789	1.3011	0.12305	-1.0537	2.5608	-0.85579
CH26	0.46539	-1.0771	-0.53882	-0.81636	-0.1175	-0.46343	-0.1784	0.29302	-0.49526	0.95873	-0.18662	0.52777	-0.070914	-0.88054	-1.9383	0.52162	-0.91907	-0.78167	-0.18607	0.88254	-0.3793	-0.0033996	1.4567	-1.6196
CH27	0.57769	-0.54744	0.47513	-0.57099	-0.41483	-0.71455	0.033022	0.86908	-0.4566	0.94105	-0.27317	0.58142	-0.53502	-1.1604	-1.9783	0.6654	-0.47266	-0.97175	0.033632	0.3893	-1.5446	0.010883	0.61715	-1.8202
CH28	0.35028	-0.20119	0.83948	-0.25819	-0.79545	-0.79676	0.56351	0.81183	-0.0034181	0.77223	-0.30538	0.69728	-0.96739	-1.2227	-2.1467	0.56956	-0.40769	-0.86624	0.24417	0.057504	-1.5355	0.10776	0.63135	-2.0437
CH29	0.52202	0.23292	0.64008	-0.58311	-1.098	-0.66907	0.71412	-0.10848	0.044859	-0.041501	-0.51311	0.50002	-1.2017	-1.5179	-2.2881	0.23457	-0.45071	-0.70276	0.34414	-0.044295	-1.6112	0.84872	0.087475	-1.7365
CH30	0.30133	0.56319	0.85586	-1.1067	-1.0149	-0.10129	0.71511	-1.0675	-0.34334	-0.74258	-0.85911	0.58393	-1.2779	-1.7824	-2.2298	-0.21599	0.025828	-1.2167	0.63241	-0.088084	-1.8342	1.4554	-0.11464	-1.7192
CH31	0.45494	0.34453	0.86405	-1.3053	-0.72127	-0.52255	0.45865	-0.77915	-0.18228	-0.57471	-0.8919	0.34999	-0.79967	-1.4338	-2.0107	0.11887	-0.11301	-0.33744	0.30395	-0.014145	-1.9634	1.9239	0.44492	-1.6622
CH32	0.52846	1.2322	0.37979	-0.81989	-0.90091	-0.23245	-0.10501	-0.25188	0.034296	-0.31237	-1.3326	0.068986	0.4639	-0.8678	-1.7658	-0.012645	-0.105	-0.40676	-0.746	-0.52572	-1.7687	1.2078	1.087	-1.3584
CH33	0.49365	-0.44697	-0.069688	-0.18708	-0.45586	1.0753	-0.34255	0.060937	-0.13197	0.010582	0.74745	1.4935	2.1087	1.0125	0.18754	1.1806	-1.4063	-0.24125	-0.73277	0.12616	-0.077193	-0.90359	1.0821	0.093965
CH34	0.27122	-0.69392	-1.3991	-2.2585	-0.88813	0.83979	-0.79807	-0.35468	-0.30893	-0.45391	0.86464	0.26163	1.0769	0.21487	-0.65524	1.1936	-0.59694	-0.019504	-0.64451	0.99282	-0.0058007	-0.74225	2.093	0.07154
CH35	0.35721	-0.84631	-1.2936	-1.1615	-0.91167	-0.57264	-0.30339	0.056225	-0.18642	-0.67724	0.49519	0.75944	0.58312	-0.90115	-1.0856	1.1692	-0.37095	-0.95463	0.20097	1.2652	-0.92401	-0.36054	1.3565	-1.1964
CH36	0.67614	-0.60132	-0.20502	-0.51708	-0.75523	-0.66993	0.11481	0.53059	-0.1594	0.29352	-0.13681	0.43799	0.19035	-0.9998	-1.5962	0.67097	-0.37985	-0.83153	0.37817	0.39935	-1.451	-0.32591	0.76288	-1.6388
CH37	0.596	-0.06765	0.41951	-0.29465	-0.78523	-0.32362	0.74859	0.72591	0.25715	0.92501	-0.26275	0.57115	0.12115	-1.0556	-2.1985	0.35335	-0.33149	-0.54926	0.38269	-0.023907	-1.4509	0.0075183	1.0455	-1.6723
CH38	0.34747	0.15881	0.34893	-0.1856	-0.89478	-0.12573	1.1574	-0.12073	0.17286	0.5156	-0.36774	0.39144	0.036226	-1.4579	-2.7519	-0.26713	-0.34628	-0.77012	0.74457	-0.35661	-1.5213	0.76621	0.79774	-1.6087
CH39	-0.20577	0.55303	0.20805	-1.0519	-0.90607	-0.047113	0.79058	-0.84303	0.038668	0.13036	-0.82625	0.56664	-0.2751	-1.546	-2.3319	-0.87465	-0.2914	-0.94862	0.4511	-0.03344	-1.4897	1.4436	0.13627	-1.5582
CH40	0.42196	0.63851	0.46761	-1.3771	0.23625	0.24733	1.133	-0.97924	0.33994	-0.081307	-0.83038	0.44634	0.24713	-1.4114	-2.4462	-0.6273	-0.11594	-1.1994	0.13836	-0.57137	-1.7459	1.4007	0.4195	-1.3204
CH41	0.42289	-0.058201	-0.6888	-0.64913	1.1223	-0.4242	0.92769	-0.75729	1.1956	0.079033	-1.3897	0.1599	0.54123	-1.2354	-2.2262	-1.0641	0.42225	-1.1228	0.43287	-0.51508	-1.195	1.3663	0.71641	-0.57224
CH42	0.6129	-1.5933	-0.54223	-0.26347	-1.714	0.65877	-0.96511	1.0026	-1.1308	0.19914	0.32182	0.96743	1.6517	0.24353	0.30549	0.65384	-0.41873	0.54836	-0.61192	-0.15045	-0.83986	-0.53789	0.33689	0.66721
CH43	0.086944	-0.86945	-1.2594	-1.776	-1.9872	0.54116	-0.49643	-0.072	-0.42061	-0.72959	1.4584	0.93034	0.98134	-0.38696	0.046398	0.93234	-0.27097	0.23326	-0.054334	0.82183	-0.82886	-0.46965	1.2371	0.61223
CH44	0.3531	-0.3318	-1.4989	-1.0937	-1.4332	0.0073661	-0.50859	-0.42278	-0.27276	-1.2883	1.072	0.57262	0.58962	-0.8891	-0.66518	0.50698	-0.10579	-0.45676	0.65749	1.1273	-1.5887	-1.008	1.0924	0.053683
CH45	0.63574	-0.70401	-0.68968	-0.49345	-0.71454	-0.22875	0.5322	0.10621	0.028812	-0.0087157	0.52236	0.44787	0.90284	-0.87246	-0.88214	0.20123	0.017602	-0.68313	0.51522	0.80119	-1.8737	-0.52291	1.1379	-0.60327
CH46	0.71556	-0.15381	0.20401	0.20668	-0.9228	0.15604	1.4669	0.22195	1.0552	1.0078	0.30434	-0.048283	1.0342	-0.4378	-1.2201	-0.1648	0.0025878	-0.79837	0.47155	0.50801	-1.4698	-0.043637	1.5651	-0.87256
CH47	0.4411	-0.037599	0.37236	-0.21236	-0.79534	0.021656	1.5855	-0.26989	0.91722	0.84949	-0.18171	-0.16397	0.81156	-0.80373	-1.7828	-0.46768	0.055086	-1.5893	0.19508	0.21125	-1.3905	0.78337	1.3442	-0.56992
CH48	-0.49806	0.073876	0.71035	-1.4755	-0.51388	0.21968	1.6579	-1.3992	1.0887	0.50156	-0.34684	-0.13306	0.69808	-1.4264	-1.9861	-1.2485	0.022565	-1.5331	0.35245	-0.08322	-1.6466	1.537	1.2647	-0.72701
CH49	-0.050496	-0.011794	0.47905	-1.7741	0.079493	-0.012925	1.9534	-1.4379	1.3382	0.47574	-0.4842	-0.65482	0.64232	-1.1873	-2.2188	-1.3123	0.24478	-1.1787	0.24666	0.02845	-1.7034	1.4867	1.1729	-0.65366
CH50	-0.34119	-0.19903	0.65696	-0.9605	0.51458	-0.19955	1.5065	0.102	1.4806	0.36551	0.038914	-1.1091	1.1585	-1.0332	-1.7718	-0.91677	0.29524	-0.86876	0.071146	-0.15594	-0.47329	1.4389	1.3495	-0.16688
CH51	0.18075	-1.3363	-0.35048	-0.4739	-1.8062	0.61768	-0.44497	0.607	-1.1866	-0.27461	0.78906	1.4027	1.4711	0.65902	0.48962	0.99272	0.10697	1.1254	-0.047404	0.11699	-1.0149	-0.34805	0.56635	0.44592
CH52	0.11839	-1.0416	-0.61793	-1.1387	-1.5576	-0.064954	0.11079	-0.43053	0.16458	-0.854	1.4161	1.3127	0.76388	-0.402	0.23186	0.49369	0.062566	0.468	0.45147	1.3579	-1.6886	-0.77025	1.2723	1.1459
CH53	0.043801	-0.88479	-0.61002	-1.0009	-1.565	-0.1566	0.08345	-0.5979	0.14267	-0.89363	1.5073	1.1757	0.82217	-0.42487	0.19731	0.41764	0.039027	0.43682	0.50484	1.3566	-1.6961	-0.67316	1.1723	1.0632
CH54	0.21035	-0.54188	0.54749	0.27147	-0.82495	0.41894	0.6994	-0.98179	0.78981	0.94464	0.37303	-0.14668	1.0348	-0.27365	-0.7229	-0.54063	0.45383	-0.96822	0.28754	0.51381	-1.6828	-0.057566	0.93078	0.98115
CH55	-0.39509	-0.72845	1.1658	-0.83805	0.21339	0.40181	1.2745	-1.5394	0.86033	0.81058	-0.38831	-1.2258	0.35834	-0.72136	-1.2733	-0.80389	0.70999	-1.1894	-0.13116	0.20154	-1.0631	1.2417	0.5384	0.88774
CH56	-0.38387	-0.74721	1.1727	-0.82685	0.22754	0.40034	1.2771	-1.5352	0.84994	0.80489	-0.40868	-1.2108	0.31355	-0.70342	-1.2751	-0.81929	0.7077	-1.1916	-0.11449	0.16966	-1.0403	1.2666	0.50971	0.87135
CH57	-0.29511	-0.72129	1.623	-0.26472	0.56289	0.15709	1.0803	-0.74747	0.46291	0.23373	-0.28773	-0.87023	0.84963	-0.85132	-0.88125	-0.59823	0.65314	-1.1543	0.26618	0.49351	-0.0041084	0.99239	0.41839	0.51836
CH58	0.25637	-0.55065	-0.86467	-0.62265	-0.92469	-0.26843	-0.28845	-1.2733	0.40799	0.16472	0.92134	1.2137	0.94337	0.020545	0.76677	0.574	0.60033	-0.1745	0.45373	1.3058	-0.30074	-0.012675	0.73387	0.98046
CH59	-0.57512	-0.75133	1.0143	0.12004	0.028035	0.03913	-0.12998	-2.431	0.024339	1.1894	-0.59415	0.12918	0.28315	-0.9843	-0.40976	-0.11695	1.0187	-0.48504	0.11501	0.67008	-0.63398	0.53953	0.27488	0.72808
CH60	0.044146	-0.28407	2.5	0.050673	1.4263	0.3909	0.31193	-1.2599	-0.68033	0.49244	-0.92205	-0.25908	0.71473	-0.5253	-1.1198	-0.29134	0.63189	-0.90528	-0.35405	0.52574	-0.073058	0.92684	0.57787	0.99716
