# Supplementary material for: Modulation of Alpha Oscillations in the Human EEG with Facial Preference
Source: PLoS One. 2015 Sep 22;10(9):e0138153. doi: 10.1371/journal.pone.0138153 (PMC4578776; doi:10.1371/journal.pone.0138153)
Supplement: S2 File — (ZIP) [file pone.0138153.s002.zip › SUB07.xlsx]

## Sheet: Passive
	F01	F02	F03	F04	F05	F06	F07	F08	F09	F10	F11	F12	F13	F14	F15	F16	F17	F18	F19	F20	F21	F22	F23	F24
CH01	1.7124	1.9923	-2.585	0.18784	2.0316	-0.54249	1.8142	1.7351	2.3604	0.42119	2.4506	1.9122	0.46376	-1.0217	-0.41363	-0.0040299	0.0066577	-0.00038202	-1.0611	1.8412	-0.3471	1.3059	0.21196	0.52463
CH02	1.3038	-0.76853	-0.055537	-0.75628	1.6205	0.98881	-1.1161	-0.18656	1.42	1.3461	1.5003	1.3428	0.11257	0.20216	0.95021	-1.1486	0.85413	1.6654	-0.19143	2.8342	1.9697	-0.13855	-0.77136	1.8477
CH03	1.2159	0.74614	-0.88086	-1.8412	0.59748	0.52035	1.0922	0.3853	-0.040166	3.1058	0.8759	0.67322	1.0886	0.93404	0.23552	-0.43559	0.33302	1.1689	1.3649	1.2779	0.51475	1.3477	0.90001	-0.032271
CH04	1.722	-0.72779	-0.24996	-0.13763	1.4038	-0.074899	-0.22086	-0.56738	1.6721	1.6247	1.8965	1.0363	1.3165	0.1363	-0.65332	-2.7608	-0.50961	0.24334	-0.44851	1.5845	1.4118	1.6262	0.89913	-1.8738
CH05	1.897	0.41767	-0.11956	0.35691	0.74851	0.23894	0.063796	-0.057365	2.7111	1.7524	2.212	2.03	0.12757	0.56068	0.16056	-0.69019	-0.082651	0.20405	0.11457	0.5351	0.49057	0.61916	1.6281	-0.17766
CH06	1.8497	0.26861	0.68778	-0.046519	2.7583	0.80462	0.62184	1.7285	1.4685	1.9122	0.75896	1.602	1.8034	1.2043	0.43721	0.32564	0.29292	0.29545	0.37663	1.3817	1.6522	1.3494	-0.15188	-0.51289
CH07	2.4411	0.87345	0.020543	-0.15704	1.7165	0.675	1.2562	0.079874	2.3619	1.9338	1.4749	2.509	2.2228	0.23275	-0.17943	0.10713	0.3068	0.66967	0.26201	0.94269	1.3829	1.303	0.92835	-0.31766
CH08	2.4006	-0.63668	0.86694	-0.46858	2.5735	1.1212	1.1855	0.3538	2.2154	3.1373	2.153	2.0671	1.2651	1.3337	0.99001	-0.66025	-0.58686	1.6351	1.0027	0.32251	1.5136	1.0454	0.39886	-0.34547
CH09	2.6237	-0.3105	0.52197	-0.61344	1.7616	0.68333	1.2295	0.35812	2.4941	0.48126	1.7207	1.0411	0.8682	1.5404	1.1843	-1.0043	-0.5046	1.7218	-0.31007	1.092	2.1003	0.90543	0.90162	-0.61247
CH10	2.8895	-0.61773	0.97297	-0.10503	1.5605	0.81516	0.90635	0.5133	2.6761	1.6897	2.3594	2.2206	1.0609	1.3241	1.3991	-1.6169	-0.11482	1.5069	0.064774	0.6101	1.3772	0.95431	1.4651	-0.074034
CH11	1.9954	-0.31817	0.029117	0.78378	0.58036	-0.0099221	0.75862	0.5898	2.6199	1.1935	2.2622	1.4067	0.23356	1.5493	0.51903	-1.4423	-0.15122	0.91441	-0.14038	1.1352	1.5073	1.566	1.8182	0.4039
CH12	1.9958	-0.032009	0.5836	0.58318	1.2315	0.84673	0.90308	0.33303	1.2606	1.6679	2.3586	1.0579	0.093544	0.57623	1.0369	-2.3541	0.62529	0.62026	0.95924	0.54432	0.81862	1.8704	1.6458	0.50114
CH13	0.95109	0.25375	0.66038	0.43168	0.48592	0.070328	0.857	0.19151	1.5692	0.53414	1.9024	0.44788	-0.0013405	-0.033842	-0.22617	-2.7163	0.48663	0.096087	-0.16656	1.7773	0.75881	0.65605	1.426	-0.62625
CH14	0.26613	0.79457	2.002	0.22472	0.72003	-0.10809	1.3074	0.77231	0.86319	2.1919	0.80807	-0.78317	0.33404	0.2053	0.062588	-0.39197	1.5008	0.77604	2.1972	1.1586	1.1383	0.56358	2.1264	-0.52423
CH15	2.6317	0.2108	0.24875	-0.89184	2.9167	1.3008	0.30445	1.7357	2.2826	3.1677	2.1747	1.8644	2.3376	1.1478	0.10415	0.42895	1.2082	0.90092	1.2843	1.4767	1.6805	0.71126	0.014357	-0.25219
CH16	2.6801	-0.13204	0.91088	-1.0579	2.9027	0.96861	1.1485	1.0739	1.6666	2.8864	1.8934	1.8474	2.1994	1.4033	0.59545	-0.099677	-0.12918	1.0099	0.91179	1.1791	1.6624	0.91915	0.75342	-0.22767
CH17	3.0744	-0.22043	0.52772	-1.3112	1.6344	1.1594	1.0274	0.42341	1.7337	1.9915	1.5612	2.1531	1.6246	1.5015	1.0345	-0.84205	-0.6522	1.521	0.50956	0.52938	0.85532	1.2203	1.153	-0.072181
CH18	2.095	0.10688	0.33	-1.2448	1.8674	0.44215	0.0056431	-0.25526	1.8453	1.9982	2.033	2.0195	1.0053	1.2548	1.0383	-1.1624	-0.9481	1.6118	0.91521	0.56549	0.66233	1.2008	1.1467	-0.042413
CH19	2.6316	0.10058	0.79786	-0.93026	1.1871	0.81869	1.6114	0.66415	3.3335	1.1254	2.1832	1.5135	0.98743	1.7274	1.0533	-1.9826	-0.10303	1.4924	1.0632	1.0094	0.90236	1.2788	1.5031	-0.049603
CH20	2.1368	-0.78261	-0.26703	-0.086125	0.73885	0.88922	1.9815	0.77014	2.2945	1.5092	1.8249	1.2258	0.44236	0.95907	0.31337	-2.1611	-0.49888	1.0458	0.44828	1.5342	0.48427	1.956	1.9753	-0.6388
CH21	1.0182	0.21378	0.66622	0.20529	-0.014439	-0.079256	0.15706	0.57526	2.3869	0.065481	1.572	-0.7264	0.98726	0.11235	-0.067805	-1.6637	1.0642	0.96341	1.665	-0.098359	-0.1458	0.91561	1.5286	-0.18577
CH22	1.0363	0.637	0.16642	0.088747	0.24385	-0.020309	0.69062	0.57187	1.867	0.88388	1.361	-0.87592	0.26756	0.33727	-0.77336	-2.5089	0.76068	0.81224	2.2199	0.47637	1.0703	1.1656	1.5333	0.028773
CH23	-0.27966	0.88663	1.1213	-0.040411	0.58333	-0.72621	1.1583	0.72241	0.74957	1.7936	0.97556	-0.51664	-1.1498	0.59337	-1.2661	-1.6174	0.24673	1.0757	1.5296	0.81554	1.1788	-0.23476	0.86689	-0.74831
CH24	2.7959	0.60811	-0.59492	-0.092025	2.0748	-0.58791	0.73937	0.66477	2.0315	2.3629	1.9487	0.25533	1.8676	0.76136	0.36187	0.42014	1.1372	-0.476	1.5148	0.92309	1.855	0.13378	0.17099	-0.32636
CH25	3.2998	0.08245	0.40325	-1.6639	1.4691	0.16685	0.98524	0.63041	1.9087	2.28	1.4558	0.68887	2.0551	1.8194	1.084	-0.98868	0.25276	0.76609	1.2174	1.3631	1.2549	0.75345	1.0284	-1.0791
CH26	2.0698	0.52728	0.29052	-0.64174	1.9691	1.9221	0.62853	-0.06848	2.4137	2.4039	1.6477	1.5116	1.8785	0.52311	0.78026	-0.31986	0.71972	0.63422	1.5491	0.79487	1.0852	0.58284	0.26719	-0.71841
CH27	2.2639	-0.60403	0.020148	-2.2521	-0.28324	0.73476	1.5673	-0.036825	2.229	1.7079	2.2759	0.69678	1.0509	0.80446	1.5121	-2.0935	-0.12492	1.3346	2.2079	1.1485	0.92021	1.5	1.3545	-0.42345
CH28	2.6505	0.7382	0.18931	-1.8902	-0.69464	0.89174	2.0309	1.2928	2.6277	0.35928	0.38931	0.96093	1.402	1.075	1.6613	-1.7322	0.44881	1.1726	2.388	0.85424	1.0587	0.73336	1.3376	-0.32414
CH29	2.082	0.5752	-0.39096	-1.1578	-0.4694	0.70419	2.1902	1.9005	1.9113	-0.060821	0.087997	0.10587	0.21279	0.91347	1.6152	-2.0365	0.35424	1.1676	2.0263	0.26867	0.84536	0.26664	1.625	-0.56029
CH30	1.7739	-0.020268	0.11737	-0.12762	-0.78645	0.33536	1.4571	1.0595	1.3637	0.38904	0.47806	-0.22433	-0.024474	-0.016309	0.4085	-2.4567	-0.12246	0.8803	2.1314	0.18575	1.2058	0.24002	1.4337	-0.093851
CH31	0.54191	0.56852	-0.13804	0.7836	-0.59128	-0.082176	-0.25086	0.59141	1.6171	1.0246	-0.34213	-0.039154	-0.29797	0.20145	-1.3639	-1.7587	0.28653	0.30525	1.7389	0.70174	1.2821	-0.20075	1.8356	-0.14377
CH32	0.52438	0.67271	-0.40541	1.2062	-0.79863	0.033958	-1.4363	-0.35386	3.0617	0.025258	0.40657	1.4445	1.0209	0.77618	-0.41135	-2.1674	0.83894	0.77054	-0.33587	0.64094	0.82604	0.60352	0.21689	-1.2038
CH33	2.2637	1.3964	-0.2362	-0.25459	1.1182	0.87907	0.99702	1.9692	2.6061	1.2388	0.82911	-0.79919	1.4132	0.27	0.3785	0.53785	0.66679	0.042291	1.2225	0.49792	1.4103	1.0713	-1.1244	-1.411
CH34	1.7734	0.61473	-0.0098727	-1.345	1.2942	-0.057352	1.675	0.38233	2.1614	1.4302	0.97725	-0.72881	1.2293	0.86835	0.64007	-0.15921	0.78572	0.94118	1.4376	0.89201	1.2225	0.25572	0.40359	-1.5387
CH35	2.4803	0.065834	-0.10399	-2.1668	0.55748	0.92582	1.2767	0.43012	2.4003	1.7592	0.65946	0.72086	2.0092	1.1933	0.62649	-0.6713	0.82058	1.4	1.2474	0.73946	1.1612	0.62892	0.89823	-1.3426
CH36	2.2918	1.1846	0.53243	-1.8568	-1.3228	0.043233	2.5876	1.317	2.82	0.83169	-0.33927	0.78814	1.1316	0.79656	0.72634	-1.1594	0.72631	1.0507	1.5517	0.44716	0.90871	-0.050541	1.5733	-0.64531
CH37	2.2021	1.0538	-0.001857	-1.4079	-1.3953	1.0183	2.1653	1.4374	2.4359	0.45582	-0.0037135	0.94612	1.1596	0.90456	1.5456	-2.2153	0.47988	0.98317	2.2784	0.65499	0.9696	0.12821	1.3011	-0.58337
CH38	1.1499	0.67197	-0.83518	-0.67631	-1.5016	0.65011	2.2463	0.50856	1.5711	-0.16961	-0.58086	0.64373	0.29975	0.4855	1.0548	-2.1245	0.78764	0.84484	2.4136	0.45058	0.76876	0.06026	1.5157	-1.2348
CH39	1.5054	0.184	-0.16236	-0.37554	-1.6568	0.088027	1.6474	0.86992	0.68752	-0.022266	-0.54259	0.0092359	0.33698	-0.013046	0.22428	-1.8788	-0.07313	0.83267	2.4313	-0.15131	0.79258	-0.93415	0.95935	-0.99658
CH40	-0.37401	0.12552	-0.13144	0.97632	-0.57819	-0.092732	0.2799	0.77226	0.3974	0.43982	-0.046254	-1.3469	-0.28775	-0.18763	2.2783	-1.0967	0.40384	1.4431	1.0809	0.055554	0.93875	-0.18814	0.91921	0.26137
CH41	-0.40945	0.67111	0.4374	1.2634	-0.70407	-0.59127	-1.4888	-0.19606	-0.61605	1.1385	-0.77062	-0.59308	1.6727	-0.92777	0.081101	-2.5299	1.0988	-0.35566	0.63646	0.084656	1.8859	-1.1732	-0.62377	0.36648
CH42	1.5904	0.74365	-1.3021	-1.201	1.3352	0.090466	1.8661	-0.069723	2.0175	0.70691	0.5282	0.29593	1.1656	0.17484	1.2521	1.0975	0.44819	-0.33497	1.3511	-0.40317	1.0054	0.2649	-0.10407	-1.7178
CH43	1.9653	0.61371	-0.55945	-0.63116	0.6414	-0.77209	1.2784	-0.77367	1.8327	2.1109	1.1529	0.56069	0.22914	0.72858	-0.43222	-1.0664	0.1072	0.20492	2.1508	0.65047	0.18138	-0.28517	1.1809	-1.3471
CH44	2.1695	0.90124	-0.57871	-2.4631	0.37753	0.14099	2.2028	0.47103	2.3949	0.43715	-0.21463	1.0641	0.91834	0.36769	0.55734	-1.0663	1.4098	1.0434	2.3378	1.0655	1.2698	-0.031198	0.54406	-1.2024
CH45	1.629	1.139	-0.58048	-2.3851	-1.111	0.40396	2.3226	0.38636	2.394	0.41922	-0.49123	1.2595	1.1181	0.11121	1.029	-1.0722	1.1803	1.0475	2.5576	1.0405	0.86114	-0.5401	0.46579	-0.91606
CH46	0.7474	1.0881	0.26241	-1.5315	-1.5242	-0.051218	1.8365	1.0169	1.8861	-0.23964	-0.87465	0.98889	1.485	-0.3455	1.2109	-1.3004	1.5463	0.5118	2.0203	0.74421	0.71017	-0.84788	1.5123	-0.62795
CH47	1.5765	1.0313	-0.0029912	-1.0663	-1.6995	0.58078	2.7825	1.314	1.3885	-0.74434	-0.47046	0.47613	0.83909	-0.082568	0.80092	-2.0101	0.65361	1.011	3.4757	0.62369	0.17771	-0.80919	0.88085	-1.0231
CH48	1.7115	0.7767	0.24223	0.47873	-0.65681	0.1416	1.9706	1.0746	1.1757	-0.23959	-0.84005	0.61245	0.49028	-0.238	0.72382	-0.45098	0.78721	0.29961	1.7943	-0.56378	1.0592	-0.61935	1.0806	-0.14273
CH49	1.7132	0.15847	0.36983	0.10409	-1.1445	0.3393	0.74493	0.60255	0.87206	-0.51096	-0.85324	-0.12337	1.0755	-0.17586	-0.033707	-0.89954	0.6735	0.026067	2.1357	-0.068856	0.91883	-1.987	0.77402	-0.83685
CH50	0.75646	-0.71577	1.1112	0.49072	-0.11672	-0.64705	-0.13318	0.46055	0.56447	0.35326	-0.68164	0.67269	1.2492	-1.1409	-0.17152	-0.2814	0.72509	-0.97032	2.0832	-0.082058	-0.055775	-1.296	-0.54948	0.15683
CH51	0.062222	0.54914	-1.0071	-2.5362	-0.078357	-1.3294	2.3597	-0.18884	0.91088	-0.57755	-1.615	-0.32042	-0.74604	-0.255	0.057874	1.3167	0.99155	-0.33804	1.0567	-0.23874	-0.6446	-0.22602	-0.95256	-1.438
CH52	1.4211	0.30548	-1.3171	-1.1365	0.1331	-0.37843	2.7019	-0.94511	1.8396	0.50825	-0.94337	-0.46587	-0.63388	-0.47564	0.5104	0.024805	1.0674	0.34928	2.4844	0.80367	0.80713	-0.43833	-0.32945	-1.8388
CH53	0.44844	-0.22363	-1.1198	-2.2041	0.34284	-0.73415	2.5688	0.6214	1.2462	1.2229	-0.21867	0.80078	0.083083	-0.60487	0.76611	-0.040553	1.5181	-0.073283	2.4372	1.0988	0.86357	-0.75595	0.17386	-1.0238
CH54	1.7908	0.53678	0.14325	-1.2378	0.13357	0.38422	1.9347	0.26296	1.9606	-0.18572	-0.49549	1.3909	0.12573	0.6627	0.40086	0.1994	1.5909	-0.081926	1.4736	1.7343	0.58069	-0.80241	0.4392	-0.56417
CH55	1.2775	0.39013	1.2999	-0.32547	-0.037147	0.29195	0.73176	1.1017	0.78107	0.015283	-0.78999	1.0959	0.88015	-1.2988	1.1238	-0.025071	0.56597	0.091921	2.2519	0.70525	0.35281	-1.3551	-0.48123	-0.63331
CH56	1.4799	0.14188	1.1419	-0.043562	0.21112	0.10233	0.39825	1.168	1.6153	-0.79495	-0.49249	0.99702	1.1722	-0.8461	0.85955	1.0408	0.95713	-0.28902	2.4071	0.3985	0.53403	-1.6223	-0.35422	-0.68506
CH57	0.14972	-0.69183	1.7699	0.22385	1.5293	-0.1629	-0.45003	1.1353	0.91625	0.11235	0.75344	0.817	1.354	-0.99082	1.287	1.1143	0.72774	-1.5373	1.1771	-0.49604	-0.39666	-0.86397	-0.64649	-0.59434
CH58	0.39946	0.26796	0.10558	-0.77097	0.10102	-0.60246	2.6739	-0.68063	1.0276	-0.061464	-0.61499	0.33587	0.35616	-0.84083	0.94338	1.3732	0.83378	-1.0247	1.2023	0.23897	-1.201	-1.5888	0.14448	-0.38664
CH59	1.1251	-0.037796	0.0060117	-0.38315	0.58872	-0.24334	1.6168	-0.50652	1.8067	-0.80037	0.29405	1.0543	0.95841	-0.74909	0.43365	0.06434	0.29483	-0.064986	1.3762	0.69112	0.13963	-1.1275	0.49953	-0.34969
CH60	2.3196	0.047201	1.1923	-0.50529	0.54586	0.16438	0.51839	0.36959	1.8894	0.081128	0.5084	1.1596	1.1981	-0.0013174	1.6981	0.2877	0.7221	-0.92655	0.95999	0.75364	0.88354	-0.64876	0.30063	-0.69516

## Sheet: Active 1st
	F01	F02	F03	F04	F05	F06	F07	F08	F09	F10	F11	F12	F13	F14	F15	F16	F17	F18	F19	F20	F21	F22	F23	F24
CH01	-0.68137	-0.43535	0.73938	-0.15754	-0.39426	-1.2322	-0.47911	0.55636	-0.45581	-0.080354	0.88482	-0.67527	-0.0044727	0.27815	0.51455	-0.16793	-0.21681	1.4598	-0.1109	-0.49348	-0.52707	-0.85025	-0.23997	-0.08609
CH02	-0.98186	0.064721	1.382	-0.99393	-0.34024	0.30796	-0.020585	1.2454	-0.29709	0.22884	0.6184	0.30908	-0.32847	0.46433	0.0040009	-0.023051	-0.23851	0.086907	0.018373	0.12386	-0.6561	0.0082573	0.094615	0.75763
CH03	-0.59554	-1.0577	-0.10275	-1.4118	0.32319	0.35865	-0.42306	-0.31523	-0.17588	0.99381	-0.54248	-0.81175	0.50599	0.74577	-1.6443	-0.54273	-1.7895	-1.1766	0.55461	-1.5281	-1.5225	0.33525	-0.23013	0.58091
CH04	-0.28063	-0.53756	0.32338	-0.67947	-0.8251	0.22643	0.15755	-0.1631	-0.90725	-0.048017	0.2096	-0.30044	-0.35067	0.51178	1.1419	-0.91919	-1.2025	1.1393	0.58522	-0.64509	-0.53813	-0.99442	0.39554	0.56835
CH05	-0.38086	0.081187	0.33166	-0.62824	-1.3895	-0.50811	-0.44498	0.17071	-0.37047	-0.43615	-0.93148	-0.21617	-0.00045293	1.1518	0.23655	-1.3455	0.80411	0.65642	0.59281	0.58839	-0.75273	0.044515	-0.58184	0.47848
CH06	-0.29891	0.061994	1.1815	-0.29279	-1.0179	0.55408	-0.912	0.76666	-0.67659	-0.47902	0.08917	0.084826	0.15489	0.98059	0.2856	-0.65517	-0.8582	0.49103	0.082579	0.35978	-0.010466	-0.7226	-0.028267	0.047647
CH07	-0.6653	0.10102	0.74362	-1.009	-0.76205	0.099998	-0.46264	0.85642	-0.79963	-0.21632	-0.083361	-0.77183	0.6994	0.92695	0.50409	-0.59234	-1.3054	1.575	1.1399	-0.0075692	-0.18113	-0.027005	0.49447	0.18709
CH08	-0.19778	0.011689	0.42052	-0.89614	-0.53467	0.30138	0.58479	-0.6436	-0.46132	-0.10914	0.25967	-0.2218	0.15855	0.99063	0.95394	-0.60658	-0.36165	1.517	0.75461	0.44715	-0.042363	-0.2928	0.57954	0.39653
CH09	-0.64973	0.049725	0.55649	-0.6824	-0.43152	0.62617	0.042024	-0.19349	-0.73502	-0.31831	-0.010527	-0.37436	-0.11424	0.84294	0.9901	-1.0794	-1.0012	1.0751	0.071899	0.04147	-0.35768	-0.12841	0.66317	0.9391
CH10	-0.6855	0.15648	0.086383	-0.31446	-0.72472	0.16211	0.31637	9.1427e-05	-0.5908	-0.52375	-0.070024	-0.17629	-0.64354	1.2924	0.82843	-1.5804	-0.72933	0.97338	0.13844	0.3552	-0.32242	-0.010837	1.2394	0.74377
CH11	-0.85201	-0.29233	0.15697	-0.26382	-0.98036	-0.51815	0.3773	-0.30922	-0.79541	-0.73348	0.077139	0.15862	-0.37893	1.156	0.83177	-1.8529	-0.66207	0.4742	0.26155	0.2048	-0.032574	-0.00050042	0.76201	1.121
CH12	-1.0382	-0.097186	-0.084959	0.013401	-0.6086	-0.76154	-0.18279	0.73965	-0.4121	-0.18669	-0.48839	0.0032572	-0.93908	0.57449	1.0263	-1.2939	-0.40552	0.15639	0.12069	0.13379	-0.19306	-0.0080152	0.22673	0.5015
CH13	-0.8735	0.17779	0.017491	-0.49406	-1.0105	-0.68708	-0.32648	0.62612	-0.33046	-0.12624	-1.0146	-0.024387	-0.80212	0.64414	0.41801	-1.1408	-0.69521	-0.29022	0.16664	-0.98095	-0.66425	-0.069447	0.90236	0.64299
CH14	-1.076	0.49835	0.16382	-0.69409	-0.14138	0.016819	-0.44094	0.00040514	-0.58306	-0.4319	-0.90273	-0.28686	0.21977	0.67104	-0.36192	-1.0676	-1.3593	-0.097554	0.25255	-0.89241	-1.2447	-0.51827	-0.27447	0.5593
CH15	0.14742	1.0409	0.87381	-0.062606	-0.83078	0.11081	-0.63125	0.39524	-1.0274	-0.062921	-0.28969	0.21025	0.26792	1.4893	0.86028	-1.0589	-0.93772	0.96658	0.53359	-0.84141	-1.0521	-0.87191	0.82803	0.581
CH16	-0.28766	0.54313	0.90714	-0.64877	-1.1671	0.29401	0.167	0.19389	-0.7032	-0.36251	-0.055543	-0.074627	-0.05153	1.64	0.89084	-1.0589	0.078288	1.1977	0.15503	-0.69169	-0.84986	-0.90753	0.9417	0.098232
CH17	-0.53666	0.28899	0.80936	-0.92882	-0.78911	-0.16096	0.37673	-0.31167	-0.53756	-0.53351	0.044862	-0.28454	-0.055896	1.6564	1.0286	-0.99336	-0.28205	1.4484	-0.10701	-0.084009	-0.41458	-0.58239	0.68541	0.32438
CH18	-0.003152	0.40049	1.3845	-1.5059	-0.60562	0.38516	0.88016	-0.2421	-0.20303	-0.30351	0.17701	-0.10181	-0.43001	1.4025	0.88818	-1.4169	-0.69391	1.2971	-0.26535	-0.58036	-0.20619	-0.25305	1.1084	0.309
CH19	-0.56409	0.36349	0.2765	-0.76856	-0.83825	-0.27675	0.38867	-0.36993	-0.5526	-0.38123	0.027599	-0.0020389	-0.59325	1.719	1.1839	-1.4735	-0.82697	0.9877	0.21964	0.34719	-0.29381	0.11007	0.20305	0.62211
CH20	-0.67069	0.025216	0.32688	-0.40713	-1.1325	-0.71822	0.33061	-0.43032	-0.41838	-0.1664	-0.062813	-0.48994	-0.94472	1.7992	0.52176	-1.5176	-0.20622	0.59719	-0.041498	0.14407	-0.25472	0.43029	0.10736	1.3515
CH21	-1.0961	-0.26096	-0.10665	-0.55284	-0.79149	-0.89138	0.34988	0.10405	-0.87848	-0.83833	-1.0135	-0.48617	-0.41705	1.5705	0.69795	-1.0884	-0.60271	1.4324	0.45366	-0.48975	-0.61147	0.70247	0.24703	0.92673
CH22	-1.141	0.15418	-0.16866	-0.64428	-0.3665	-0.35568	-0.16673	0.072163	-0.24777	-0.59059	-0.60239	-0.64587	-0.45115	1.7022	0.30676	-1.147	-1.345	0.79839	0.23754	-1.0296	-0.91769	0.63309	0.48192	1.0181
CH23	-0.22353	0.14535	-0.62863	-0.79652	0.1379	-0.3259	-0.32116	0.83322	0.47714	-0.12834	-0.61469	-0.30531	0.35861	1.6538	0.34471	-0.66405	-1.834	-0.24748	0.60568	-0.49957	-0.96311	0.098767	0.56505	1.4943
CH24	-0.088217	-0.83614	0.37358	-0.24672	-1.2204	0.6032	-0.17221	1.1248	-0.7739	-0.46636	-0.82257	-0.24144	-0.84609	1.5087	1.2009	-0.66773	0.029491	0.56041	0.046995	-1.1541	-1.7943	-1.8766	0.8486	0.2986
CH25	-0.36403	-0.13749	1.3069	-0.19948	-0.4227	-0.36966	0.50162	0.58829	-0.75316	-0.81302	-0.043503	-0.04657	-0.19618	1.9312	1.5036	-1.373	0.37804	1.0522	-0.063649	-1.192	-1.2964	-0.52431	0.75101	0.42347
CH26	0.080107	0.00066202	0.37044	-0.28824	-0.12851	-1.1619	0.44854	-0.24156	-0.44387	-0.36408	0.0046133	-0.14053	0.1604	1.3064	1.1738	-1.3758	0.25765	1.1465	-0.32992	-1.165	-1.0188	-1.4343	0.44195	0.56851
CH27	0.32461	-0.48786	0.019252	-0.32532	-0.77009	-0.44532	0.49282	-0.78765	-0.38741	-2.035	-0.67086	-0.082234	-0.0027846	1.3645	1.2474	-1.3762	-0.15719	0.97886	-0.49419	-0.77432	-0.39814	-0.43391	0.51101	0.72258
CH28	0.45617	-0.43984	0.13391	-0.90725	-0.13175	-0.54605	0.15899	-0.52216	-0.214	-0.84708	-0.4581	-0.47115	-0.30101	1.7467	1.6414	-1.2056	-0.83565	0.88034	0.28793	-0.94436	-0.84822	0.12616	-0.092472	1.0396
CH29	0.1811	-0.2855	-0.32903	-0.36338	-0.22812	-0.5506	0.26825	-0.19319	-0.36759	-0.531	-0.64245	-1.0048	-0.2515	2.3375	1.1301	-1.118	-1.1773	1.2648	0.014682	-0.9802	-0.50699	0.40336	0.38614	0.86904
CH30	-0.46073	-0.26175	-0.21376	-0.39512	0.22767	-0.79018	0.38751	-0.07699	-0.2347	-0.16217	-0.53754	-0.93554	-0.043499	2.0335	0.78797	-1.1572	-1.2721	1.0296	0.61398	-0.91135	-0.84678	0.92979	0.49604	0.70555
CH31	-0.35533	0.025583	-0.37184	-0.68231	0.15783	-0.63424	0.73142	-0.2198	-0.23578	0.08215	-1.0803	-0.60084	0.40671	1.5744	0.31775	-1.2529	-1.1005	0.60354	0.8335	-0.81828	-0.66469	0.60713	0.57175	1.0023
CH32	-0.066306	1.5869	-0.92828	-0.64436	1.106	0.18897	0.40163	-0.2236	0.68092	-0.7819	0.011458	-0.27845	0.57097	1.562	-0.11155	-0.52588	-0.97588	0.55017	1.4799	-0.97235	0.43559	-0.43837	0.25217	-0.1287
CH33	0.18212	0.14893	0.43433	0.37642	-0.73018	0.28057	-0.024926	1.063	-0.32155	0.33243	-0.1427	-0.46905	0.051454	1.9876	1.0341	-1.0341	0.33625	0.15458	-0.061126	-1.3012	-0.67969	-1.014	1.1829	0.047329
CH34	-0.23591	0.16563	0.7059	-0.03711	-0.94013	-0.75112	-0.20492	0.63152	-0.52743	-0.40017	-0.56032	-0.39299	-0.32826	2.5411	1.523	-1.1047	0.65754	0.029487	0.13149	-1.4365	-1.3044	-0.52395	0.54809	1.082
CH35	-0.29636	0.15511	0.50836	-0.4861	-0.34316	-1.4564	-0.16747	0.52699	-0.20101	-0.88322	-0.77893	-0.39394	0.077546	2.5235	1.8553	-1.3989	0.45924	1.1611	-0.26374	-1.778	-1.5121	-0.16769	0.32481	1.057
CH36	0.17469	-0.54475	0.37305	-0.68681	-0.28439	-1.3395	-0.17535	-0.10313	-0.25525	-0.36561	-0.95149	-0.24997	-0.5098	1.9408	1.5901	-1.5897	0.44175	0.87415	-0.28491	-1.7188	-1.06	0.40624	0.30265	1.0608
CH37	0.42482	-0.41237	-0.14276	-0.64591	0.12124	-0.44471	0.064993	-0.40467	-0.52581	-0.91856	-0.63878	-0.67938	-0.24477	2.0112	1.7301	-1.0697	-0.66185	0.84429	0.38755	-1.4885	-1.0299	0.32706	-0.14052	1.2805
CH38	0.39905	-0.70998	-0.29357	-0.5448	0.68919	-0.56858	-0.38099	-0.23818	-0.51138	-0.38287	-1.1013	-1.3038	0.1197	1.7738	1.1161	-0.64446	-0.94998	1.2361	0.63657	-1.0191	-0.74153	0.62843	0.28781	0.38326
CH39	0.42935	-0.19946	-0.30328	-0.51842	0.62439	-0.59585	0.036041	-0.35495	-0.65727	0.35476	-0.82294	-0.80629	0.4043	1.7567	0.75193	-0.70289	-0.96361	1.1206	1.0409	-1.1496	-0.63508	0.98931	0.32185	0.48069
CH40	0.25396	-0.28107	-0.59047	-0.4975	0.27817	-0.50956	0.1789	-0.25594	-0.59051	0.0074016	-0.86396	-1.2698	0.99791	1.3889	0.67597	-0.27945	-0.99398	0.66023	0.11757	-1.6197	0.12299	0.98816	0.64443	0.43778
CH41	0.38822	-0.23674	-0.97953	-0.55394	1.3624	-0.82939	0.20258	0.21071	0.31331	0.29997	-0.82252	0.072111	0.20051	0.9327	0.59039	-0.095722	-0.97895	0.31402	1.0163	-1.0754	-0.54702	-0.12074	0.29792	0.2528
CH42	1.0201	0.24791	0.053032	0.62007	-0.65485	-0.26173	-0.78676	0.57995	-0.43972	-0.31035	-0.63891	0.075576	-0.077181	1.7858	0.3463	0.0032437	0.34948	-0.085059	-0.31056	-1.4989	-0.4163	-0.12149	0.24156	1.2859
CH43	0.074443	-0.34142	0.096041	0.42984	-0.50288	-1.199	-0.21289	-0.34807	-0.30039	-0.36278	-0.3637	0.0079625	-0.62419	2.4097	0.85375	-1.2532	0.42518	0.18048	-0.22703	-1.6467	-0.30064	-0.075922	0.075722	0.9977
CH44	-0.14524	-0.021438	-0.02613	0.13537	-0.11258	-1.5478	-0.90069	0.31932	-0.70415	-0.52429	-0.52326	-0.77247	-0.42835	1.9801	2.0283	-1.3269	-0.23343	0.96894	-0.22693	-1.5121	-1.124	0.47855	-0.053931	1.2876
CH45	0.079223	-0.24951	-0.4123	-0.45866	0.15803	-1.6129	-0.90916	0.081818	-0.5442	-0.53129	-0.62132	-1.0112	-0.41854	1.5588	1.4265	-0.98725	-0.010852	0.83279	-0.18907	-1.6368	-0.93053	0.56894	-0.19923	1.3047
CH46	0.18682	-0.20866	0.070974	-0.37148	0.69221	-0.58242	-1.2336	-0.47998	0.19756	-0.5853	-0.68533	-1.0204	-0.40052	1.1986	0.78163	-1.0157	-0.35133	0.65096	-0.0014851	-1.72	-0.042447	0.67112	-0.3244	1.0325
CH47	0.39619	-0.54671	-0.71222	-0.4305	0.66506	-0.86442	-0.94502	-0.45254	0.034867	-0.15646	-0.77878	-1.0456	-0.030432	1.5395	1.0224	-1.1069	-0.47518	0.52191	0.34286	-1.5973	-0.43411	0.86012	-0.01116	0.63814
CH48	0.50107	-0.51273	0.062205	-0.49213	0.54678	-0.78801	-0.66653	-0.065763	0.45251	0.064143	-0.90796	-1.0073	0.31495	1.2277	1.2366	-0.56164	-0.6921	0.40798	0.77016	-1.6283	0.19132	0.85184	0.0091792	0.45399
CH49	0.92815	-0.34451	-0.32563	-0.56307	0.25503	-0.7633	-0.386	-0.050057	0.35741	0.46811	-0.9197	-0.5751	-0.19738	1.4356	0.8629	-1.0954	-0.76178	1.0257	0.57425	-1.3234	-0.25637	0.88856	0.3006	0.1807
CH50	0.62855	0.094727	-0.66558	-0.8444	0.73935	-1.3139	-0.73103	0.54283	0.90055	0.27877	-1.1599	-0.44141	0.22444	1.099	0.31954	-0.96016	-0.37965	0.53204	0.49977	-1.2158	-0.066001	1.2723	0.30757	-0.13084
CH51	1.4871	0.73747	0.45738	0.53582	-1.2958	-1.6076	-1.4589	-0.56372	-0.34694	-0.007055	-0.7744	-0.42288	-1.0481	0.80028	-0.37001	-1.3025	0.57166	-0.13215	-0.576	-0.6617	-0.66499	-0.14014	0.17696	0.50366
CH52	0.99193	0.41658	0.1414	0.98806	-0.98508	-1.9454	-1.3746	-0.11597	-0.63397	-0.17271	-0.43758	-0.43717	-1.1009	1.7273	0.61797	-1.1215	0.2751	0.34297	-0.45484	-1.0559	-0.55196	0.22024	-0.34885	0.72952
CH53	0.55855	-0.15521	-0.087878	-0.13736	-0.62507	-1.7583	-1.6107	-0.16912	-0.4297	-0.68906	-0.86323	-0.77041	-0.74726	1.4008	0.79471	-1.1372	-0.25182	0.7022	-0.35937	-1.0963	0.058332	0.51369	-0.53458	1.2063
CH54	0.95068	-0.22188	-0.55793	-0.3296	0.066819	-1.376	-1.1924	-0.57314	-0.044465	-0.38944	-0.6693	-0.75165	-0.19161	1.1194	0.6539	-1.3799	0.057506	0.29129	-0.00050113	-1.792	-0.15995	1.1238	-0.55281	1.2171
CH55	0.5581	-0.69665	-0.17686	-0.19524	-0.16083	-1.5406	-1.9825	-0.93965	0.3842	-0.11901	-1.7109	-0.60704	-0.41119	0.34461	0.3145	-1.2369	0.046668	0.53257	0.022252	-1.0843	-0.55846	0.89411	-0.66506	-0.30656
CH56	0.43725	-0.52191	-0.24191	-0.80618	0.34926	-1.7829	-1.6568	-0.81409	0.54956	0.0457	-1.3094	-0.7588	-0.1544	0.92547	0.67964	-1	-0.27449	0.30947	0.24616	-1.5559	-0.66686	1.1134	-0.20823	-0.49855
CH57	0.44016	-0.36569	-0.15608	-1.1797	0.61975	-1.9228	-1.9677	-0.36043	-0.024766	-0.56987	-1.0025	-0.69868	-0.092007	0.59665	0.50733	-0.71659	0.23406	0.27478	-0.016736	-1.3664	-1.1429	0.93907	0.11484	-1.369
CH58	1.1892	-0.30088	-0.088461	1.3933	-0.6174	-1.7939	-2.3231	-0.44207	-0.83618	-0.73424	-0.7671	-0.26318	-1.5868	1.0739	-0.23669	-1.4673	0.68926	0.0771	-1.2502	-0.48034	-0.53958	0.39239	-0.57883	-0.048095
CH59	0.87543	-0.37686	0.22876	0.60264	-0.090309	-2.9686	-2.3648	-1.0941	-0.046148	-0.5383	-1.88	-0.15624	-1.2279	0.76813	0.55688	-1.6279	0.27282	0.47305	-0.62863	-0.61193	-1.0449	0.14117	-0.46654	0.5465
CH60	0.73269	-0.58232	-0.15392	-0.30088	-0.58567	-2.3903	-2.556	-1.154	0.42936	-0.13852	-2.1874	-0.40158	-0.22507	0.45888	0.44713	-1.1972	-0.23365	0.22127	-0.96534	-0.65072	-0.7386	0.60956	-0.66449	-0.71254

## Sheet: Active 2nd
	F01	F02	F03	F04	F05	F06	F07	F08	F09	F10	F11	F12	F13	F14	F15	F16	F17	F18	F19	F20	F21	F22	F23	F24
CH01	-0.95402	-1.3381	-1.1711	-1.2491	-0.55657	-1.4003	0.0056066	-1.6886	0.4198	0.77495	0.30466	-0.071606	-0.40914	-0.087276	-1.2876	-0.8692	-0.60422	1.2508	-0.05871	-0.43941	0.40671	0.39044	1.289	1.7821
CH02	-0.01316	-1.5908	-1.8496	-0.39438	-1.8836	-0.88251	-0.6071	-1.0424	1.6771	0.0049911	0.29377	0.018956	-0.47422	-0.5461	0.59028	-0.57712	0.37369	1.2459	0.66208	0.53249	-1.0291	0.19169	0.48642	0.78045
CH03	-0.84386	-0.018682	-1.324	0.010516	-1.5581	0.73876	-0.48007	-0.78159	0.031124	-0.68908	0.39695	-0.58856	0.13436	-0.49807	0.84364	-0.21985	-0.25592	0.54607	1.0758	0.41602	-0.0081478	-0.75144	0.24536	-0.74244
CH04	-0.58397	-1.5013	-1.2137	-0.95151	-0.61803	-1.1275	-0.57687	0.44448	1.1252	0.92184	0.18471	0.55573	0.45531	0.3069	-0.14514	-0.71853	0.51175	1.1436	0.40942	0.038406	-1.5218	-0.12578	0.97208	0.52598
CH05	0.86283	-1.337	-1.5416	-1.3013	-0.89833	-1.0659	-0.72479	-0.97151	0.41488	-0.48332	-1.0327	0.064605	-0.33182	-0.23098	0.87001	-0.68182	0.16932	1.7005	-0.082819	0.060686	-0.73782	0.077154	1.3146	0.068052
CH06	-0.53228	-1.0308	-1.4674	0.28652	-0.94098	-0.41154	-1.1595	-1.216	0.28544	0.51091	1.262	0.30805	-1.0095	0.11479	-0.14182	-1.0417	0.2649	1.2897	0.014721	-0.7383	-0.53976	-0.35929	1.465	0.029768
CH07	-0.26974	-1.326	-2.0454	-0.56295	-1.2496	-0.34181	-0.67693	-0.20071	0.83495	0.20208	1.2389	-0.095192	-0.63304	0.0045125	-0.22253	-0.88055	0.66092	1.4728	1.0413	0.13698	-0.55074	1.1747	1.8084	0.39367
CH08	-0.51606	-1.9268	-1.4563	-0.8334	-1.0199	-0.048077	-0.10163	0.46804	0.58078	0.49215	0.43006	0.020061	-0.32477	1.1656	0.45366	-1.0499	0.85339	1.0701	0.90926	0.46317	-1.8307	0.42483	1.2526	0.65621
CH09	-0.31508	-1.9515	-1.468	-0.73592	-0.68766	-0.27015	-0.24138	-0.22581	0.27325	-0.12988	-0.33848	0.9264	-0.15742	0.67894	0.6851	-0.44415	0.63531	1.2792	0.74188	0.64266	-1.4132	0.053399	1.137	0.53554
CH10	-0.030121	-1.7933	-1.685	-0.87391	-0.97454	-0.41117	-0.43288	-0.0084818	0.46129	-0.57588	-0.12816	0.78877	-0.45073	0.25154	1.3713	-0.73489	0.59454	0.98198	0.58726	1.0505	-0.95785	0.18489	0.86849	0.5272
CH11	-0.050246	-1.7042	-1.4183	-1.2365	-0.97632	-0.0433	-0.27035	-0.70468	0.35878	-0.2476	-0.47291	0.40413	0.28535	0.46551	0.95918	-0.805	0.63133	0.78209	0.49581	0.99805	-0.58061	-0.20053	0.74731	0.40189
CH12	0.38981	-0.63972	-1.7705	-1.3338	-0.93004	-0.90078	-0.16512	0.10224	0.45615	0.25008	-0.22965	0.14362	-0.20152	0.68424	0.66497	-1.275	0.78199	0.46596	0.71172	0.54325	-0.57838	-0.39436	0.83978	-0.37184
CH13	-0.31232	-1.0393	-2.0454	-1.4959	-0.70745	-0.81205	0.047833	0.36352	-0.050948	-1.1586	-0.59478	-0.056687	-0.37456	0.6663	0.07535	-0.14977	0.4152	0.42245	0.4281	0.39937	-0.63616	-0.54415	0.85887	-0.067674
CH14	0.59909	0.49413	-1.5983	-1.5868	-1.1052	-0.63186	-0.9899	-0.14825	0.35591	-0.79477	0.14144	-0.066887	-0.25765	-0.082243	0.78443	-0.52741	1.2071	0.44422	-0.12367	0.86661	-0.48741	-0.20148	0.83939	-0.77137
CH15	-0.3313	-0.85529	-1.7376	0.23999	-0.672	-0.27867	-1.1068	-1.087	-0.35609	0.65252	0.81747	0.62992	-1.0579	-0.51498	-0.11649	-1.0853	0.37248	1.8096	0.41937	-0.80952	-0.56462	0.41199	1.2841	0.5129
CH16	-0.3624	-1.5817	-1.7143	0.075268	-0.9307	-0.28292	-0.25024	-0.56008	0.43029	0.30085	1.0533	0.26876	-0.85279	0.16991	-0.028772	-1.0009	0.46047	1.5386	0.62346	0.052711	-0.77818	0.3802	1.7044	0.22475
CH17	-0.6165	-2.0572	-2.0788	-0.72649	-0.9945	-0.098892	0.23583	-0.16456	0.64798	-0.055119	0.89296	0.061014	-0.6951	0.52667	0.71214	-1.4785	0.72071	1.4566	1.0719	0.27295	-1.0839	0.39546	1.436	0.20028
CH18	-0.20966	-1.6341	-1.0852	-0.80619	-1.0213	-1.0598	-0.0055621	0.11599	0.81203	0.40394	0.60936	0.0154	-0.23945	0.47358	1.2488	-1.0141	0.52458	1.3364	0.85399	1.2728	-0.81056	0.36021	0.51719	-0.3704
CH19	-0.29694	-1.9805	-2.1158	-1.2484	-1.0754	-0.83364	-0.48849	0.39229	0.45861	-0.4318	-0.34549	0.434	-0.97035	0.26912	1.4441	-1.2111	0.56945	1.1615	1.0798	0.67661	-0.97912	0.055134	0.7778	0.15428
CH20	-0.23973	-1.5191	-1.4423	-1.3919	-0.74515	-0.83821	-0.2323	-0.11169	0.83243	-0.8047	-0.1555	0.97587	-0.54491	0.53764	1.3541	-0.96019	0.24277	0.74578	0.56522	0.96557	-0.21023	-0.67515	0.51073	0.85461
CH21	-0.45638	-1.0626	-1.4903	-1.4114	-1.0984	-1.3079	-0.4708	-0.47239	0.5239	-1.369	0.0010769	0.4213	-0.35456	0.25556	0.85488	-1.0659	0.62983	0.91603	0.39899	0.8698	-0.92947	-0.1756	0.3468	0.30582
CH22	-0.3719	-0.81091	-1.3886	-1.5844	-1.0625	-1.172	-0.1832	-0.33157	0.58787	-1.3413	0.10155	0.49449	-0.99256	0.082621	1.3158	-0.81527	0.3685	0.53923	-0.096468	1.0463	-0.6711	-0.55086	0.93171	-0.10733
CH23	0.14238	-0.82859	-1.263	-1.3305	-0.17606	-0.070933	-0.33847	-0.76972	0.55601	-0.66417	0.16232	-0.39164	0.28872	-0.28058	1.5863	-0.039148	0.065541	0.27257	-0.48601	1.2447	-0.76039	-0.98726	0.52683	-0.47113
CH24	-0.26809	-0.83352	-0.86433	0.18271	-0.36133	-1.078	0.071507	-1.83	0.2059	-0.58488	0.5965	0.53638	-1.1353	-0.8505	0.31702	-0.33697	-0.2708	-0.13913	-0.20357	-0.58736	-0.28533	0.45642	0.13574	0.29992
CH25	-0.65523	-1.0045	-0.88943	-0.11178	-0.90321	-0.6138	0.21452	-0.87719	0.5954	0.050899	0.57452	0.1316	-1.4903	-0.096585	0.45858	-0.67908	0.62744	1.1615	0.8181	-0.14902	-0.13842	0.39777	0.61591	0.63953
CH26	-0.73627	-1.3483	-1.3192	-0.7824	-1.1582	0.1454	0.58649	-0.563	0.39064	0.25427	0.63112	-0.19954	-1.1433	0.32957	0.88606	-0.53985	0.53907	0.87063	0.34388	0.23063	-0.57463	0.20148	0.2425	0.23522
CH27	-0.27258	-1.5049	-2.1232	-1.355	-1.0809	0.56857	-0.65328	-0.43919	0.56324	-0.16039	0.12453	0.10936	-0.54247	0.47705	1.316	-1.4196	0.27297	0.57805	1.3296	0.4223	-0.64586	0.85604	0.73949	0.5515
CH28	-0.51598	-1.6611	-2.5462	-1.3551	-1.3944	-0.012447	-0.75041	-0.034491	0.34828	-0.849	0.095239	0.28379	-1.0752	0.68997	1.6266	-0.99581	0.55099	0.46788	0.56112	0.60491	-0.54253	0.47826	0.21251	0.38383
CH29	-0.69361	-1.5615	-2.0214	-1.2269	-1.3485	-0.75121	-0.60976	0.19631	0.47269	-0.75164	0.66852	0.52959	-0.74766	0.35831	1.4322	-0.50265	0.52677	0.33207	0.10137	0.58647	-0.86834	0.33013	0.42165	0.52091
CH30	-1.0708	-1.4445	-1.3214	-1.4999	-1.3316	-0.91055	-0.54413	-0.32163	0.65824	-1.2825	0.32441	1.0453	-0.61431	0.016913	1.5934	-0.74029	0.22736	0.6251	0.10266	0.93358	-0.61311	-0.34157	0.16331	0.25545
CH31	-0.34365	-1.4191	-0.9557	-1.2196	-1.0966	-0.72767	-0.57511	-0.5874	0.88481	-1.1206	0.75849	0.20399	-0.5451	-0.44936	1.513	-0.48785	0.3483	0.67046	0.24208	0.99456	-0.52629	-0.39548	0.097224	-0.40292
CH32	0.17118	0.30479	-1.0872	-0.54456	-0.69744	0.015004	1.0425	-0.11205	0.67273	0.61672	1.0113	0.19499	0.13238	-0.58987	0.91639	0.03068	0.63751	1.3904	0.3671	1.7647	-0.40447	-0.48316	-0.0023932	0.1049
CH33	0.60337	-0.4748	-1.5954	0.57538	1.1294	-1.234	0.74776	-0.94365	0.095199	-0.55055	0.39609	0.39653	-0.7093	-0.78004	-0.30114	-0.15174	-0.048208	1.4108	0.41021	0.048108	0.34887	0.054488	-0.11622	0.56149
CH34	-0.1259	-0.84645	-1.3389	-0.043962	-0.91252	-0.50194	0.94045	-1.026	0.17471	0.21967	-0.016741	0.32676	-0.93542	-0.1776	0.85146	-0.27519	0.031743	0.96898	1.0955	-0.20854	0.19681	0.84027	-0.38562	0.55873
CH35	-0.27165	-1.3446	-1.8903	-0.38297	-1.068	0.038374	0.21715	-0.66438	0.29183	0.23618	0.14461	0.44985	-1.152	0.42193	1.1587	-0.027969	0.30054	0.40486	1.2458	0.21482	-0.032851	0.83322	-0.26739	0.43489
CH36	-0.53805	-1.9667	-2.1763	-0.718	-1.1197	0.61785	-0.042308	-0.52417	0.59148	0.11626	0.08069	0.49942	-0.62033	0.73242	1.1737	-0.51029	-0.19981	0.25479	0.87792	0.24952	0.28535	0.55859	-0.16209	0.66569
CH37	-0.73792	-1.8271	-2.3359	-1.3498	-1.3785	0.29095	-0.55205	-0.0077919	0.41776	-0.74299	0.13663	0.26781	-1.1059	0.66869	1.6398	-0.79518	0.28027	0.094267	0.4163	0.43282	-0.6905	0.51394	0.11314	0.66291
CH38	-1.2966	-1.6938	-2.1324	-1.0853	-1.3932	-0.35412	-0.85628	-0.067195	0.45602	-0.96806	0.71158	0.22478	-0.64161	-0.11288	1.6024	-1.036	0.29946	1.8395e-05	0.36725	0.83194	-0.52336	0.46425	-0.50861	0.44777
CH39	-1.1444	-1.8119	-1.6891	-1.2399	-1.2702	-0.78702	-0.33768	-0.34803	0.57842	-1.1309	0.79249	0.81631	-0.64636	-0.044747	1.2639	-0.74238	-0.098492	0.30145	0.25577	0.89975	-0.63348	0.11602	-0.63152	0.32838
CH40	-0.31712	-1.4647	-0.87764	-1.0857	-0.87668	-0.3293	-0.71656	-1.014	0.86195	-1.6513	1.0473	0.77382	-0.2221	-0.5403	0.93541	-0.42488	-0.37773	0.86183	0.57261	0.68566	-0.83223	-0.23461	-0.4261	0.053048
CH41	0.041301	-0.49559	-1.3559	-0.5663	-0.8868	-0.03776	-0.61789	-1.4059	0.98575	-0.90695	1.7471	0.40288	-0.65818	-0.53201	-0.091566	-0.18181	0.073255	0.33354	0.83035	1.0093	-0.4367	-0.29478	-0.99008	0.29117
CH42	0.49211	-0.44557	-1.4052	-0.032501	0.99596	-0.70722	1.3728	-0.92412	-0.33675	-0.076084	0.78172	0.6829	-1.1387	-0.13043	0.62312	-0.087712	-0.38885	0.80192	1.0791	0.45208	0.13704	-0.4376	-0.74516	1.0499
CH43	0.017263	-0.62867	-1.7217	-0.50047	-1.0002	-0.28217	0.69623	-0.42638	0.20108	0.63731	0.14679	0.30453	-0.69521	0.18876	1.7195	0.054789	-0.7221	1.0296	1.6276	-0.6189	-0.081551	0.64065	-1.0207	0.88521
CH44	-0.08333	-0.91929	-2.053	-0.90486	-1.3865	-0.05533	0.96828	-1.0434	-0.01269	-0.19127	-0.33327	0.72156	-0.44857	0.83282	1.5256	-0.27133	0.05551	0.466	1.3041	-0.33735	0.063128	0.19079	-0.37913	0.97027
CH45	-0.60149	-1.1963	-2.2397	-1.2831	-1.4674	0.37375	0.29463	-0.99869	0.30952	-0.20658	-0.43383	0.44021	-0.55443	0.60246	1.8198	-0.78247	-0.35973	0.20902	0.76724	-0.32153	-0.13243	0.16847	-0.63216	0.59533
CH46	-1.1032	-1.3715	-1.4238	-1.1934	-1.86	0.40462	-0.18996	-0.50895	0.21568	-0.8388	0.21637	-0.060476	-0.45109	-0.10826	1.2246	-0.92262	-0.074207	-0.046568	0.19712	-0.5897	-0.46222	0.43412	-0.51454	0.63046
CH47	-1.0751	-2.0961	-2.0835	-1.3392	-1.1195	0.1596	-0.46931	-0.52656	0.32538	-1.0508	0.079591	0.36947	-0.48558	-0.103	1.2314	-0.58807	-0.57024	-0.22616	0.85522	-0.62481	0.048126	0.40722	-0.95951	0.59791
CH48	-1.9251	-2.0011	-1.5872	-1.2717	-1.2676	-1.0246	-0.14131	-0.38853	0.40918	-1.1124	0.64046	0.98499	-0.36758	-0.031547	0.88255	-0.57763	-0.65421	0.78652	0.2309	-0.1696	-1.1153	0.51967	-1.0376	0.15772
CH49	-1.1809	-1.7098	-1.3472	-1.4727	-1.2995	-0.74034	-0.16847	-0.60997	0.84069	-1.4641	0.89854	0.93183	-0.54609	-0.68677	0.98944	-0.63902	-0.73418	0.0329	0.77926	0.79706	-0.29219	0.34381	-1.114	0.059392
CH50	-0.85072	-1.0428	-1.2109	-1.1295	-0.9371	0.018467	-0.50132	-1.1881	0.68744	-1.3468	0.73672	0.5081	-0.52545	-1.4941	0.62726	-1.0776	-1.1255	-0.086549	0.83079	0.54012	-0.28396	0.1466	-1.3732	0.0031262
CH51	-1.0083	-0.11707	-1.6404	-0.29419	0.42189	-1.1497	0.73128	-0.7056	-0.67238	0.094408	0.052302	-0.21875	-0.63474	-0.81874	0.44795	0.09211	-0.92703	0.3721	0.41124	0.050249	0.44511	-1.6141	-2.1573	-0.10325
CH52	-0.68305	-0.63561	-1.834	-0.32268	-0.89569	-0.42102	1.0235	-0.89252	-0.64305	-0.30573	-0.38442	0.31129	-0.28035	-0.46797	1.4812	-0.7662	-0.72356	0.44742	1.022	-0.22127	0.46375	-0.58377	-1.6527	0.53195
CH53	-1.0581	-1.2656	-1.9013	-0.89662	-0.70485	-0.84644	0.25681	-0.87881	-0.70936	-0.28223	-0.28285	0.23657	-0.0089758	-0.47544	1.7576	-0.4931	-0.38907	-0.063394	0.81833	-0.66308	0.11993	-0.3513	-1.4175	0.94423
CH54	-1.0704	-1.4502	-1.8098	-1.5595	-0.89037	-0.30885	-0.30668	-0.86864	-0.36337	-1.2008	-0.17062	0.93847	0.015867	-0.56278	1.0543	-0.74819	-0.79424	-0.25431	0.61213	-0.65057	0.10121	0.29336	-1.1165	0.84554
CH55	-1.4959	-1.4966	-1.4196	-1.5047	-0.9503	-0.49645	-0.53647	-1.0155	0.1262	-2.2319	-0.35418	0.5988	0.04509	-1.0747	0.23653	-1.3269	-1.4434	-0.81515	0.46879	-0.30202	-0.21882	0.93991	-1.2766	0.15552
CH56	-1.9343	-1.2642	-1.9698	-1.4708	-1.1829	-0.88355	-0.58257	-1.2323	-0.39702	-1.8194	-0.031493	0.65657	-0.51054	-1.3498	0.50888	-0.82286	-1.7948	-0.98144	0.7766	-0.20373	-0.18148	0.57311	-1.9045	0.45961
CH57	-1.4445	-1.5255	-2.1414	-1.2007	-1.4512	-0.24488	-0.34119	-1.0474	0.047195	-1.688	0.59844	0.0083112	-0.32263	-1.9582	0.51239	-1.2746	-1.2817	-0.81055	0.43218	-0.10134	-0.06654	0.47141	-1.806	-0.019432
CH58	-1.3621	-0.77609	-2.1781	-1.0947	0.45876	-1.1443	0.0025655	-1.412	-0.52719	-1.1652	0.044659	0.2023	-0.46563	-1.5009	0.24092	-0.80043	-0.76581	-0.30266	0.52442	-0.18669	0.13614	-1.5038	-2.0696	-0.40326
CH59	-2.0108	-1.2234	-1.9435	-2.3633	-0.91164	-0.87985	-0.29015	-1.7468	-0.58679	-1.7278	-0.076686	0.036198	-0.59735	-2.0218	0.8901	-1.3637	-0.66017	-0.91687	0.56792	-0.13098	0.16557	-0.017836	-1.4963	0.44947
CH60	-1.725	-1.2452	-1.8913	-1.7184	-1.0786	-1.2978	0.041886	-0.79523	-0.22081	-1.6118	-0.15093	0.1823	-0.64242	-2.2034	0.36769	-1.8441	-1.2392	-1.1112	0.43244	-0.36652	-0.5239	-0.36144	-1.2604	0.086417
