# Supplementary material for: Modulation of Alpha Oscillations in the Human EEG with Facial Preference
Source: PLoS One. 2015 Sep 22;10(9):e0138153. doi: 10.1371/journal.pone.0138153 (PMC4578776; doi:10.1371/journal.pone.0138153)
Supplement: S2 File — (ZIP) [file pone.0138153.s002.zip › SUB08.xlsx]

## Sheet: Passive
	F01	F02	F03	F04	F05	F06	F07	F08	F09	F10	F11	F12	F13	F14	F15	F16	F17	F18	F19	F20	F21	F22	F23	F24
CH01	-0.27909	-0.96226	-0.75351	-1.8392	-0.10065	-0.74693	-2.406	-1.4998	-0.81904	-0.29981	-1.9264	-0.25719	-2.3197	-2.7016	-2.0662	-1.8471	-0.36151	0.50226	0.36883	0.64404	-1.1265	0.31201	-1.7071	0.008081
CH02	-0.33389	-0.95995	-0.77571	-1.796	-0.041999	-0.80004	-2.3451	-1.5983	-0.78233	-0.25576	-2.1177	-0.27381	-2.3008	-2.7499	-2.0003	-1.8853	-0.38362	0.45466	0.26392	0.58805	-1.1216	0.33466	-1.7858	-0.056037
CH03	0.073172	-0.6247	-0.10268	-2.5159	0.028688	-0.54377	-2.5119	0.50422	-0.079799	-0.53255	-0.52096	-0.39992	-1.8141	-2.6132	-2.2708	-1.2382	0.61522	0.14304	0.022606	-0.051092	-1.2422	-0.24391	-1.2534	0.33939
CH04	-0.4646	-0.56623	-0.11225	-2.4035	-0.69955	0.11102	-1.8742	-1.0754	-0.76899	-0.95503	-0.55311	-0.8486	-1.6773	-2.9164	-1.3207	-0.46244	-0.062556	0.22479	0.63407	0.25239	-1.8394	0.16327	-2.2455	-0.097306
CH05	-0.24895	-0.16626	-1.1309	-2.199	-0.4286	-0.52716	-2.1886	0.42814	-0.025043	-1.3153	-0.4737	-0.28284	-1.4814	-2.2882	-3.2224	-1.379	1.1038	-0.63761	0.12182	-0.21083	-1.7638	-0.47622	-2.0021	0.4608
CH06	0.30597	-0.58081	0.40852	-2.4556	-0.47133	-0.83309	-1.9436	-1.5007	-0.86836	-0.27874	-0.16821	-0.017087	-1.8939	-2.6947	-1.5387	-0.33168	-1.4841	0.95561	-1.0109	0.73443	-1.3418	1.377	-1.0526	-0.39702
CH07	0.63783	-0.39878	0.40956	-1.8572	-0.44733	-0.71842	-2.3347	-1.4701	-0.86607	-0.49392	-1.1608	-1.1558	-1.386	-3.3008	-1.6579	-1.2254	-0.31409	0.13361	-1.5965	-0.20785	-1.2581	0.70756	-1.8175	0.19307
CH08	0.030526	-0.67744	0.097812	-2.3785	-0.27962	-0.83654	-2.2611	-0.87586	-0.84847	-1.0823	-1.259	-1.1546	-1.072	-2.6901	-2.0128	-0.36027	-0.22903	0.0475	-0.57727	-0.41922	-1.8503	0.83303	-1.5877	0.73827
CH09	0.061218	-0.30881	-0.93831	-2.0465	-0.62346	-0.78698	-2.2857	-0.31885	-0.7332	-1.0101	-1.2451	-1.2739	-0.47487	-2.3029	-2.1298	-1.282	0.35658	0.33556	0.32311	-0.059611	-0.70939	1.03	-1.0651	-0.53672
CH10	-0.095434	-0.58204	-1.4975	-1.5819	-0.43169	-0.96772	-2.3856	-0.32714	-0.86174	-1.3658	-1.2119	-0.87172	-0.29182	-1.9123	-2.5766	-1.3072	0.34042	0.38684	0.76727	0.37442	-0.77256	0.5928	-0.97673	-0.70723
CH11	-0.053081	-0.54847	-1.7255	-1.5553	-0.22088	-0.99069	-2.7129	-0.20225	-0.78866	-0.93388	-1.1878	-0.85382	-0.50967	-1.9766	-2.7723	-1.3314	0.31309	0.12261	0.6521	0.90247	-1.0007	0.090354	-1.0497	-0.7096
CH12	-0.76944	-0.3699	-1.3608	-1.755	-0.070433	-1.3647	-3.2457	0.095924	-0.48549	-1.1081	-1.691	-1.1445	-0.87062	-2.182	-3.5212	-0.79136	0.36912	-0.78827	0.36104	0.29445	-0.81645	-0.011848	-1.6267	-0.2313
CH13	-0.77297	0.41571	-2.4783	-1.3043	-0.20181	-1.5875	-3.3768	-0.059989	-0.30817	-0.69762	-1.6896	-1.4213	-1.0562	-2.2618	-3.5073	-1.328	-0.22465	-0.80555	0.14134	-0.053936	-0.88577	-1.1888	-1.0338	-1.0799
CH14	-0.97554	0.055106	-1.4331	-0.72953	-0.39612	-2.1747	-3.7554	0.4666	-0.30679	-0.81737	-1.4668	-1.3614	-0.81938	-2.1927	-3.2607	-1.3601	-0.040985	-0.31954	0.50322	-0.21023	-0.69048	-0.36253	-0.55988	-1.0299
CH15	-0.34736	-0.91099	1.0466	-1.0998	-0.80514	-0.59589	-2.094	-1.6112	-0.44456	-0.84344	0.84616	-0.79457	-2.1776	-2.5552	-0.59462	-1.4061	-1.386	0.13311	-1.1968	1.608	-1.1438	1.0749	-1.4659	-0.54418
CH16	-0.13634	-0.43854	0.054815	-2.0442	-0.38892	-1.5205	-2.7469	-0.83609	-0.73455	-0.6468	-1.3554	-1.2696	-2.1558	-2.2864	-1.2735	-2.2002	-1.3515	-0.077588	-1.5066	0.44939	-1.1201	0.27902	-1.4729	0.28183
CH17	0.0082556	-0.78461	-0.42743	-2.2943	-0.81996	-1.2741	-2.8021	-1.6752	-0.57107	-0.34752	-1.7606	-2.1484	-0.65213	-2.1135	-2.0683	-2.1396	-0.018438	-0.8082	-0.59483	-0.59706	-0.92412	0.28691	-1.7581	-0.078776
CH18	0.14685	-0.42857	-0.92438	-1.926	-0.71439	-1.2533	-3.403	-0.94345	-0.97534	-0.6231	-1.7459	-1.6777	-0.42981	-1.7588	-2.516	-1.6025	-0.132	0.099242	0.27755	-0.28974	-0.37476	0.68225	-1.1038	-0.32928
CH19	0.16045	-0.32509	-1.8957	-1.7864	-0.28571	-1.1842	-3.2002	-0.89902	-1.1913	-0.79296	-1.7398	-1.4123	-0.34312	-1.6273	-2.9879	-1.5486	0.23194	-0.20097	0.86142	0.18681	-0.35342	0.41678	-1.2586	-0.66576
CH20	0.059374	-0.28074	-2.2255	-1.5848	-0.59723	-1.2838	-3.3175	-0.66754	-1.1008	-0.3284	-1.7516	-1.3724	-0.15205	-1.5517	-2.3148	-1.5095	0.068289	-0.48086	-0.52972	-0.30958	-0.50777	0.00080941	-1.1696	-0.86674
CH21	-0.078824	-0.44127	-2.8625	-1.191	-0.40054	-1.4956	-2.7638	-0.39419	-1.2733	-0.10133	-1.7597	-1.1343	-0.21692	-1.4131	-2.3663	-1.2857	-0.017571	-0.91261	-0.56119	-0.73704	-1.1094	-0.076726	-0.94371	-1.1442
CH22	-0.45632	0.13349	-2.4376	-1.8023	-1.2134	-1.122	-2.8212	-0.48702	-0.91936	-0.37658	-1.8411	-1.4768	-0.53078	-2.4371	-2.322	-1.1711	-0.49538	-0.95144	0.76358	-1.1506	-0.40053	-0.54295	-1.1914	-1.0307
CH23	-0.83306	0.86001	-1.7069	-0.16951	-1.1061	-1.6	-2.6557	-0.78124	-0.49806	-0.28555	-1.4043	-1.3202	-0.017994	-2.4802	-2.6338	-0.58246	-0.12059	-0.0061697	1.0417	-1.4828	0.049813	-1.3515	0.0333	-1.7123
CH24	-1.2027	-2.2385	1.0809	-1.4829	-1.5368	-1.5513	-0.96469	-2.144	-0.7227	-0.67227	0.71228	-0.80898	-1.6872	-1.3469	-0.25195	-1.3359	-2.0642	1.1594	-0.93427	0.59201	-0.89766	0.46698	-0.95778	0.32648
CH25	-0.97682	-1.6445	0.16696	-1.7744	-0.99096	-1.3949	-2.166	-1.2149	-1.5506	-0.81477	-0.52299	-1.7457	-0.79218	-1.5725	-1.3108	-1.7689	-2.2616	-0.43774	-1.485	-0.33309	-1.33	0.12675	-0.7149	0.65173
CH26	-0.79829	-0.94705	-0.74912	-2.4552	-1.0358	-1.4035	-2.5569	-1.385	-1.3863	-0.50355	-1.2365	-2.057	-0.54529	-1.3816	-2.1358	-2.0332	-1.7822	-1.0789	-0.55842	-0.15683	-1.1585	-0.25111	-0.95583	-0.27798
CH27	-0.33254	-0.36724	-1.1423	-2.5286	-0.58192	-1.3875	-3.0293	-1.269	-1.3834	-0.32274	-1.835	-2.2092	-0.53714	-1.5126	-2.7128	-1.9822	-1.0105	-1.1198	-0.4256	-0.22074	-0.44584	-0.12723	-0.85629	-0.35784
CH28	0.15363	-0.35348	-1.5073	-2.1144	-0.47514	-1.3037	-2.9979	-1.5572	-1.7831	-0.13942	-2.171	-2.1438	-0.42556	-1.5363	-2.3383	-1.8249	-0.63653	-1.8846	-0.45241	-0.91946	-0.047375	-0.44388	-0.88025	-0.24291
CH29	-0.32124	-0.35006	-2.2539	-1.9552	-0.62703	-1.6329	-3.017	-1.2974	-1.7553	0.29304	-2.3864	-1.5867	-0.22384	-1.6158	-2.2262	-1.4776	-0.59759	-1.6914	-1.0922	-1.5244	-0.5421	-0.46289	-0.85336	-0.40331
CH30	-0.77227	-0.1406	-2.4704	-1.6115	-0.83851	-1.6993	-2.8984	-1.2697	-1.8206	0.48559	-2.5907	-1.5812	-0.018737	-1.5389	-2.1774	-1.1892	-1.0642	-1.6191	-0.93552	-2.2553	-0.79335	-0.77691	-0.89803	-1.2694
CH31	-0.6016	-0.25632	-2.8844	-0.71391	-1.4004	-0.99291	-2.4783	-1.3984	-1.8619	0.42362	-1.6452	-1.624	0.44474	-2.0493	-2.4871	-0.66531	-0.71029	-1.1762	-0.057198	-2.9545	-0.70579	-0.28477	-0.50219	-1.7068
CH32	-0.59783	0.57235	-1.1106	-0.19955	-1.5155	-0.75227	-2.0599	-0.8578	-1.0392	-0.016468	-1.5862	-1.1947	-0.10209	-1.9986	-1.9794	0.066646	0.64829	-0.41324	0.50506	-1.9088	-0.30126	-0.33567	0.70511	-1.1612
CH33	-1.9516	-3.7609	0.72566	-1.7492	-1.6038	-1.3347	-0.64216	-1.2301	-0.88961	-1.0371	0.7581	-1.0748	-0.85082	-1.7017	0.15518	-0.93297	-1.2577	0.32715	-1.3153	0.22744	-0.34803	0.90106	0.2507	-0.47254
CH34	-1.9382	-2.5388	-0.49076	-1.7692	-1.0695	-1.4544	-2.0985	-0.98641	-2.2877	-0.50061	0.35298	-1.1051	-0.19125	-1.2874	0.42121	-0.70273	-2.1189	-1.4898	-0.9938	-0.4379	-0.14092	0.20569	-0.3335	-0.44917
CH35	-1.2374	-1.3507	-0.97877	-2.5633	-0.76181	-1.1341	-2.747	-1.9811	-2.5616	-0.21226	-0.66235	-2.3338	-0.12668	-1.3839	0.78543	-1.1472	-2.0405	-3.1568	-1.0886	-0.14571	-0.84179	-1.2251	-0.38615	-1.0066
CH36	-1.005	-0.47038	-1.0098	-2.8821	-0.71924	-1.4454	-3.271	-2.6056	-2.2557	-0.062593	-1.4103	-2.4406	-0.021424	-1.4553	-0.30347	-1.3661	-1.93	-3.3955	-0.9049	-0.47518	-1.1699	-1.4321	-0.4947	-0.64293
CH37	-0.68607	-0.1748	-1.0462	-2.614	-0.94432	-1.6105	-3.2401	-2.3583	-2.1638	0.19085	-1.9276	-2.58	-0.37554	-1.3749	-2.0256	-1.5844	-1.811	-3.3597	-0.97908	-1.5532	-0.91965	-1.0443	-0.50098	-0.39143
CH38	-1.5355	-0.34302	-0.93155	-2.6262	-1.534	-1.8476	-2.7886	-3.1099	-2.4669	0.47229	-2.2674	-3.2564	-0.96346	-1.4593	-1.5993	-1.4036	-2.6301	-3.9023	-1.4958	-2.0594	-1.2691	-1.4755	-0.57956	-0.2381
CH39	-1.4076	-1.0893	-1.703	-2.4299	-1.3538	-1.356	-2.4623	-1.9155	-1.7427	0.72279	-2.209	-2.7192	-1.3327	-1.8006	-1.245	-1.443	-2.0482	-3.2915	-0.95205	-2.8845	-0.85067	-1.3571	-0.52958	-0.1918
CH40	-1.7397	-0.38166	-1.3985	-1.1622	-1.3728	-0.3748	-1.2709	-0.92708	-1.2099	0.77768	-1.7605	-2.7649	-0.85938	-1.858	-1.0922	-1.1	-0.63684	-1.8085	0.16801	-3.1415	-1.0708	-0.39567	0.16538	0.374
CH41	-0.72218	1.7404	-0.82544	0.30761	-0.92938	-0.10866	0.28487	-0.59831	-0.71091	0.36395	-0.81297	-1.8751	-0.47207	-1.0559	-0.502	0.8992	1.3525	-0.54067	0.92798	-1.6028	0.33864	0.088853	0.34087	0.95524
CH42	-2.4013	-3.783	-1.0419	-3.8845	-0.051177	-1.1809	0.31022	-0.37902	-2.8167	-1.6869	-1.1432	-1.6633	0.27621	-2.3445	0.16819	-0.1602	-0.23287	-0.49998	-1.4192	-0.45838	-0.27387	0.61531	0.40853	-1.2388
CH43	-2.1611	-2.2117	-0.19248	-1.8868	0.37354	-1.194	-1.8964	-0.72455	-2.9116	-0.25421	-0.0040652	-0.386	0.52268	-2.0506	0.99541	0.067778	-0.88062	-0.88274	-1.1693	0.69441	0.43725	0.87283	-0.12003	-0.30046
CH44	-2.149	-1.1843	0.4451	-2.048	-1.0268	-0.75907	-2.2518	-1.4792	-2.7607	0.26429	-0.27572	-1.1641	0.70373	-1.3654	1.3721	0.8117	-1.5657	-2.4539	-1.6369	0.64013	-0.80352	-0.60812	-0.34673	-0.36467
CH45	-1.9383	-0.66626	0.15348	-2.2103	-0.91691	-1.79	-2.8871	-2.6748	-3.0088	-0.050149	-1.5478	-1.8627	0.25234	-1.867	1.1877	-0.18743	-2.1362	-2.5998	-1.4796	-0.28813	-2.0904	-0.62426	0.21198	-0.53275
CH46	-2.01	-0.63225	0.092096	-2.2493	-0.90908	-1.8018	-2.9581	-2.6691	-2.9966	-0.0088197	-1.5097	-1.9073	0.29037	-1.8629	1.2298	-0.25897	-2.1362	-2.6118	-1.5068	-0.34331	-2.0732	-0.55899	0.22711	-0.41822
CH47	-2.0463	-0.49731	-0.74074	-2.7309	-1.3186	-2.3707	-2.5652	-2.3928	-2.189	0.36981	-2.0964	-2.8076	-0.79031	-1.8405	-1.2983	-0.71193	-3.6611	-2.923	-1.7391	-2.7895	-2.382	-0.63702	0.19243	-0.34167
CH48	-2.2252	-0.9053	-0.51071	-1.8824	-1.9217	-1.5398	-2.3981	-2.0844	-1.6685	0.92196	-1.8183	-2.8109	-1.6146	-2.1893	-1.6447	-0.40569	-2.3212	-2.3872	-0.95837	-3.198	-1.5751	-0.46448	-0.2304	-0.097514
CH49	-1.407	-0.36396	-0.32928	-0.78446	-2.1033	-0.70956	-1.0547	-0.82962	-1.0518	0.73705	-0.63363	-2.629	-1.0748	-1.3564	-1.0509	-0.26345	-1.0949	-1.8325	0.34828	-2.5099	-1.1093	0.33264	0.21658	0.73345
CH50	-0.12587	1.7161	0.2631	-0.13396	-0.6702	0.75183	0.083123	-0.41564	-0.091338	0.20264	0.10229	-1.4948	-0.23353	0.14466	-0.55272	-0.68975	0.18994	-0.7851	1.6542	-1.5849	-0.26811	1.7644	0.13218	1.9181
CH51	-1.5662	-2.4184	-1.3347	-3.8376	-0.061093	-0.57535	0.19686	-0.90046	-1.8288	-0.77034	-1.6576	-1.1837	0.028679	-3.1496	-0.62612	-0.19783	0.42001	-0.13633	-1.3961	-0.8262	-1.3853	1.3815	0.075884	-1.3802
CH52	-1.3038	-1.9599	0.55117	-0.99476	0.73813	-0.054543	-1.6145	-1.0245	-2.3995	0.35421	-1.2764	0.31089	0.27226	-2.0436	0.28425	-0.051986	-0.55706	-0.038474	-1.2972	0.17413	0.7125	2.3222	0.24182	0.39642
CH53	-1.6893	-1.5598	0.89697	-0.6751	-0.35578	-0.8905	-1.1372	-1.3975	-2.1652	0.16273	-1.0329	-0.14301	0.51286	-1.7375	0.59916	1.0746	-1.4243	-1.017	-1.2014	1.2643	-0.68593	2.1887	0.20798	1.1777
CH54	-1.6225	-0.28367	0.35585	-0.8857	-0.77382	-2.0331	-0.28648	-1.8787	-1.6472	0.70638	-0.54306	-1.4648	-0.46885	-1.6545	0.69803	0.056276	-1.937	-0.86843	-1.3974	-0.093887	-1.1871	2.2865	0.6426	0.70447
CH55	-1.2407	0.26491	0.52894	-0.48812	-0.76459	-0.52975	-0.06646	-0.84027	0.12187	1.1272	0.40846	-2.4454	-0.070787	-0.75228	-0.56835	0.77683	-1.0852	-1.2355	-0.0068384	-1.4118	-0.43824	1.9391	0.92575	1.4028
CH56	-1.0968	0.4135	0.2413	-0.42623	-0.76547	-0.69673	0.2807	-0.83126	0.34073	1.1624	0.48171	-2.6641	-0.15416	-0.4807	-0.79151	0.46722	-1.0537	-1.0885	0.52226	-1.5186	-0.34548	1.6952	0.78249	1.4876
CH57	-0.59995	0.98625	0.73993	-0.85891	-0.65909	0.14637	0.71052	-0.547	-0.36633	0.23917	-0.41673	-1.4736	-0.35932	-0.25078	-0.44915	-0.042342	-0.67498	-0.84557	1.6793	-1.5512	-0.12187	2.1443	0.19538	1.3094
CH58	-0.93985	-1.8638	1.1431	-1.1174	-0.50832	-0.19578	0.73287	-1.9734	-1.7195	1.6091	-0.90185	-0.39726	-0.41167	-2.1712	0.46286	-0.76659	-0.51347	0.54966	-1.0258	0.74683	-0.64715	1.7509	0.050502	0.86624
CH59	-1.2613	-1.2254	0.78798	-1.519	0.45336	-0.47966	0.17548	-1.2064	-1.8273	0.85579	-1.6676	-0.95618	0.32334	-2.1825	0.24651	0.23302	-0.52698	0.52891	-0.8451	-0.22487	-0.12667	2.0847	0.53381	0.021079
CH60	-1.2396	-0.38771	1.1433	-1.3312	-0.67299	-0.99459	-0.15453	-1.3167	-1.3654	1.1889	-1.2311	-1.5595	-0.02859	-1.2046	-0.1755	-0.1541	-1.0581	-0.095017	-0.62085	-1.7633	-0.22162	1.8639	0.55821	0.19694

## Sheet: Active 1st
	F01	F02	F03	F04	F05	F06	F07	F08	F09	F10	F11	F12	F13	F14	F15	F16	F17	F18	F19	F20	F21	F22	F23	F24
CH01	-1.5806	-1.4556	-1.9998	-1.3238	-2.4061	-1.6866	0.33724	-0.83024	-0.79722	-0.4601	-1.283	0.15576	-2.3265	-3.1862	-2.4438	-1.1791	-2.3629	0.52817	-0.7545	-0.98171	-1.5657	0.4232	-0.13345	-1.9264
CH02	-1.5472	-1.5003	-2.0347	-1.3714	-2.4212	-1.7268	0.30543	-0.85919	-0.73705	-0.51166	-1.3657	0.20392	-2.3419	-3.1441	-2.5068	-1.1763	-2.4208	0.52738	-0.78395	-1.0038	-1.6055	0.37741	-0.18413	-1.9247
CH03	-1.3612	-1.1773	-2.0296	-0.96037	-2.9509	-1.3196	0.52942	-0.32585	-0.64042	-0.80587	-0.73733	-1.116	-1.3431	-2.6735	-1.6925	-0.62771	-2.9872	-0.5316	-0.82706	-0.72041	-0.95307	0.32358	0.279	-2.1221
CH04	-1.6581	-1.1046	-1.782	-1.1129	-2.1706	-0.80087	0.14901	-0.53234	-0.88311	-0.60268	-1.7062	-0.3392	-1.9791	-2.9254	-1.7159	-1.0196	-1.9233	0.4396	-0.22883	-0.49759	-1.275	0.98735	0.18089	-2.2058
CH05	-0.91726	-1.1067	-0.92784	-1.1043	-2.3799	-1.1251	0.14857	-0.11951	-0.34715	0.0066019	-0.58125	-0.37636	-2.0575	-2.7248	-0.86202	-0.79506	-1.9422	-0.64819	-0.10829	-1.3966	-1.2017	0.55364	1.2452	-1.7005
CH06	-1.8966	-0.64276	-2.0504	-0.2902	-1.8948	-0.63071	-0.83218	-0.64968	-1.5528	0.7199	-2.0523	0.33939	0.045419	-1.4028	-1.1594	-0.92107	-1.4894	1.1839	-0.50669	-0.53942	-0.46167	0.19277	-0.96309	-2.4389
CH07	-2.1635	-1.3439	-1.8243	-0.99141	-1.7317	-0.42215	0.022709	-0.48281	-1.2391	0.34776	-2.21	-0.0027354	-0.72409	-2.3978	-2.0066	-1.3091	-1.4216	1.2338	-0.58252	-0.89495	-0.91162	1.0338	-0.34246	-1.8048
CH08	-2.0001	-1.3999	-1.2682	-1.1007	-1.3229	-1.0108	0.45877	-0.4879	-0.48728	-0.13033	-1.7968	-0.044544	-1.3007	-2.4656	-1.4399	-0.89154	-1.8299	0.61746	-0.35388	-0.69748	-1.0813	0.93773	0.060099	-1.5429
CH09	-1.5356	-1.7162	-0.62776	-0.97823	-1.7904	-1.2738	0.071729	0.101	-0.31836	-0.28071	-1.4672	0.31964	-1.8969	-2.761	-1.1748	-0.8257	-1.6466	-0.069096	-0.45644	-1.3801	-1.4658	0.84173	0.83854	-0.9353
CH10	-1.3617	-1.7006	-0.69888	-1.4384	-1.8681	-1.3254	-0.23041	0.11822	-0.3015	-0.25307	-1.4404	0.42778	-1.9625	-2.7687	-1.0232	-0.74217	-1.7432	-0.36857	-0.45788	-1.4432	-1.3715	0.94391	1.063	-0.77202
CH11	-1.2405	-1.5463	-0.86075	-1.5865	-2.1844	-1.3886	-0.028277	0.08432	-0.13396	-0.02917	-1.1312	0.52461	-1.8666	-2.5858	-1.0441	-0.56451	-1.8462	-0.64457	-0.33037	-1.563	-1.6109	0.7007	1.3598	-0.90219
CH12	-1.2593	-1.4307	-1.3263	-1.4652	-2.516	-1.2426	-0.15995	-0.11086	-0.13038	0.088882	-0.89608	0.47688	-1.6868	-2.4938	-0.53541	-0.18908	-2.1005	-0.94033	-0.59245	-1.4364	-1.2905	0.80195	1.666	-1.37
CH13	-1.4064	-2.0625	-1.2902	-1.363	-2.8878	-1.2514	-0.361	0.19735	-0.59603	0.2491	-0.36684	0.34964	-1.5622	-2.259	-0.36637	0.22744	-1.9167	-0.79166	-0.9109	-1.5963	-1.417	0.91449	2.3673	-1.0773
CH14	-1.3293	-1.3927	-1.1847	-1.4392	-2.8884	-0.88785	0.22783	0.74883	-0.7207	-0.14856	-1.2961	0.15862	-1.3126	-1.501	-0.35379	0.45045	-1.8302	-0.70971	-1.5168	-1.1043	-1.0107	0.53608	1.8671	-1.17
CH15	-1.8779	-1.1605	-1.849	0.12901	-1.2616	-0.57624	-0.55865	-0.71361	-1.0918	0.79663	-0.99303	0.80332	0.46534	-1.1118	-1.1387	-0.44224	-1.1486	1.7401	-0.35683	0.20198	-0.82231	0.58287	-0.68038	-1.691
CH16	-2.016	-1.4387	-1.9217	-0.75665	-1.4363	-0.77639	-0.7258	-0.86515	-1.2394	0.87703	-1.6988	0.12578	-1.0491	-1.5877	-1.5542	-0.66624	-1.8056	1.7059	-0.46724	-0.35221	-1.1675	1.1469	-0.51581	-1.3815
CH17	-2.0042	-1.9895	-1.2992	-1.2872	-1.251	-0.67845	0.28741	-0.30369	-0.36269	0.47783	-1.3648	0.091154	-1.5539	-2.6037	-1.5962	-1.0405	-1.5605	1.454	-0.015243	-0.97766	-1.0707	0.77646	0.36749	-0.95638
CH18	-1.7957	-1.7326	-1.073	-1.6031	-1.3145	-1.0789	-0.35151	-0.047451	-0.28029	0.078476	-1.7028	0.52553	-1.7306	-2.8302	-1.4858	-0.64909	-1.8066	0.53796	-0.56612	-1.3551	-1.6979	0.80394	0.8043	-0.47215
CH19	-1.5379	-1.3711	-1.0402	-1.7418	-1.2633	-1.3349	-0.1564	-0.12183	-0.4994	-0.032802	-1.6457	0.73646	-1.7323	-3.2311	-1.3453	-0.49984	-1.6464	0.26017	-0.44001	-1.5041	-1.9241	0.8987	1.1536	-0.44579
CH20	-1.2703	-1.2532	-1.1656	-1.6429	-1.474	-1.601	-0.017059	-0.059189	-0.3933	0.16672	-1.1699	0.9796	-1.4771	-2.8688	-0.8431	-0.39202	-1.6764	-0.13689	-0.34883	-1.3854	-1.7458	0.61281	1.7296	-0.24052
CH21	-0.89485	-1.5782	-1.4761	-1.7402	-1.831	-1.7084	0.36126	0.012746	-0.3187	0.33421	-0.82211	0.93314	-1.0372	-2.4835	-0.19989	0.041712	-1.6068	-0.56469	-0.70654	-1.7039	-1.5481	0.58651	2.0132	-0.05718
CH22	-1.0922	-2.058	-1.3453	-1.2916	-2.2399	-1.3133	0.35873	0.2562	-0.61193	0.30442	-0.42552	0.54548	-1.4203	-2.1817	-0.14894	0.094164	-1.0556	0.27419	-1.3253	-1.0896	-1.149	1.0271	1.9257	-0.38106
CH23	-0.84143	-1.1417	-0.70457	-1.042	-2.1714	-1.2512	0.3805	0.25082	-0.93217	0.11984	-0.79113	0.10653	-0.77842	-1.0436	-0.15549	0.99081	-0.57754	-0.15386	-1.6076	-0.29852	-0.61565	0.86003	1.564	0.087845
CH24	-1.6702	-1.9574	-1.0721	0.56968	-0.65463	-0.9077	-0.59351	-0.17697	-0.9006	-0.46744	-0.68876	0.65262	0.17463	-0.75473	0.93972	-0.30335	-1.1148	1.0365	-1.1329	0.59092	-0.25217	0.46944	-0.13748	-1.0156
CH25	-1.7067	-2.0948	-1.7647	-0.68228	-0.70622	-1.218	-0.61515	0.085193	-0.11013	-0.11764	-0.83188	-0.12205	-0.7419	-1.8078	-0.39216	-0.55279	-1.3328	1.8679	-0.45841	0.0077123	-1.4893	0.423	0.75839	-0.59391
CH26	-1.7818	-1.6429	-1.6122	-1.1307	-0.69395	-0.65329	-0.78425	0.0088794	-0.32502	0.25373	-0.89677	0.26374	-1.3193	-2.2907	-1.3347	-0.55371	-1.1366	1.5332	-0.051762	-0.10012	-1.6953	0.61811	1.0095	-0.18513
CH27	-1.471	-1.624	-1.6601	-1.4069	-0.42724	-0.87704	-0.64889	0.031619	-0.24661	0.19773	-1.1661	0.60861	-1.513	-2.7524	-1.4275	-0.72294	-1.1308	1.2349	-0.52326	-0.88405	-1.9395	0.93148	1.2757	-0.34802
CH28	-1.1498	-1.6466	-1.5909	-1.1329	-0.51644	-1.0932	-0.52861	-0.15516	-0.27793	0.020684	-1.7551	0.97954	-1.6817	-2.6365	-0.86222	-0.33136	-0.81372	1.1615	-0.36188	-0.93433	-2.0315	0.84294	1.3553	-0.74271
CH29	-0.70743	-1.4878	-1.5746	-1.4921	-0.98685	-1.5714	-0.10102	0.033406	-0.68251	0.40703	-1.2217	1.0106	-1.3952	-2.4914	-0.63643	-0.35055	-0.86881	0.36616	-0.42083	-0.99017	-1.778	0.63634	2.0423	-0.19675
CH30	-0.35597	-1.4085	-1.3872	-1.6029	-0.98787	-1.4567	0.40651	0.3013	-0.82665	0.65113	-0.58801	0.99215	-0.83869	-2.1231	-0.093435	0.086439	-0.58508	-0.17138	-0.49736	-0.96025	-1.4005	0.53426	2.3492	0.13398
CH31	0.12831	-1.0417	-0.65371	-0.81074	-1.067	-1.2617	0.55531	0.71025	-0.52235	0.67151	0.074603	1.1064	-0.19425	-1.4465	0.12928	0.52178	-0.021695	-0.57075	-0.83369	-0.2745	-0.83178	0.56143	2.3833	0.49448
CH32	-0.16764	-1.0598	-0.2637	-0.23639	-1.4374	-0.86457	0.78808	0.48791	-0.74754	0.53901	0.23754	0.80587	-0.22881	-0.8692	-0.40697	0.73348	-0.18378	-0.42975	-0.87816	0.023392	-0.35625	0.72428	1.7899	-0.27589
CH33	0.20366	-1.1512	-0.43068	0.81769	0.24063	-1.5162	0.43952	0.82649	-0.41848	-0.39643	-0.13598	0.88745	0.29719	-0.10726	1.3945	-0.85696	0.0024072	0.99937	-0.10729	0.88118	-0.095149	0.3257	0.35035	-0.32625
CH34	-0.12098	-1.7568	-1.0485	0.061501	0.72403	-1.4813	0.066406	1.1689	0.084403	0.64273	0.21512	1.5469	-0.16773	-0.6473	1.1548	-0.51323	0.16142	1.8211	0.21081	1.4644	-0.83792	1.4226	0.73518	0.083578
CH35	-0.55448	-1.3607	-1.2362	-0.53198	0.8968	-1.4456	-0.19244	0.75626	-0.4222	0.48365	0.072449	1.399	-1.0029	-1.324	-0.1539	-0.76851	0.018622	2.123	0.47573	0.40712	-1.5871	1.6252	1.0662	0.11215
CH36	-0.54978	-1.4996	-1.6723	-0.28307	0.97172	-0.79573	-0.28435	0.52276	-0.35043	0.23325	-0.75808	1.4168	-1.4339	-1.5576	-0.88495	-0.66843	-0.14364	1.081	-0.62404	0.19837	-1.6642	1.226	1.3674	-0.073368
CH37	-0.45952	-1.6553	-1.8099	-0.3514	0.45031	-1.0434	-0.46682	0.28045	-0.55983	0.0090327	-1.3792	1.1525	-1.6596	-1.9694	-0.72559	-0.5246	-0.22554	0.8746	-0.73404	-0.34496	-1.7457	0.92724	1.5664	-0.06912
CH38	-0.4929	-1.1141	-1.5473	-0.021571	0.20423	-1.0592	-0.16663	0.431	-1.0233	0.45289	-0.7462	1.2325	-1.3773	-1.1643	-0.82759	-0.21107	-0.17338	0.70726	-0.58748	-0.12293	-0.94374	0.8787	1.4101	0.35362
CH39	-0.14634	-0.94676	-0.79427	-0.27791	-0.018673	-0.98713	0.081346	0.445	-0.9138	1.1063	-0.50332	1.2311	-0.97237	-0.7554	-0.63679	-0.35416	-0.015903	0.16445	0.099045	-0.091641	-0.63427	0.85309	1.564	0.4063
CH40	0.14305	-0.058582	0.22414	0.23435	0.096077	-0.1333	0.82762	1.0247	-0.63095	1.6147	0.28419	1.2544	-0.46843	-0.096609	0.57536	-0.1942	0.41787	0.10213	0.71058	0.75642	-0.34548	0.32272	2.0041	0.49587
CH41	-0.1039	0.079226	0.15646	0.37565	-0.83981	0.21279	0.47179	1.1849	-0.46301	1.1294	0.67043	1.0994	-0.37327	0.54641	0.7335	0.26858	0.46567	-0.31573	0.8716	0.55032	-0.0257	-0.32785	2.1642	-0.0559
CH42	0.08349	-1.9977	-1.7409	0.29764	0.71784	-1.6184	0.96217	1.8698	-0.045181	0.036157	-0.48436	0.54351	0.38552	-0.88347	0.4678	-1.0393	-0.074367	1.3487	0.25395	0.75945	-0.79864	0.80572	0.36234	-0.46226
CH43	0.58163	-1.496	-1.3	0.18953	1.6625	-1.2839	1.1165	2.3104	0.90051	1.205	0.2506	1.2841	0.35494	-0.26195	0.17704	-0.55897	-0.061814	1.3179	0.79235	1.3687	-1.0201	1.5649	0.60663	0.33252
CH44	0.19659	-0.91421	-1.0231	0.38489	2.1228	-0.92354	1.0841	1.4989	-0.28034	1.4291	0.25389	1.4464	-0.44135	-0.42529	-0.15014	-0.64293	-0.063794	1.353	0.83829	1.0785	-0.57832	1.6569	0.65077	-0.32189
CH45	-0.046993	-0.85462	-0.99708	0.66743	1.7152	-0.43383	0.79901	1.6231	-0.46155	0.94493	-0.5154	1.2896	-0.63074	-0.20487	-0.56653	-0.5829	-0.15612	0.58257	-0.2909	0.90203	-0.71102	1.0031	1.4724	-0.23947
CH46	-0.059978	-0.84907	-1.0592	0.6627	1.8027	-0.45973	0.77874	1.6091	-0.48423	0.89723	-0.49478	1.2808	-0.60393	-0.15489	-0.59638	-0.54825	-0.15194	0.57923	-0.28785	0.87868	-0.75876	1.0164	1.4384	-0.17182
CH47	-0.2013	-0.22436	-1.4455	0.5918	0.75366	-0.53743	0.36795	0.77417	-1.0477	1.0279	-0.59667	1.036	-0.90662	-0.19788	-1.014	-0.6473	0.061558	0.36408	0.05268	0.12915	-0.49753	0.44787	1.5469	0.44083
CH48	-0.48816	0.27379	-0.56684	0.08565	0.48445	-0.39972	0.55777	0.90898	-0.47316	1.4916	0.12299	1.1731	-0.67384	0.081963	-0.54521	-0.97963	0.043972	0.11332	0.99448	0.32305	-0.34605	0.30216	1.3826	0.35167
CH49	0.07593	0.59924	0.073698	-0.01591	0.60769	0.040276	0.76705	1.413	0.1869	1.6698	0.1831	1.3679	-0.24943	0.2569	0.14913	-0.3427	0.41755	0.22194	1.7951	0.84833	-0.22388	0.20457	1.6636	0.18619
CH50	-0.3228	0.52645	-0.24981	-0.21051	0.069865	0.78883	0.47174	1.3685	-0.28658	1.3991	0.56349	1.4275	-0.2224	0.15576	0.21874	-0.49983	-0.064819	0.34423	1.6299	0.91239	0.069496	-0.41115	0.86241	-0.013064
CH51	-1.7005	-2.3394	-2.4802	-0.33766	0.57008	-1.6966	0.3981	0.64193	-0.11061	-0.11538	-1.3083	-0.014809	0.30825	-2.1156	-0.21038	-1.2332	-1.3629	0.84772	-0.68747	-0.67954	-1.5666	0.1418	0.49167	-1.0799
CH52	-0.034203	-1.294	-1.3185	0.22986	1.9279	-1.0759	1.0167	1.8983	0.63013	1.2437	-0.4117	0.38956	0.36435	-0.9764	-0.7702	-1.027	-0.71043	0.93246	0.17801	0.53833	-0.79419	1.2616	0.58713	-0.53156
CH53	0.40637	-0.67568	-0.41666	0.483	2.2661	-0.48914	1.7835	2.16	0.3603	1.4634	0.0033076	0.91418	0.13789	-0.49321	-0.41493	-0.75033	-0.48554	0.75532	0.99763	1.4203	-0.53847	1.2697	0.64528	-0.3744
CH54	0.54823	-0.12265	-0.53379	0.84552	2.0128	0.088329	1.5687	2.1433	-1.0021	1.8015	-0.37025	0.8927	-0.13782	-0.30357	-0.26954	-0.96781	-0.05618	0.87843	0.45838	1.0309	0.1995	0.69408	1.3715	-0.11885
CH55	0.014639	0.52023	0.25887	0.73053	1.3632	0.45218	1.2668	1.9299	0.14856	1.9465	0.54369	1.1952	0.40029	0.42851	0.18854	-0.78745	0.41649	0.55446	1.6133	0.40431	-0.34554	0.14198	1.4407	-0.047869
CH56	-0.082183	0.4531	0.31304	0.49685	1.2237	0.58034	1.3074	1.9008	0.26117	1.8461	0.62361	1.397	0.2745	0.28695	0.035234	-0.64035	0.16728	0.39493	1.8178	0.35289	-0.38894	0.048076	1.1794	-0.1038
CH57	-0.83048	0.12681	-0.17533	-0.10627	0.37575	0.42761	1.0196	1.2787	-0.33381	1.1175	0.6659	1.2379	0.064727	-0.2489	0.045909	-0.82724	-0.44487	0.65851	1.5212	0.0041339	0.093653	-0.19292	0.37314	-1.056
CH58	-0.90074	-1.2182	-2.217	0.024032	2.2488	-0.27758	1.2151	1.7554	0.22438	1.0535	-0.61927	0.72164	0.88413	-1.1523	-0.55238	-1.3439	-1.1933	1.0354	0.1322	-0.23591	-0.05792	0.37425	0.66755	-1.2999
CH59	-0.34184	-1.495	-1.3275	0.72799	2.3362	-0.41705	1.6241	1.9494	0.11336	1.1538	0.16511	1.2213	0.44873	-0.46514	-0.78905	-1.5494	-1.0024	0.72299	0.76363	0.76951	-1.1167	0.32196	0.54875	-0.65415
CH60	-0.13784	-0.76888	-1.01	0.44454	1.3374	0.044079	1.3211	1.7021	0.22975	1.7369	0.304	1.3442	0.61183	-0.67182	-0.66584	-1.8546	-0.60383	0.67314	1.4582	0.39264	-0.13478	0.14976	0.81409	-0.94982

## Sheet: Active 2nd
	F01	F02	F03	F04	F05	F06	F07	F08	F09	F10	F11	F12	F13	F14	F15	F16	F17	F18	F19	F20	F21	F22	F23	F24
CH01	-1.3823	-2.5006	-1.6858	-2.07	-3.0213	-0.16584	-1.2282	0.38219	-1.2653	-2.0683	-0.66568	-0.5563	-1.1915	-0.17163	-1.1134	-2.282	-2.2933	0.76634	-3.0383	-0.9258	-0.75509	-0.37363	-0.85089	-0.83678
CH02	-1.2761	-2.5407	-1.8235	-2.0956	-3.016	-0.20898	-1.206	0.38753	-1.3032	-2.1609	-0.75408	-0.55244	-1.2343	-0.18025	-1.0878	-2.3666	-2.3198	0.73444	-3.0088	-0.96001	-0.80079	-0.36483	-0.85668	-0.8444
CH03	-1.7457	-2.1281	-1.3346	-1.3618	-2.2109	0.10222	-1.4812	-0.0024516	-1.7145	-2.0232	-0.56801	-0.50608	-0.63556	-0.42499	-0.86726	-1.3091	-1.4298	0.48374	-2.1933	0.17179	-1.1843	-0.63076	-1.1921	-1.001
CH04	-1.4322	-1.7342	-1.5044	-1.0475	-2.7011	0.03335	-1.2281	0.70404	-1.2638	-1.9121	-1.135	-0.52282	-1.0326	0.34323	-0.99521	-1.5419	-2.0868	1.0648	-2.5837	-0.86292	-1.0386	-0.47707	-0.57114	-0.74317
CH05	-1.2803	-1.7828	-1.2918	-0.84708	-1.9114	0.57657	-0.57093	0.57733	-1.2702	-1.6194	-1.1815	0.25308	-0.42641	0.17025	-0.47739	-1.4909	-1.4112	0.90782	-1.6152	0.16347	-1.2398	-0.53162	-0.79073	-0.77784
CH06	-0.29872	-1.4274	-1.3573	-2.1736	-2.682	0.17583	-0.71778	0.57983	-0.40478	-1.6809	-1.3112	-0.62955	-0.79065	0.24649	0.035219	-1.6048	-2.2825	0.43772	-1.4677	-0.9569	-1.27	-0.58425	-0.62505	0.30952
CH07	-0.74119	-2.2916	-1.3806	-1.3106	-2.8102	-0.43072	-1.1995	0.6025	-1.1364	-1.2587	-0.73053	0.046309	-1.2021	0.34623	-0.96852	-0.9257	-1.9881	0.32659	-2.6068	-0.92133	-0.60801	0.21901	-0.32297	-0.42486
CH08	-1.4604	-1.7276	-1.3739	-1.5045	-2.5684	0.31325	-0.6926	1.4925	-1.1632	-0.91512	-0.82124	-0.42725	-1.0434	1.0677	-0.87446	-0.91952	-1.8928	0.57306	-3.0755	-0.77418	-0.68929	-0.039479	-0.30073	-0.78664
CH09	-1.2799	-1.4391	-1.1908	-1.2728	-1.9108	0.23382	-1.0358	1.4106	-0.78489	-0.98132	-1.5615	0.25812	-1.4582	0.82767	-0.5472	-1.6413	-1.6659	0.4687	-2.794	-0.4823	-0.72479	-0.31757	-0.84739	-1.1861
CH10	-1.173	-1.3416	-1.3453	-0.85427	-1.4923	0.4213	-0.91295	1.1132	-0.81649	-1.0902	-1.4025	0.0097028	-1.3602	0.48889	-0.34859	-1.9329	-1.4218	0.10626	-2.2272	-0.54915	-0.50656	-0.51882	-0.60693	-1.035
CH11	-1.5373	-1.4958	-1.098	-0.69235	-1.5715	0.74793	-0.8283	1.1776	-1.1136	-0.87617	-1.1726	0.12328	-1.0112	0.26421	-0.33384	-1.9411	-1.4016	0.46941	-2.1102	-0.28953	-0.78597	-0.24406	-0.50914	-0.50864
CH12	-2.5497	-1.8316	-1.1228	-0.90753	-1.8368	0.45702	-0.63083	1.0316	-1.654	-0.74131	-0.92793	-0.3394	-0.57074	0.12889	-0.70737	-1.3598	-1.2155	0.71761	-2.1753	0.025802	-1.0063	-0.37345	0.24917	-0.13302
CH13	-1.9409	-1.3771	-0.91245	-0.56143	-2.0532	0.34041	-1.2838	0.32695	-1.1852	-0.82149	-0.91735	-0.21156	-1.0251	0.27722	-0.81682	-1.8614	-1.3144	0.66813	-2.1336	0.30366	-0.7491	-0.39077	-0.0108	0.45526
CH14	-1.6105	-1.3627	-1.2171	0.33947	-1.5588	0.37867	-1.3824	-0.10781	-0.7657	-0.5317	-1.7758	-0.86652	-0.99473	0.28984	-0.70062	-2.0011	-1.2851	-0.1589	-1.6127	0.44471	-1.3552	-1.461	0.025568	0.36175
CH15	-0.38029	-2.0704	-1.0748	-1.6675	-2.7088	0.67882	-0.515	0.97455	-0.44151	-0.34634	-0.73798	-0.010322	-0.79487	0.57634	0.264	-0.89184	-1.9147	0.60454	-1.0802	-0.084266	-0.61352	-0.090687	0.18136	0.45868
CH16	-1.5995	-2.3293	-1.7665	-1.5972	-2.6568	-0.075091	-0.73294	0.90356	-1.2251	-1.1082	-0.52973	-0.42414	-1.4789	0.71406	-0.69011	-1.11	-1.9428	0.68664	-2.202	-0.90458	-0.769	-0.25156	0.02347	-0.26565
CH17	-1.6064	-1.9913	-1.7029	-1.8695	-2.1637	0.52985	-0.50454	1.5338	-1.341	-0.79938	-0.7467	0.10447	-1.2461	1.0093	-0.9929	-1.0589	-2.0171	0.66393	-2.3943	-0.43856	-0.14129	-0.63464	0.3772	-0.847
CH18	-1.4459	-1.7388	-1.6443	-1.6689	-1.8354	0.21233	-0.93509	1.463	-0.89893	-0.2978	-1.2205	0.039612	-1.5345	0.60628	-0.53941	-1.6828	-1.8455	0.41608	-2.281	-0.2439	-0.24945	-0.9171	0.035324	-1.2462
CH19	-1.3117	-1.5695	-1.3179	-1.4718	-1.8262	0.12117	-0.88219	1.3401	-1.0791	-0.39243	-1.0899	-0.22568	-1.4099	-0.080039	-0.25461	-1.9533	-1.6695	0.53573	-2.4612	-0.036219	-0.1786	-0.66803	0.31882	-0.75831
CH20	-1.3269	-1.5125	-1.1355	-0.82304	-1.7117	0.18675	-0.55406	1.3721	-1.3023	-0.52478	-0.87216	-0.25663	-1.0763	-0.051936	-0.076704	-2.2766	-1.4725	1.0389	-2.5856	0.2041	-0.086609	-0.42741	0.56701	-0.26889
CH21	-1.9178	-1.619	-1.0918	-0.40641	-1.811	0.36962	-0.68071	1.1796	-1.0508	-0.51801	-0.8199	-0.32362	-0.79595	-0.33015	-0.1197	-2.0477	-1.3713	0.86832	-2.3901	0.64715	-0.44911	-0.88932	0.67679	0.14065
CH22	-2.0058	-1.7974	-1.3464	0.41919	-2.1628	0.29842	-1.0991	0.27933	-1.5964	-0.48557	-0.8669	-0.63689	-0.76935	0.14812	-1.2054	-1.7343	-1.2917	0.81077	-1.9027	0.085777	-0.27822	-1.1424	0.85894	0.50257
CH23	-1.0296	-1.3695	-0.95469	0.55158	-1.1691	0.73069	-1.2482	0.00078735	-1.4483	-0.48913	-1.731	-0.56389	-0.47907	0.23035	-0.19706	-1.5653	-0.50291	0.62573	-1.0172	1.0808	-0.26684	-0.71471	0.70787	0.56396
CH24	-1.178	-1.1591	-1.6843	-1.2239	-1.7522	0.34043	-0.83649	1.0797	-0.12569	0.034633	-1.2312	-0.22997	-0.34138	0.52904	-0.25851	-1.3102	-1.0637	-0.02884	-1.0764	0.38618	-0.45024	0.084904	0.58007	0.62005
CH25	-1.8691	-2.1246	-2.2098	-1.3058	-2.0138	0.59154	-0.85869	1.4275	-0.75492	-0.10601	-1.0808	0.41175	-0.91002	0.53895	-0.32914	-1.0978	-1.5571	0.75296	-1.8772	0.28043	-0.25561	-0.54939	0.53129	-0.30354
CH26	-1.938	-1.7855	-1.934	-1.492	-1.8728	0.68387	-0.56386	1.6395	-0.66309	0.1832	-1.2199	0.18007	-1.0982	0.64503	-0.41058	-1.1096	-1.9006	1.0357	-2.1414	0.16974	-0.032936	-0.87461	0.73684	-0.51416
CH27	-1.6417	-1.5253	-1.6828	-1.2959	-2.0895	0.46822	-0.4325	1.5558	-0.591	-0.21217	-1.0406	-0.17783	-0.94537	0.27447	-0.21302	-1.5465	-2.0073	0.89542	-2.2484	0.29091	-0.060822	-0.77982	0.94673	-0.53584
CH28	-1.2594	-1.3562	-1.3963	-1.4777	-2.1837	0.39139	-0.27706	1.3288	-0.76398	-0.42764	-0.48877	-0.44945	-0.61866	-0.50189	-0.00020022	-1.5834	-1.7545	1.0565	-2.2664	0.27322	0.17093	-0.42907	1.419	-0.12246
CH29	-1.3465	-1.5452	-1.3685	-0.59155	-1.7986	0.20844	-0.46545	1.322	-1.334	-0.13883	-0.59093	-0.39023	-0.5288	-0.60932	0.085104	-1.9741	-1.4241	1.3648	-2.4969	0.50377	-0.065848	-0.54424	1.4214	0.0082202
CH30	-1.3999	-1.5111	-1.4015	-0.02086	-1.3692	0.37718	-0.17636	1.1803	-1.3965	-0.24862	-0.53064	-0.26638	-0.20876	-0.50147	0.029736	-2.0898	-1.1931	1.4878	-2.2004	0.81742	-0.30231	-0.41148	1.5272	0.20821
CH31	-0.53436	-1.4028	-0.87191	0.51982	-0.82396	1.0019	-0.088787	0.98344	-1.0795	-0.26416	-0.57237	0.15738	0.14893	-0.42084	0.1462	-1.555	-0.5583	1.5481	-1.4002	1.4118	-0.20215	-0.34086	1.6425	0.37246
CH32	-0.50169	-1.4161	-0.34219	1.2626	-1.603	0.93363	-0.48095	0.6078	-1.2301	-0.4259	-0.69028	0.02232	-0.080872	-0.14542	-0.039139	-1.2426	-0.078389	1.2515	-0.58101	1.3429	0.10211	-0.60015	1.1739	0.29978
CH33	-0.75085	-1.3079	-1.0219	-0.12079	-1.2853	0.96051	-0.55868	1.4406	0.44803	0.93692	-1.335	0.46339	0.089324	0.41336	-0.17316	-1.1728	-0.84921	0.91587	-0.31011	1.2789	-0.12017	0.79364	1.8748	0.44869
CH34	-1.1511	-1.2354	-1.0211	0.077141	-0.66199	0.98002	-0.18441	1.9605	0.55531	0.42437	-0.84563	0.5346	0.65314	0.35086	0.62191	-0.64429	-0.62024	1.3049	-0.58027	1.3466	0.39683	0.056578	2.3961	0.61075
CH35	-1.375	-0.92294	-1.183	0.25386	-0.87975	1.0622	-0.020868	1.4491	0.24443	-0.066402	-0.23652	0.30553	0.38479	0.012899	0.33018	-0.88567	-0.99334	1.6694	-0.80789	1.2506	0.32581	0.0070732	2.3345	0.31383
CH36	-1.5199	-0.69738	-1.1901	-0.24025	-1.0679	0.87491	-0.10131	1.2362	0.29562	-0.089785	0.28383	-0.059524	0.17665	-0.60855	-0.05857	-0.76407	-0.96456	1.2274	-1.1284	1.1207	0.34057	-0.23831	2.4194	0.1057
CH37	-1.1069	-0.99411	-1.4242	-0.88026	-1.8046	0.54252	-0.22138	1.0806	-0.27527	-0.41326	0.071219	-0.22432	0.014408	-0.74174	0.23905	-1.3596	-0.97903	1.4087	-1.8097	0.8684	0.26611	-0.29159	2.1629	0.07361
CH38	-1.0823	-1.0879	-1.2257	-0.23139	-1.6629	0.25401	0.21123	0.91249	-0.45768	-0.5185	0.93177	0.03207	0.48618	-0.010508	0.38856	-1.0933	-0.88232	1.5971	-1.4327	0.95847	0.11249	0.28714	2.5961	-0.0058213
CH39	-0.88348	-1.1331	-0.73252	0.27015	-1.1411	0.2825	0.5741	1.2182	-1.0588	-0.3305	0.54227	0.41609	0.45656	0.26216	0.56607	-1.1165	-0.61764	1.1792	-1.5333	1.5617	-0.022956	0.022438	2.3237	-0.25621
CH40	0.1132	-0.62974	-0.047807	1.0558	-0.85141	1.408	0.9898	1.7197	-0.75846	0.54205	0.65575	1.2422	0.38094	0.3967	0.53312	-1.0995	-0.075583	1.4947	-0.071032	1.8898	0.063291	-0.21057	2.3216	0.2429
CH41	0.10732	-0.48523	0.44532	1.5941	-0.96526	1.8392	0.44797	1.4374	-0.78945	0.65841	-0.26166	0.68621	-0.34558	0.20305	0.40421	-0.88754	0.36133	1.9845	0.63968	1.811	0.33666	-0.36256	1.9461	-0.096391
CH42	-1.2149	-1.2575	-1.4734	0.68908	-0.33894	-0.046825	-0.14349	0.72274	0.48949	1.348	-1.1493	-0.56139	-0.44082	-0.033606	-1.0417	-1.1238	-1.0724	0.87011	0.60224	1.8892	0.073753	0.40947	1.9809	-0.69081
CH43	-0.75058	-0.48972	-0.029869	1.0571	0.54115	0.50944	0.69691	1.2171	0.68156	1.5181	0.38297	0.23969	0.36458	0.34237	-0.10254	-0.64355	-0.45455	1.6486	0.97956	1.5337	0.76647	0.51687	2.6843	0.1785
CH44	-0.85557	-0.020379	0.083284	1.1278	0.42489	0.66871	0.44016	0.73572	0.3427	0.96453	1.4877	0.31363	0.63499	0.3285	-0.042817	-0.26868	-0.32628	1.4053	0.33987	1.7339	0.66741	0.1648	3.0281	0.59662
CH45	-0.65761	0.11273	-0.3422	1.1109	0.049043	0.28879	0.23183	0.39838	0.50191	0.61066	1.7935	0.18597	1.0053	-0.093677	-0.359	-0.28513	-0.32447	0.90108	-0.16112	1.5646	0.71838	0.11394	2.5686	0.32162
CH46	-0.72261	0.12633	-0.39601	0.98642	0.032507	0.2408	0.18411	0.45315	0.54095	0.56874	1.8571	0.15999	1.0503	-0.073732	-0.45019	-0.28315	-0.35938	0.82322	-0.19898	1.6306	0.74368	0.079658	2.6312	0.41924
CH47	-0.62579	-0.31455	-0.60735	0.31923	-0.92745	0.21285	0.30506	1.0514	-0.42349	0.064841	1.3025	0.33138	1.0268	0.7708	0.054647	-0.80249	-0.1873	1.0218	-0.77212	0.93037	0.040375	0.089221	2.8463	-0.52435
CH48	0.20012	-0.41415	-0.3203	0.87931	-0.78603	0.82654	0.51147	1.4069	-0.32887	0.63182	1.1437	0.71091	-0.050379	1.0307	0.27979	-0.70659	0.13902	1.0076	-0.49302	1.3842	-0.1787	-0.071364	2.83	-0.85427
CH49	0.68134	-0.25399	0.41801	1.0658	0.068597	1.3919	0.83014	1.8598	-0.32218	1.464	0.84741	0.97395	-0.13274	0.48635	0.42603	-0.49607	0.58145	0.96219	0.44856	1.9465	0.011489	-0.17322	2.4754	-0.062084
CH50	0.73909	-0.020843	-0.138	0.91136	-0.57357	0.96134	0.62139	1.7731	-0.17495	0.57944	0.52362	0.36833	-0.3199	0.22696	0.39536	-0.83276	0.61867	1.158	1.5085	1.505	-0.16566	-0.73354	0.96366	0.18614
CH51	-1.9535	-1.2447	-1.564	-0.18037	-0.56639	-0.78929	-0.3838	0.15517	0.061761	-0.23132	-0.7295	-1.3866	-1.5176	-0.78052	-2.5042	-1.4342	-0.96761	-0.27855	0.94774	1.348	-0.23147	-0.89837	0.57637	-1.7462
CH52	-1.0119	-0.4761	-0.52807	0.75962	1.2084	-0.15614	1.3575	0.38086	0.57672	1.5265	0.29055	-0.58046	-0.50623	0.73446	-1.401	-1.3133	-0.74324	1.0319	1.6739	0.82099	0.74023	0.35839	2.0201	-0.64369
CH53	-0.43971	0.032249	0.45462	1.7469	1.1808	0.10061	1.3707	0.72167	0.58136	1.8299	1.318	0.20783	0.61845	0.5844	-0.87792	-0.74686	-0.46102	0.99862	1.6608	1.0089	0.80472	0.295	2.4896	0.092723
CH54	-0.21229	0.66669	0.19625	1.404	0.7889	0.3977	0.97186	1.1228	0.66951	1.7261	1.3215	0.40235	0.95826	0.88214	-0.52468	-0.34065	0.11994	1.4566	0.75122	1.5197	0.25962	0.42759	2.4535	0.53503
CH55	0.87721	0.28812	0.6208	1.6131	1.016	1.0906	1.1304	1.7235	0.21599	1.0692	1.3494	0.76014	0.00022616	1.0228	0.17766	-0.29293	0.41144	1.1866	0.94954	1.3892	0.4393	0.32232	2.9703	0.35368
CH56	1.062	0.13492	0.54579	1.6901	0.70679	1.2727	1.1105	1.6931	0.30018	1.2041	1.2768	0.85339	-0.21885	0.88637	0.2108	-0.44085	0.55145	1.1383	1.0825	1.38	0.41872	0.10257	2.5262	0.20826
CH57	1.4642	0.055201	0.16737	0.34969	-0.2247	0.71028	0.86271	1.4374	-0.33927	0.76001	0.46774	0.76811	-0.38548	0.12355	-0.062544	-0.72101	0.45169	1.1444	1.7886	0.80138	0.049523	-0.8406	1.4041	0.24632
CH58	-0.8279	0.64168	-0.14595	0.53067	0.36042	-0.71363	1.1891	0.43824	1.2699	1.1706	0.069945	-0.19517	-0.59904	0.21631	-1.8603	-1.2926	-0.4994	-0.10407	1.804	0.78786	1.0516	-0.69511	0.49956	-0.20491
CH59	-0.74265	0.4067	0.10006	0.88006	1.3755	-0.12401	1.2705	0.43477	0.91418	1.0613	0.96729	0.081876	-0.32053	0.062297	-0.88059	-1.2825	-0.87193	1.0181	1.8404	1.3645	0.70218	-0.84819	2.1039	-0.68239
CH60	-0.14925	-0.11484	0.37658	0.73669	1.4427	0.15019	1.3198	0.73748	0.47401	0.83522	0.88241	0.77048	-0.51952	0.091588	-0.75827	-1.0765	-0.57078	1.0128	1.5576	1.6418	0.34945	-1.049	2.3175	-0.31059
