# Supplementary material for: Modulation of Alpha Oscillations in the Human EEG with Facial Preference
Source: PLoS One. 2015 Sep 22;10(9):e0138153. doi: 10.1371/journal.pone.0138153 (PMC4578776; doi:10.1371/journal.pone.0138153)
Supplement: S2 File — (ZIP) [file pone.0138153.s002.zip › SUB09.xlsx]

## Sheet: Passive
	F01	F02	F03	F04	F05	F06	F07	F08	F09	F10	F11	F12	F13	F14	F15	F16	F17	F18	F19	F20	F21	F22	F23	F24
CH01	-0.7778	-0.63741	-0.82308	-0.16488	-0.92609	-0.15105	0.097167	0.87456	-0.36601	0.76139	0.70707	0.20136	-0.1395	0.43014	-0.1817	-1.1169	-0.47978	-0.60162	-0.33103	-0.29651	-0.41839	1.0475	0.8996	2.1476
CH02	-0.12478	-0.8853	0.39708	0.26475	-0.26835	-1.3279	1.1852	1.3259	-1.9451	0.80421	1.9777	0.31375	-1.0442	0.75147	-2.3344	-1.1808	-0.87246	0.55288	-1.5221	0.81996	0.40161	1.659	0.56301	1.0038
CH03	0.15242	-0.55552	1.8587	0.85412	1.3942	-2.0816	1.5471	-0.77513	-0.29053	-0.13134	-0.055763	-0.56566	-0.8773	1.0363	-1.2032	-1.9875	-2.6826	-1.6989	-0.68621	-0.47447	-0.96388	1.0457	-0.076641	1.3939
CH04	0.57095	-0.0335	1.917	0.52459	-0.71593	-1.0533	0.22255	1.2088	-0.35883	1.6991	1.4086	0.34191	-1.1278	0.4132	-2.3034	-0.60036	-1.5896	0.04026	1.6743	-0.76359	-0.57011	1.5313	-0.13565	0.47831
CH05	-0.09556	1.1601	1.2981	-0.30613	0.94253	-0.73532	-0.0022589	1.4975	-0.35263	0.073013	0.9604	-0.10643	-0.053107	-0.3548	-1.1439	-0.52641	-2.5562	-1.2198	0.074153	1.7498	-1.2797	0.92706	-0.50076	0.55882
CH06	-0.68466	0.65125	0.76339	-0.092457	0.32137	-0.62786	1.5044	1.0668	-0.66421	0.89387	-0.056917	0.31271	-0.15863	-0.44923	1.8105	0.96352	-0.73591	0.15077	0.40809	-0.72686	-0.63138	1.6772	0.035045	1.6519
CH07	-0.46985	-0.084138	1.4053	0.057098	-0.49509	-0.81111	0.67987	1.2086	-0.47729	1.8004	0.61493	0.87187	-0.47456	0.18407	-0.71905	0.15261	-1.2238	0.11836	0.11388	-1.5631	-0.84201	1.0583	0.1789	0.687
CH08	0.25244	-0.19213	2.1924	0.2056	-0.75108	-1.0634	0.37512	1.0647	-0.94616	1.0645	1.1994	1.0269	-0.82636	0.49419	-1.9696	-0.80581	-1.3334	-0.23887	0.96979	-0.95762	-1.2657	2.1624	0.045527	0.53853
CH09	0.68945	-0.13315	1.7182	0.1587	-0.38316	-1.1689	0.34821	0.90275	-0.85667	0.51256	1.8461	0.8263	-1.0863	0.49888	-2.1512	-1.6389	-1.5469	0.062849	1.0646	-0.30905	-1.3462	2.1726	-0.15516	0.46374
CH10	0.53833	0.10671	1.0321	0.4091	-0.25615	-1.407	0.20057	0.82535	-0.37426	0.35655	2.0075	0.46958	-1.6844	0.8801	-2.0212	-1.7319	-1.6804	-0.24207	0.96434	-0.049071	-1.3438	2.5032	0.29542	0.70485
CH11	1.0494	-0.014135	1.6368	0.19693	0.40081	-1.2156	-0.1036	0.26769	-0.83662	-0.2523	2.0811	0.16057	-1.593	0.86908	-1.8015	-1.927	-1.5966	-0.43574	0.69209	0.28626	-1.4012	1.8931	-0.17676	0.68728
CH12	1.374	0.16031	1.5302	0.54361	0.50954	-1.4558	0.058351	0.024369	-1.2079	-0.76865	1.664	-0.43304	-1.0738	1.0969	-2.2238	-1.4386	-1.416	-0.72034	-0.97184	0.34982	-1.0661	1.7205	0.21032	0.81773
CH13	2.1006	-0.28285	1.193	0.12612	0.062501	-1.9772	0.68064	0.49856	-1.4378	-0.24226	1.4892	-1.9105	-0.53503	0.98313	-1.0465	-0.30445	-1.2981	-1.061	-1.2747	-0.032618	-1.0632	1.9763	-0.26237	0.97778
CH14	1.264	1.385	3.3013	0.73767	0.92199	-2.7832	1.7735	0.81774	-1.0382	-0.50743	0.44522	-1.4019	0.3551	-0.035207	-1.3854	-0.085859	0.11782	-0.67766	-0.76721	0.18334	-1.2079	1.2182	0.97305	0.30904
CH15	-0.67727	1.1626	-0.26964	0.43774	0.30099	-1.0514	1.1862	0.19309	0.23695	1.2134	2.1521	-0.79878	0.11099	-0.060967	2.2419	-0.58405	0.32132	-0.76514	-0.72655	-0.62987	1.0766	1.3095	0.60301	1.1286
CH16	0.54615	0.1628	1.7764	0.84296	-0.39411	-0.77022	0.66232	0.80376	-1.5388	1.4939	0.093497	1.5519	-0.68644	1.8129	-0.22809	0.45216	0.7463	-0.0029799	-1.2468	-0.85368	-0.37432	1.094	-1.0734	0.45483
CH17	-0.10704	-0.034243	1.975	0.28666	-0.47103	-1.6174	1.0117	0.45629	-1.4249	0.3389	0.92265	1.8476	-0.21331	1.1964	-1.8451	-0.80135	-0.59168	0.60692	-0.71592	-1.3718	-0.80296	1.7197	-0.36548	0.14996
CH18	0.48634	0.0089411	1.5287	0.044879	-0.29662	-1.6273	0.13595	0.66636	-0.87609	0.79557	1.4955	1.595	-1.2687	0.61937	-2.0267	-1.5271	-1.2998	0.64823	-0.21735	-0.32378	-0.90307	2.8246	-0.030529	-0.42569
CH19	0.70981	0.11501	1.4143	-0.26101	0.59863	-1.7495	-0.15738	0.41344	-0.82654	0.71965	1.9437	1.347	-1.6868	1.0149	-1.917	-1.3229	-1.5405	0.53061	-0.26304	-0.10015	-0.89794	2.5852	0.12802	-0.31801
CH20	1.1334	0.65684	1.1405	-0.2693	1.4429	-1.835	-0.12033	-0.055061	-0.93766	0.44626	2.2323	1.0844	-1.9594	1.2338	-2.291	-1.3047	-1.6448	0.007482	-0.33522	-0.34588	-0.88225	3.0092	0.099255	-0.33197
CH21	1.1259	1.2961	0.14863	-0.026178	0.34867	-2.4959	0.41111	0.35601	-0.90918	-0.16743	1.4196	-1.0538	-1.4203	2.4791	-0.96992	-0.69077	-1.3405	-1.4184	-0.39599	-0.68496	-0.04374	3.1151	0.56396	-0.58903
CH22	1.6488	1.1919	0.36552	0.53999	-0.25222	-3.012	0.77541	0.42835	-1.0417	-0.0052145	0.80125	-2.3408	-1.3785	2.3514	0.35677	0.78741	-1.2776	-1.0937	-1.4074	-0.73167	-0.40391	2.437	1.8332	-0.42569
CH23	1.1832	-1.2513	-0.37238	-0.050432	0.67306	0.50236	0.8447	-0.59626	-1.9175	0.026557	-1.5227	-1.4358	-0.98145	0.33766	0.14517	1.8977	-0.0043554	-0.81701	0.23149	-0.57549	-0.025503	1.8381	1.9146	0.39587
CH24	0.3794	-1.0767	0.65503	0.55893	0.056716	-0.24289	0.73181	1.9652	-0.80493	0.5243	0.13961	-0.12458	-1.8583	2.2354	0.59683	0.3335	0.94485	-0.14092	0.42372	1.2958	0.16001	0.2524	-1.5085	1.7485
CH25	0.40792	-0.2318	1.0015	0.36354	0.023938	-1.0977	0.37303	0.91203	-1.2273	0.81022	0.51259	1.2421	-1.5728	1.8214	-0.26745	0.028923	1.1017	0.17009	-0.92291	0.59509	-0.42973	0.98524	-1.6899	-0.0054056
CH26	0.92879	-0.24745	1.2634	-0.1397	-0.23085	-1.9169	0.40283	1.0851	-1.8039	0.41855	0.94757	1.6077	-1.5789	1.5094	-1.3481	-0.21579	0.34183	0.32441	-1.7005	0.49402	-0.57111	1.3555	-1.9673	-0.69799
CH27	1.0181	0.75326	1.4326	0.15617	0.16432	-2.1835	0.20171	0.55325	-1.986	0.27165	1.4773	1.597	-1.5187	1.5342	-1.1954	-1.4789	-0.70601	1.041	-1.9938	-0.51765	-0.69052	2.4096	-0.99751	-0.79076
CH28	0.86759	1.2036	1.4928	0.14797	1.9624	-2.1676	-0.48941	0.4497	-1.8038	0.13422	1.4629	1.8197	-2.0734	1.7029	-0.33071	-1.3068	-1.1884	1.5424	-1.3643	-0.5955	-0.94103	2.8442	-0.28867	-0.6016
CH29	0.83047	1.4691	1.0089	-1.1708	1.685	-2.1881	-0.33444	0.24844	-0.34213	0.12073	1.7504	1.6885	-1.3654	1.6141	-0.048205	-1.0391	-1.2132	1.2302	-0.19539	-1.0455	0.31807	3.5442	-0.30023	-0.53083
CH30	0.7732	1.6652	0.63435	-1.5844	0.83659	-2.715	-0.061623	-0.20322	-0.95257	-0.2302	1.2057	-1.7382	-1.4014	2.2635	0.67956	-0.30571	-0.72971	-1.0229	0.42584	-1.3346	0.48414	3.1364	1.1574	-0.48385
CH31	0.58084	1.6038	-0.12551	-0.759	0.39289	-1.9007	-0.52444	0.10412	-1.8812	-0.28614	1.2644	-1.6647	-0.85295	2.1871	0.41084	0.067019	-0.45371	-0.98257	-0.44623	-1.5948	0.53585	2.7124	1.1819	-0.47062
CH32	1.0684	0.086865	-0.47657	-0.73788	0.18483	-0.40386	-0.63	0.0089511	-1.8576	-0.60749	-0.889	-0.5249	-0.52088	1.06	0.2792	0.83935	0.51232	-0.037966	0.12199	-1.4224	0.30556	1.6757	2.1193	-0.067684
CH33	-0.97939	-0.29428	0.59393	1.3141	0.30889	0.12343	0.83142	0.59195	-0.72509	0.15089	0.26407	0.10352	-1.4191	2.4251	0.47254	0.77821	2.1124	-0.011093	-0.36084	0.93385	-0.86901	-0.57152	-2.1545	0.19168
CH34	-0.96893	0.16375	0.031282	0.5509	-0.19418	-0.83764	0.13633	0.70909	-1.0184	0.30795	0.66082	0.8761	-2.0261	1.9029	-0.4885	0.30357	1.9304	0.0027826	-0.88805	0.81945	0.054716	0.15461	-1.4359	-0.72573
CH35	0.16572	0.73749	0.21331	0.11039	-0.036555	-1.3476	0.094289	0.64271	-1.3192	0.14466	1.011	1.0233	-2.1682	1.6623	-0.84289	-0.16947	1.1994	0.18595	-1.2003	0.78166	0.35694	0.44598	-1.5461	-1.2827
CH36	0.58332	1.2018	0.54716	0.26568	0.6441	-1.605	-0.37251	0.89365	-1.6422	0.34238	1.2903	1.3799	-2.1261	1.7466	-0.67139	-1.3312	0.39323	0.3696	-1.2564	0.50676	0.094612	0.9316	-1.5303	-1.1704
CH37	0.62031	2.081	1.0815	-0.59212	3.4673	-1.5743	-0.70869	0.81386	-1.1576	0.2352	1.4859	1.4841	-1.6939	2.075	0.37922	-1.4982	0.13544	0.69503	-0.59904	0.39203	0.19387	1.2164	-0.37709	-1.2756
CH38	1.0005	2.4873	0.74267	-1.946	2.3303	-1.8873	-0.88233	-0.072096	-0.68915	-0.023549	0.91148	1.0246	-0.77394	1.9155	1.3692	-0.83927	0.5788	0.74039	0.29089	0.22062	1.1454	1.9812	0.3867	-0.77084
CH39	1.4347	2.5754	-0.089903	-2.1952	1.2468	-2.6619	-1.167	-0.23536	-1.3085	-1.0558	0.9982	-0.57283	-0.44806	1.252	1.6422	-0.15936	0.39602	-0.3705	1.1493	-0.48145	1.2339	1.7235	1.2299	-0.88762
CH40	0.98264	2.2922	-1.123	-1.5723	0.41208	-1.892	-1.6303	0.16174	-1.7201	-0.82878	0.94217	-0.97082	-0.24899	1.1145	1.362	0.25644	0.33424	-0.14388	-0.18318	-0.87571	0.85384	1.2755	1.7063	-0.92208
CH41	1.338	1.3258	-1.493	-1.3774	0.64768	-0.75488	-2.5296	0.67526	-0.95416	-0.44079	-0.14713	-0.42569	0.43675	0.6496	0.86395	0.34493	0.266	-0.26396	-0.40525	-1.2274	0.52481	0.55881	2.5008	-1.0277
CH42	-0.3574	0.60659	-0.83017	1.6615	0.3554	-0.043854	0.31347	0.25111	-0.69029	0.23973	-0.064533	0.2462	-2.1217	1.8586	1.2051	1.1716	1.4069	-0.42619	-0.60332	-0.060971	-1.1373	-0.37037	-0.23369	-1.8429
CH43	-1.0171	0.94062	-0.80281	1.0286	0.28906	-0.51439	-0.16798	0.020052	-0.88661	0.27984	0.68311	0.88784	-2.3559	1.7453	0.050981	0.78041	2.0837	0.17893	-1.5837	0.30021	0.93281	-0.3111	-0.020685	-1.8895
CH44	-0.71987	1.3667	-0.7271	0.67519	0.48913	-0.53405	-0.8466	0.69868	-0.63183	0.016186	0.6164	0.76046	-2.1974	1.5098	-0.24003	0.17034	1.6653	0.46464	-1.7317	0.63697	1.4496	0.20037	-0.066685	-1.5925
CH45	-0.025485	2.0969	-0.037475	0.33882	2.1084	-0.6075	-1.0895	0.84177	-0.74938	-0.12339	1.1792	0.92072	-1.9387	1.6457	-0.076177	-0.65796	1.2548	0.20222	-1.2254	0.84144	1.5878	-0.33676	0.14239	-1.391
CH46	0.70085	2.9047	0.28125	-0.18221	3.5192	-0.68178	-1.2314	0.77446	-0.39836	-0.54966	1.7612	1.2811	-1.346	2.4969	0.31567	-0.26652	1.0759	-0.017647	-0.62358	0.83784	1.6327	0.049255	0.7008	-0.97369
CH47	1.39	3.5883	0.1509	-1.684	2.3615	-0.81441	-1.8279	0.33512	-0.47643	-0.656	1.6019	0.64848	-0.45913	2.119	1.1444	0.1804	1.9301	0.047759	-0.14307	0.80344	1.8549	-0.09762	1.7731	-1.2306
CH48	1.849	3.573	-0.46048	-2.482	1.116	-0.63674	-2.2794	0.4474	-0.4854	-0.8963	0.97864	-0.63158	-0.20648	1.7295	1.8614	0.49519	1.5843	-0.3142	0.43873	0.40382	1.6196	-0.14384	2.7095	-1.0321
CH49	1.3426	2.5534	-1.7618	-2.2724	-0.048811	-0.69789	-2.3226	0.87734	-1.3471	-0.60469	-0.057767	-0.92504	0.21178	1.4821	0.94329	0.22304	0.58322	-0.53336	0.11449	0.16642	0.95618	0.060024	2.696	-1.6348
CH50	1.2213	1.117	-1.4996	-1.6296	0.46687	0.39289	-1.581	1.1082	-1.0704	-0.5902	1.3881	-0.012961	1.3383	0.74063	0.42036	-0.35817	0.055241	-0.90526	0.071694	-0.036359	0.3099	0.18537	3.1766	-1.0883
CH51	0.50633	0.91792	-1.5463	1.7755	-0.11637	-0.39473	-0.9562	0.30227	-1.3084	-0.27791	0.81047	-0.42762	-1.9327	0.86024	0.7995	1.8111	0.46966	-0.10406	-1.6686	-0.38435	-0.69515	-0.71824	0.26679	-2.3671
CH52	-0.056646	1.3016	-1.4973	1.5644	0.74063	-0.35037	-1.378	0.082519	-0.76524	0.41338	0.67937	0.5171	-1.7525	0.88712	0.27291	0.66331	0.85428	0.088513	-2.116	-0.4807	0.5408	-0.56674	0.23012	-2.9628
CH53	-0.32401	1.6489	-1.124	1.0463	1.5191	-0.44221	-1.6722	0.26119	0.0363	0.090321	0.40116	0.78568	-1.5254	0.97895	-0.04434	0.065131	0.8024	0.18007	-2.6383	0.12565	1.7122	-0.22577	0.19361	-1.95
CH54	0.0079725	2.8789	-0.57682	0.49593	3.1287	-0.34522	-1.6215	0.3922	0.022654	-0.87943	1.0591	0.97404	-0.50362	1.3381	0.039281	-0.20199	1.1446	0.10493	-2.6823	0.62041	1.7733	-0.46821	1.5973	-1.1856
CH55	1.5594	2.2166	-1.1282	-1.1475	0.58752	0.79092	-2.527	0.95	-1.7199	-0.63976	1.2233	-0.78569	0.8131	1.1938	0.52699	-0.2003	0.69955	-0.95544	-0.11867	0.57891	1.0038	-0.65708	3.0318	-1.4129
CH56	1.5396	2.2353	-1.23	-1.2884	0.56507	0.73467	-2.5052	0.88197	-1.5915	-0.6731	1.2304	-0.8016	0.8727	1.258	0.44394	-0.16925	0.67932	-0.97592	-0.23806	0.57227	0.96003	-0.64587	3.05	-1.3861
CH57	1.5003	2.0833	-1.1369	-1.1909	0.5341	0.6914	-2.5774	0.9493	-1.5886	-0.78342	1.2867	-0.69183	0.98821	1.2267	0.36877	-0.20353	0.60125	-1.0167	-0.15913	0.59326	1.0359	-0.67098	2.9778	-1.3104
CH58	0.11202	1.6369	-1.8576	0.80991	0.96074	-1.1287	-1.4309	0.22181	-1.0134	-0.91835	1.1487	-0.041317	-0.41911	0.38366	0.067094	0.27518	0.16338	-0.48814	-1.7136	-0.84559	0.65661	-0.32905	0.022969	-1.7659
CH59	-0.14909	2.4602	-1.2328	0.32774	1.5745	-1.1194	-1.4725	-0.56936	-0.72094	-1.2364	1.1605	0.1551	0.54324	1.0853	0.042427	0.66962	0.37506	-0.94179	-2.5178	-0.60038	0.95366	-1.3309	0.22968	-1.5756
CH60	1.2741	2.8305	-1.1537	-0.87961	1.158	-0.8649	-1.9956	-0.098759	-2.2456	-0.92855	1.6918	-0.83764	0.59476	1.7101	0.67073	-0.0024998	-0.34432	-0.79265	-0.95918	0.4574	0.64812	-1.2331	2.1286	-2.2899

## Sheet: Active 1st
	F01	F02	F03	F04	F05	F06	F07	F08	F09	F10	F11	F12	F13	F14	F15	F16	F17	F18	F19	F20	F21	F22	F23	F24
CH01	0.25674	-1.4563	-0.57305	-0.65305	-0.087129	0.44868	-0.30395	0.66427	-0.29237	0.29774	0.71923	1.6417	1.0186	0.48238	0.14827	0.44582	0.2746	-0.69642	0.071604	0.50979	0.66748	1.3119	0.81415	0.17032
CH02	1.2337	-1.9014	-0.036283	-0.48128	0.4491	0.49262	0.31564	-0.042502	-0.24958	1.0559	0.34928	2.364	0.85239	-0.82361	-1.3953	0.62462	-0.56014	-0.56485	0.12954	-0.40942	0.93872	1.5364	0.85258	0.17036
CH03	0.67041	-0.59859	-0.92456	-0.74146	0.034037	0.30504	0.52585	-0.67836	-0.00029861	0.7569	0.8754	0.53216	0.093181	-0.23363	-1.322	0.15409	-0.67298	-0.46693	0.12562	-1.0014	1.4755	0.50284	0.095307	0.44209
CH04	0.99846	-0.36433	0.21998	-0.4753	-0.694	0.024341	0.098828	-0.21758	0.48824	1.165	0.99469	2.2405	0.63484	0.12757	-0.52846	1.2714	-0.56011	0.034942	0.58745	-0.23115	1.2925	1.1413	1.3255	-0.39864
CH05	0.98239	-0.18542	0.098459	-0.50995	-0.0698	0.44926	0.027164	0.14165	-0.15876	1.3864	-0.5854	0.15679	-0.21402	-0.37295	-1.2252	0.86154	-0.30043	-0.67389	-0.8413	0.26669	0.8806	0.24878	0.47266	-0.71043
CH06	0.73104	-0.41985	-0.36657	0.62416	-0.11431	-0.21628	-0.034642	0.40068	-0.77497	0.92762	1.4553	0.83422	1.3566	-0.31067	-0.6494	1.2631	0.36501	0.77438	1.03	-0.81329	0.70778	0.86732	1.6689	-0.037277
CH07	1.271	-0.062098	0.046759	-0.77065	-0.13426	-0.41097	-0.27489	-0.10072	-0.062296	1.3916	1.1322	1.2843	0.94998	-0.25614	-0.04291	1.2898	0.053012	-0.00065372	0.67597	-0.25948	1.0194	0.95903	1.1518	0.10457
CH08	1.5626	-0.40837	0.2756	-0.83388	-0.2155	0.24369	-0.03052	-0.11717	0.49812	1.1289	1.0915	1.7932	0.70298	0.085475	-0.24982	1.6379	-0.39219	-0.077748	0.66749	-0.37994	1.5109	0.99126	0.78143	0.12806
CH09	1.426	-0.50838	0.38878	-0.66279	-0.51482	0.40182	0.099713	-0.095058	0.69636	0.78547	0.88159	1.6655	0.10977	0.40638	-0.24732	1.1179	-0.30886	-0.25191	0.17546	-0.3283	1.5293	1.0629	0.86479	0.25345
CH10	1.2885	-0.30822	0.21904	-0.65167	-0.45703	0.37817	0.19208	0.11077	0.48642	0.62017	0.41754	1.3903	-0.20058	0.45865	-0.21726	0.61744	0.11961	-0.23962	-0.14166	-0.03497	1.3137	0.9926	0.77732	0.30647
CH11	1.5014	-0.4085	-0.37942	-0.41916	-0.20936	0.095671	0.44381	-0.0079515	0.012632	0.64374	0.068681	0.78108	-0.54933	0.048159	-0.34386	0.26437	0.046941	-0.32763	-0.28104	-0.077764	1.2746	0.8305	0.95451	0.39192
CH12	0.84406	-0.68181	-0.27924	0.35208	0.29819	-0.22518	1.2074	0.086216	-1.2194	0.64782	0.48016	0.30052	-0.12964	-0.061032	-0.49244	0.47785	-0.82914	-0.31928	-0.33821	-0.55626	1.2358	0.06735	1.2044	0.35183
CH13	0.53608	-0.90194	-0.76159	0.6998	0.30481	-0.50013	1.7653	0.61908	-1.84	0.53029	0.63512	0.1755	0.085129	0.20157	-0.53624	0.93671	-0.99824	0.012465	-0.46098	-0.71996	1.1761	-0.097611	1.6908	1.2025
CH14	0.28027	0.11683	-0.54695	0.92527	-0.47874	0.16968	0.068781	0.43761	-1.2068	0.16625	-0.42285	-0.70377	-0.71412	0.78487	-0.62281	-0.096748	-1.243	-0.43793	0.18976	0.8517	0.47821	0.18841	0.77775	1.1102
CH15	0.2294	0.22932	-1.3768	-0.38348	1.2154	0.26499	-1.3062	-0.30288	-1.1468	-0.094542	0.922	0.54404	0.76165	0.43544	-0.62152	0.92273	0.054751	0.88904	0.23978	-0.6711	1.5127	0.82153	1.5703	-0.74697
CH16	0.90027	0.97245	-0.072808	-0.0088816	1.0966	0.746	-0.13273	0.58474	-0.6575	0.52095	0.30199	1.3942	1.4776	0.6101	0.091047	2.6683	0.55878	1.1782	1.3175	0.8485	2.071	1.6226	0.64584	1.3608
CH17	1.2275	0.095543	-0.48754	-0.45734	0.43059	0.65948	0.19623	0.39874	-0.051737	0.47792	0.44954	1.8978	0.8281	0.39096	-0.024926	2.2747	0.63216	0.46237	1.0541	0.37654	1.7737	1.4173	0.80891	0.6249
CH18	1.4139	-0.46529	-0.092074	-0.74555	-0.035646	0.55068	0.50829	0.31282	0.47454	0.73229	0.68564	1.8575	-0.056953	0.158	0.2528	0.99866	0.32378	0.2148	0.25146	-0.45841	1.3423	1.4401	0.82071	0.29455
CH19	1.3987	-0.49725	0.19389	-0.53463	-0.12577	0.26315	0.72444	0.44561	-0.20274	0.78252	0.2355	1.444	-0.73836	0.13598	0.40769	0.68573	-0.033513	0.50324	0.028049	-0.48433	1.5999	1.2555	1.0279	0.45854
CH20	1.3492	-0.25969	0.0069979	0.42196	0.52348	-0.22402	0.98244	0.5316	-1.3631	0.80423	0.48	0.62153	-0.3061	0.25483	0.51017	0.31613	-0.19077	1.1487	0.46702	-0.76257	1.4183	1.018	1.3204	0.79139
CH21	1.0472	0.11749	-0.27001	2.2964	-0.16516	-0.65933	1.4943	0.95173	-1.0756	1.2327	1.1111	0.59396	0.51907	0.44556	0.79696	0.73534	-0.20306	0.54649	1.9649	0.60776	1.2667	0.50525	1.8683	1.6274
CH22	0.23599	-0.1566	-0.4362	2.5399	-0.8869	-0.78662	1.335	1.5917	-0.6314	0.98141	0.85928	0.20737	0.69177	1.0737	0.59316	0.78285	0.18023	-0.14941	1.8349	1.0679	1.1375	0.42323	0.96991	2.31
CH23	0.53347	0.36171	-0.8104	1.2893	-0.33741	-0.52668	-0.38695	-0.27754	0.94482	0.65022	1.0151	1.1339	1.9375	1.2365	-0.57416	-0.18139	-0.31302	1.1656	2.1384	1.4172	0.37739	0.97029	2.3065	1.8679
CH24	0.77807	1.6864	-0.20382	1.1456	2.3401	1.7476	0.035677	1.2935	-0.34732	0.65237	0.25883	1.6073	0.99658	1.2695	0.40954	1.5661	0.43907	2.7661	0.74264	1.318	2.5554	1.8139	1.2569	1.7725
CH25	0.54941	1.9514	0.30195	0.85036	1.6197	1.7337	0.2775	1.7689	-0.27709	0.47961	1.0829	2.0402	0.95715	1.3527	0.20321	2.2812	0.8684	2.4616	1.6039	1.6857	2.4685	2.0133	0.64586	2.9386
CH26	0.92513	1.8402	0.25602	0.47313	1.5283	1.7682	0.64388	1.6043	0.37213	0.28307	1.1982	2.1588	0.58258	1.1714	0.24453	2.4655	1.0009	2.2925	1.4955	1.4949	2.4659	1.9734	0.60788	2.8393
CH27	1.389	1.0767	-0.31782	-0.33616	0.51251	1.0896	0.69999	1.4397	0.09312	0.37146	1.0701	1.5553	-0.13595	0.62077	0.73007	1.8515	0.50808	1.7475	0.80349	0.49878	2.0066	1.8685	1.0441	1.3007
CH28	1.3762	1.0129	-0.40437	0.10203	0.19343	0.55809	0.86929	1.5527	-0.32668	0.74321	0.9486	1.2482	0.00089042	0.5444	0.99792	1.1582	-0.39517	2.1186	0.88288	-0.54017	2.2514	1.8698	1.5924	0.96116
CH29	1.4486	1.1237	0.1528	1.5091	0.02618	-0.1402	1.1503	1.083	-0.46443	1.3594	0.74951	1.3491	0.60908	0.4365	1.2406	0.76175	-0.46251	2.4419	1.5883	-0.19834	0.84704	1.1684	1.7084	1.8656
CH30	1.3757	0.35162	0.38482	2.8373	-0.48443	-0.54011	0.48245	1.2366	0.27632	1.9033	1.0536	0.89407	1.1752	0.9914	1.8182	0.43756	0.30952	1.1929	2.2813	0.98054	1.3092	0.95589	1.4082	2.2266
CH31	1.4384	0.17441	0.16037	3.0977	-0.73645	-0.62811	0.27438	0.9141	0.42798	1.6923	1.2842	0.62671	1.0626	0.97329	1.32	0.04912	0.46984	0.34152	2.4559	1.379	1.356	0.97959	1.3798	2.0443
CH32	1.0334	0.042258	-0.59569	2.1186	-0.50868	-0.096852	-0.37036	0.40867	0.40359	0.43603	0.82967	1.048	2.0975	1.6274	0.47636	-0.053223	-0.12271	0.42221	1.8424	1.4873	1.2264	0.90433	1.6912	2.2651
CH33	0.7871	3.108	0.044204	1.0265	2.0882	1.2851	0.92545	2.0263	-0.52414	0.49588	1.141	2.0972	0.59137	1.158	-0.21194	1.0167	0.68744	2.3102	1.5337	2.2434	2.3535	2.7144	0.96124	2.4121
CH34	0.71601	2.9489	0.40108	0.98066	1.6126	2.017	1.0077	2.1874	-0.18385	0.42225	1.4775	2.0109	0.50035	1.7137	0.016241	2.066	0.78993	2.3649	1.4928	2.3616	2.3951	2.324	0.72213	2.8059
CH35	1.1567	3.0115	0.32463	0.82076	1.6256	2.0373	0.85414	2.3842	-0.093835	0.56711	1.8696	1.8976	0.00088129	1.2059	-0.1032	2.7685	0.96063	2.3213	1.4667	2.0994	2.7991	2.3751	1.0091	2.527
CH36	1.2236	2.7452	0.0041853	0.60213	1.2137	1.6962	1.084	2.4066	0.20102	0.92243	1.6505	1.4366	0.30983	0.87706	0.26968	2.4588	0.41951	2.2988	1.2952	1.5053	2.8339	2.1323	1.242	2.0084
CH37	1.8112	2.416	-0.40106	0.63356	0.54331	0.74397	1.3416	2.2447	0.6829	1.0426	1.3426	1.7927	0.39746	0.43724	0.69695	1.6913	-0.19791	2.4105	1.3362	0.6915	2.6873	1.5975	1.5536	1.8293
CH38	1.9418	2.0991	0.1251	1.5602	0.34068	0.16936	1.0074	1.7924	0.78048	1.6353	1.1952	2.0006	0.91179	0.65412	1.2554	0.89293	-0.4234	2.6372	1.8238	0.83159	1.541	1.36	1.6424	2.5736
CH39	1.5612	1.1447	0.25682	2.6049	0.26057	-0.119	0.64695	1.4962	0.88032	1.9882	1.5837	1.7113	1.8457	0.90047	1.5929	0.063108	-0.16096	1.7792	1.4776	1.1151	1.3749	1.4998	1.2539	2.6157
CH40	1.7887	0.70847	0.1129	2.5823	0.092489	-0.10828	-0.16654	0.71308	0.63539	1.6848	1.9401	1.3375	1.9641	0.62973	1.09	0.019203	-0.013433	0.89306	1.9937	1.4976	1.4219	1.5249	1.0251	2.3717
CH41	1.5043	0.032261	0.032872	1.7138	0.090668	-0.11463	-1.4438	0.0024473	0.41682	1.0812	1.2572	1.2776	2.2912	0.91797	0.11768	-0.20237	-0.42151	0.22533	1.6514	1.6747	1.3363	1.0173	1.3158	1.7823
CH42	0.5147	2.6306	-0.065071	0.37649	1.3114	0.98765	2.2057	1.691	-1.3723	0.17968	1.5537	2.4699	0.94785	0.6016	-0.40942	0.78487	0.76458	1.2169	1.7089	2.75	1.1113	2.0072	1.9089	2.4585
CH43	0.66276	3.4582	0.34113	0.73346	1.3697	1.7	2.0829	2.3525	-0.78054	0.63277	1.9726	2.0365	0.52654	1.4218	-0.12118	1.5152	0.839	1.7097	1.7667	2.5798	2.2971	2.0996	1.5346	2.7639
CH44	1.0053	3.7841	0.36516	0.87382	1.356	1.6686	1.9375	2.6057	-0.41556	1.1046	2.1555	1.6733	0.60167	1.085	-0.23154	2.2879	0.88589	1.8595	1.6894	2.6155	2.646	1.8619	1.467	2.6957
CH45	1.6497	3.7213	0.09114	0.88393	0.91212	1.1129	1.936	2.6997	0.36471	1.3328	2.074	1.7922	1.1227	0.72485	-0.087414	1.8215	0.51696	2.185	1.5939	2.1035	2.7936	1.5517	1.6876	2.0926
CH46	1.9932	3.3689	-0.064179	0.8337	0.44143	0.56351	2.0656	2.6454	0.80439	1.2574	2.138	2.1646	1.2807	0.86542	-0.065631	1.331	0.017036	2.4156	1.7299	1.587	2.5669	1.3242	1.7976	1.9785
CH47	2.462	3.1729	0.087776	1.2312	0.68716	0.61727	1.7556	2.2771	0.82236	1.5431	1.8422	2.4004	1.1287	1.008	0.46637	0.35355	-0.2619	2.6299	1.652	1.5875	1.7534	1.5642	2.0355	2.5572
CH48	2.0927	2.7756	-0.048689	1.2787	1.2042	0.55996	1.1922	1.5286	0.89056	1.6738	1.6137	2.3812	1.6343	0.98399	0.54459	-0.60565	-0.49428	2.248	1.3884	1.9665	1.245	1.5644	1.8125	2.743
CH49	1.7019	1.4551	-0.33029	1.1403	1.0982	0.46942	0.078385	0.47829	0.85557	1.3138	1.2705	1.9619	2.0257	0.44469	-0.021701	-0.64314	-0.27753	1.5487	1.4375	1.8029	1.1238	1.3857	1.471	2.417
CH50	1.5308	0.57107	-0.74655	0.32714	-0.23113	0.67111	-1.5844	-0.25813	0.75757	0.83727	0.84171	1.89	1.841	0.43279	-0.43474	-0.88968	-0.78983	1.3739	1.2614	1.1984	1.1149	1.0913	1.0148	1.27
CH51	0.099973	2.1277	-0.49013	-0.14743	0.74224	0.13032	2.1453	1.5229	-1.8505	-0.12273	1.9854	2.5619	0.58998	1.3399	-0.68887	0.095599	1.2285	0.47499	1.696	2.4507	1.1846	1.3785	2.6712	2.5462
CH52	0.60831	2.6957	-0.13931	0.35888	1.0048	0.69148	2.3732	1.7086	-1.2663	0.30474	2.2179	2.2516	0.80878	1.0082	-0.32999	0.75126	1.3693	0.69516	1.983	2.8241	2.0759	1.0935	2.5524	3.0383
CH53	1.1581	3.5999	0.29605	0.98671	1.1176	0.93441	2.432	2.2155	-0.48833	0.92277	2.4733	2.0234	1.076	0.88352	-0.22016	1.181	0.81744	1.2121	1.7719	2.542	2.3471	1.055	2.2865	2.6204
CH54	1.8384	3.8566	0.06791	1.1966	0.56652	0.4504	2.2918	2.3002	0.24526	0.73204	2.5427	2.1082	1.7016	0.74523	-0.53697	0.53144	0.22704	1.7477	1.2759	2.2106	2.2039	0.78334	2.2082	2.017
CH55	1.5668	2.2119	-1.0879	0.029039	0.39857	1.0897	-0.28404	0.12644	0.55513	1.0666	1.8218	2.2982	1.6275	0.36455	-0.47053	-0.92377	-0.64534	1.8181	1.0366	1.5335	0.79607	1.0209	1.2424	2.2301
CH56	1.5873	2.1419	-1.0609	0.022007	0.47376	1.0791	-0.30872	0.087784	0.57553	1.0602	1.7795	2.3437	1.6291	0.35316	-0.3969	-0.93962	-0.69501	1.8047	1.0112	1.4853	0.8564	1.0602	1.2735	2.162
CH57	1.5076	2.0639	-1.1979	0.015177	0.40865	1.191	-0.41822	0.1227	0.56032	0.96108	1.7965	2.3659	1.6672	0.34398	-0.3751	-0.96988	-0.7857	1.8251	1.0282	1.4516	0.85178	1.0601	1.2609	2.1499
CH58	0.029723	2.2763	-0.81377	0.47295	0.78505	0.39865	1.9593	0.9355	-1.3787	-0.19723	2.6919	2.1354	0.99161	0.9751	-0.57185	-0.68634	0.85955	0.31852	1.538	1.4381	1.5353	0.25052	2.747	2.2075
CH59	0.49199	2.8732	-1.2114	0.88182	0.73421	0.82529	1.4236	1.3347	-0.56348	0.61208	2.5942	1.9118	1.4427	0.77913	-0.87022	-0.49055	0.68294	0.88338	0.92602	1.1524	1.1007	0.38766	1.9816	1.6053
CH60	1.5161	2.6478	-1.5	0.2362	0.015116	0.91895	-0.2137	0.62144	0.57134	1.2033	2.5199	2.5491	1.6834	0.32265	0.039147	-0.20196	-0.19939	1.6403	1.5987	1.6258	1.5462	1.1313	1.6811	2.2859

## Sheet: Active 2nd
	F01	F02	F03	F04	F05	F06	F07	F08	F09	F10	F11	F12	F13	F14	F15	F16	F17	F18	F19	F20	F21	F22	F23	F24
CH01	-1.3136	-1.3019	-1.6942	-0.7399	-0.1046	0.53632	0.082866	-2.227	0.40236	1.6572	-0.36026	-0.18297	0.97328	1.1119	-1.7554	0.50913	0.47264	0.3191	-1.1639	-0.90828	-0.54395	0.14548	0.097341	0.96703
CH02	-1.0368	-0.92948	-1.3667	-0.36184	0.34573	0.8799	0.051988	-2.526	0.14159	1.575	-0.43419	0.5534	1.6604	0.85468	-1.7532	0.15998	-0.55628	-0.021263	-1.4114	-0.87508	-0.78464	0.40177	-0.099899	1.3672
CH03	0.24469	-0.085621	-0.72001	0.19454	0.1816	-0.29409	-0.54575	-1.3022	-0.70266	1.2893	-0.90458	0.18923	1.6386	0.2034	-0.95401	-0.10037	-1.6427	0.52654	-0.3173	-1.0888	-0.30239	0.67889	-0.17519	0.82755
CH04	-0.23269	-0.80668	-1.3173	-0.97095	-0.4471	1.5086	-0.32252	-2.2989	-0.39045	0.78962	-0.35769	0.60387	2.3172	1.206	-1.1188	0.20616	0.49414	-0.10859	-1.1155	-0.49011	-0.30618	0.18498	-0.96186	1.7375
CH05	-1.2155	0.24072	0.018392	0.22238	0.065804	0.016249	0.93882	-1.472	-0.60644	0.53469	-1.2739	-0.58267	0.4672	0.25426	-0.8868	0.5576	-0.70007	-0.12073	-0.69808	-0.81885	-0.70526	-1.3676	-0.56819	1.2431
CH06	-0.4033	-0.37582	-2.163	-0.29402	-0.69368	0.43075	1.0222	-1.6519	0.70643	0.46075	-0.87512	0.019685	2.825	0.52807	-1.3689	-0.023826	0.90433	-0.63858	-0.18933	-0.59155	0.56027	0.69991	-1.1565	1.1274
CH07	-0.54251	-0.97971	-1.6555	-0.6533	-0.88353	1.0566	0.19292	-2.323	0.26236	0.15379	-0.45874	0.36183	2.4508	1.1698	-1.1061	0.51483	0.93021	-0.055377	-0.56185	-0.47704	0.077079	-0.09779	-0.86179	1.235
CH08	-0.52553	-0.6875	-1.5926	-0.8633	-0.11528	1.3397	0.35833	-2.6385	-0.31828	0.59347	-0.71339	0.62925	2.7547	1.1058	-1.1649	0.642	0.65711	-0.023661	-0.98807	-0.32411	-0.35839	-0.22102	-0.63498	1.4656
CH09	-0.71044	-0.74453	-1.3085	-0.57258	0.30284	1.3012	0.28133	-2.3689	-0.64989	0.66122	-1.2301	0.28914	2.5663	1.034	-1.4475	0.53186	0.44234	0.008634	-1.1353	-0.64188	-0.34386	0.032223	-0.44048	1.46
CH10	-0.77295	-0.74584	-1.0814	-0.80516	0.56487	0.95393	0.56984	-2.2881	-0.91705	0.57204	-1.6086	-0.00080047	2.1996	0.96317	-1.7664	0.42798	0.030549	-0.099656	-1.1513	-0.96077	-0.40826	0.013174	-0.29431	1.4868
CH11	-1.123	-0.84356	-0.80775	-0.69988	0.41993	0.84276	0.23864	-2.046	-1.0141	0.83726	-1.8601	-0.40811	1.6409	0.68273	-1.7469	0.27302	-0.0072441	-0.35822	-0.63093	-1.4262	-0.21695	-0.26082	-0.21351	1.4216
CH12	-1.4896	-0.86731	-0.39444	-0.81469	0.9297	0.73131	0.30306	-1.0673	-0.88343	1.3629	-1.5464	-0.4759	0.93657	0.23302	-1.3293	-0.11901	-0.42931	-0.47059	0.0053169	-1.4245	0.12562	-0.33869	-0.36041	0.61475
CH13	-1.5662	-0.77225	0.37129	-0.80804	0.81023	0.058843	-0.25759	-0.22571	-0.98989	1.7576	-1.226	-0.55852	0.5866	-0.10089	-1.3266	-0.11629	-0.70657	-0.38551	-0.034118	-0.55461	0.27336	-0.25851	-0.75866	0.13084
CH14	-0.76194	-0.68838	-0.27945	-1.4237	0.048369	0.27278	-1.0508	-1.1946	-0.19996	1.2718	-0.45621	-0.40462	0.28877	-0.65178	-0.62518	-0.64819	-0.72706	0.69794	-1.4475	-0.45075	-0.0076895	0.52597	-0.98883	-0.42498
CH15	-0.44746	-0.68854	-0.67929	-0.78386	-0.99135	0.18652	-0.4981	-1.7224	1.2361	0.31534	-0.41665	0.21409	1.2297	-0.76262	-1.1044	-0.30633	0.17404	-0.22835	1.4018	-0.19901	0.50974	1.3516	-0.12495	-0.10927
CH16	-0.99929	-0.36153	-0.2055	-0.74506	-0.79976	1.3793	-0.42801	-1.7303	0.081102	0.59669	-1.0388	1.3523	2.7943	-0.0064025	-0.21689	1.0964	2.3689	-0.13896	0.34107	-0.098429	0.48342	1.0501	-0.31392	0.42477
CH17	-1.2809	-0.1424	-1.2728	-0.05168	-0.74824	0.83833	-0.00070958	-1.9221	0.3086	0.68003	-1.035	1.3102	3.0797	0.46159	-1.2482	1.3523	1.46	-0.00072862	-0.074813	-0.55764	0.084584	0.18115	-0.040629	1.4146
CH18	-1.2892	-0.43371	-1.5403	-0.012219	-0.18833	0.59785	0.67132	-1.5432	-0.55207	0.5626	-1.2936	0.53363	2.9052	0.55315	-1.9555	0.4118	0.45375	0.09839	-0.90814	-0.96753	-0.17608	-0.072333	-0.17616	1.427
CH19	-1.1951	-0.41792	-1.4021	-0.44045	0.50024	0.25883	0.60982	-1.1512	-0.86736	0.71479	-1.5293	0.47353	2.6778	0.56448	-2.2693	0.3774	0.1735	0.047986	-0.6587	-1.0721	-0.15914	-0.33297	-0.40603	1.4809
CH20	-1.3962	-0.95815	-0.76693	-1.0939	1.0667	-0.14077	0.5228	-0.60915	-0.80821	1.3671	-1.4927	0.24244	2.0567	0.085689	-1.8879	0.43361	-0.5055	-0.15665	0.22966	-0.66616	0.19463	-0.44985	-0.065819	1.0988
CH21	-1.8511	-0.50788	0.36348	-0.98199	1.5612	0.84452	1.0762	1.3957	-0.52324	0.8065	-2.1931	-0.42567	0.9032	-0.10822	-0.95433	0.043206	0.18245	0.64918	-0.51055	0.60075	1.4919	-0.45879	-0.19401	-0.18293
CH22	-1.383	-0.75362	0.88136	-1.1037	1.1495	1.2405	0.45347	0.7022	-0.67052	1.5166	-2.1761	-0.68516	0.63855	0.0027709	-0.084311	0.061843	0.7744	1.1548	-0.64032	0.82997	1.1213	-0.41611	-1.0012	-1.075
CH23	-0.7552	-0.84266	0.28175	0.12938	-0.16414	0.53588	0.33214	0.52387	-0.91156	0.47561	-2.0718	-2.079	0.88198	-0.13073	0.11617	0.0093091	0.59333	0.83196	-1.1347	0.20456	0.849	1.3358	0.043246	0.21353
CH24	0.43391	-1.2773	1.6328	0.033223	-0.43817	1.7	0.083185	-0.75302	0.3527	0.80722	-0.55662	0.90097	2.0889	0.64583	-0.23212	0.79175	1.6851	0.16036	0.35633	0.43708	0.82567	1.4264	-0.4978	-0.67674
CH25	0.42647	-1.1075	1.3046	0.055045	-0.5458	2.0501	0.012702	-1.2268	-0.27189	1.0955	-0.93157	1.6732	2.9681	0.31578	-0.4808	0.88764	1.9001	0.2631	0.71392	0.26899	0.75149	2.4279	0.033043	0.23793
CH26	0.28608	-0.64719	1.1088	0.43405	-0.087889	1.9278	0.017234	-0.98172	-0.21714	1.0662	-1.0525	1.9521	3.1782	0.2494	-0.87744	0.66993	1.4256	0.40254	0.73978	0.12223	0.4951	2.1382	0.36252	0.851
CH27	-1.1197	-0.357	-0.28662	0.079605	0.55608	0.67682	0.12198	-0.16402	-0.59328	0.36605	-0.97556	1.7479	2.6241	0.549	-1.9281	0.81119	1.0612	0.26576	0.5015	-0.48817	0.36582	0.31011	0.35657	1.0216
CH28	-1.8179	-0.68401	-0.7946	-0.64195	1.2295	-0.46486	0.8783	-0.014676	-0.65674	0.50703	-0.78121	1.4366	2.2174	0.60769	-2.2021	0.37428	0.18177	0.33113	0.55641	-0.31213	0.65395	-0.77511	0.28317	0.84634
CH29	-1.5991	-0.88275	-0.60433	-1.0839	2.6051	-0.10279	1.8162	0.20106	-0.061109	0.67153	-0.79926	0.91472	1.6624	-0.27731	-1.5688	0.2704	-0.15758	0.067463	0.42549	0.21404	1.1262	-0.78138	0.4255	0.30332
CH30	-1.2681	-0.27599	1.1896	-0.64665	2.0267	1.0653	1.3595	1.5141	0.1184	-0.28079	-2.1288	-0.090366	1.1113	-0.53847	-0.36055	0.27459	1.4814	0.44571	-0.43767	0.1997	2.0466	-0.07469	0.31399	-1.387
CH31	-1.0027	-0.51164	1.4192	-0.59219	1.5073	0.87583	1.2384	1.2793	-0.052266	0.049082	-2.4112	-0.69346	0.99522	-0.082526	-0.21028	0.19311	1.7097	0.97433	-1.0128	0.042089	2.2248	0.034489	-0.32239	-1.0678
CH32	-0.54593	-1.0949	0.76446	-0.45064	1.014	0.40805	0.56083	0.26764	-0.95721	0.55159	-2.069	-1.6473	1.4094	0.095804	0.26658	0.29169	1.3531	1.66	-1.2629	-0.064396	1.657	0.15462	-0.24762	-0.47773
CH33	0.78478	-1.7025	1.8139	-0.16704	-0.37447	2.2526	0.59227	-0.59348	0.62543	1.2668	-0.65991	1.3816	0.98104	0.85892	-0.30237	0.42522	1.7774	1.1478	0.52881	0.52839	0.64159	1.7058	0.22143	-0.96479
CH34	1.0916	-1.3083	1.3989	0.31755	-0.10074	2.2077	0.58156	-0.89528	0.029605	1.0548	-0.03677	2.0718	1.5291	0.44305	-0.46347	0.43857	1.0523	0.85105	0.52643	0.22825	0.92345	2.0668	0.56961	0.22286
CH35	1.0401	-0.79698	1.1203	0.027482	0.43697	1.8134	0.52688	-0.22584	-0.087201	0.75832	-0.12116	2.1369	1.714	0.19265	-0.87638	0.30848	0.68808	0.58266	0.62115	0.55566	1.0539	2.2259	0.51712	0.44702
CH36	0.23244	-0.94369	0.3798	-0.22372	1.1191	1.1578	0.84188	0.050741	-0.24998	0.39946	0.071249	2.1372	1.7268	0.11219	-1.5314	0.14108	0.23604	0.3696	0.51445	0.10855	1.2407	1.4025	0.49377	0.34634
CH37	-0.93785	-1.6053	-0.39285	-0.35278	1.9382	0.37751	1.2552	-0.10724	-0.073005	0.26374	-0.086105	2.1487	1.2582	0.13155	-1.7144	0.29837	-0.57293	-0.032846	0.11032	-0.20421	1.4526	-0.10197	0.41915	0.12697
CH38	-1.3274	-1.0104	-0.60048	-0.63116	2.4198	0.09398	2.0204	0.07671	0.055558	0.13165	-0.86292	1.7987	1.1386	-0.55533	-1.274	0.37846	-0.444	-0.80609	-0.063419	-0.37339	1.4051	-0.65132	0.53948	-0.3664
CH39	-0.76956	-0.66041	0.57795	-0.45276	2.1453	0.76033	2.0916	0.69609	0.1492	0.0067252	-1.6371	0.85522	0.98809	-0.55245	-0.82701	0.34973	0.74328	-0.77617	-0.14735	-0.26914	2.053	-0.083491	0.19051	-0.94179
CH40	-0.35886	-0.92878	0.81239	-0.4706	1.2561	0.56168	1.8924	0.8884	-0.32338	0.32342	-1.8348	-0.20879	1.0225	-0.16516	-0.38917	0.51658	0.71582	-0.2334	-0.047534	-0.32391	2.3101	-0.026063	-0.73522	-1.4159
CH41	-0.58353	-1.2756	0.072217	-1.0163	0.6057	0.44145	1.4171	0.24762	-0.87559	0.24785	-1.8597	-1.0811	1.5573	-0.18476	0.044907	0.86843	0.80152	0.44877	-0.96117	0.070745	1.7019	-0.61988	-1.0739	-1.286
CH42	1.1581	-1.591	0.27944	-0.81292	0.65971	1.6627	0.7763	-0.51556	0.13889	1.7236	-0.11422	0.74302	0.60454	0.85101	-0.060393	-0.56227	0.83999	1.3397	-0.49267	0.83986	0.782	1.3366	1.5322	-0.017845
CH43	1.6475	-1.7374	1.3027	-0.40414	0.28468	1.895	1.0294	-0.29499	0.26052	1.0343	0.25256	1.7703	1.0904	0.82641	-0.73579	-0.13995	0.90083	1.2998	0.094439	0.33199	1.062	1.627	1.4711	-0.055387
CH44	1.2823	-1.4304	0.77084	-0.37314	0.47883	1.6357	1.0895	-0.12016	0.42736	0.66538	0.32415	2.2957	1.1451	0.39977	-1.0391	-0.14047	0.34177	0.53715	0.21621	0.049894	1.4897	1.8209	1.7237	0.14686
CH45	0.40807	-1.7173	0.051087	-0.32466	1.0699	0.95408	1.5884	-0.075479	0.79604	0.48537	0.35111	2.33	0.67982	-0.18343	-1.2132	-0.3067	-0.40037	-0.21432	0.25014	-0.13904	1.4486	1.405	1.2361	0.30011
CH46	-0.54512	-1.4339	-0.37843	-0.25666	1.4959	0.35507	1.7811	-0.43589	0.45143	0.55209	0.19041	2.5736	0.86998	-0.57182	-1.2823	-0.28542	-0.83946	-0.7539	0.052834	-0.39808	1.3302	0.83611	1.0165	0.43156
CH47	-1.1548	-0.90623	-0.64568	-0.31395	1.7058	0.26814	2.147	-0.79679	0.45725	0.72499	-0.40006	2.4771	0.9277	-0.71417	-1.0939	0.19746	-1.2814	-1.4728	-0.074272	-0.13994	1.4461	0.21668	0.88641	0.046172
CH48	-0.8582	-1.0933	-0.14494	-0.35971	1.2929	0.65974	2.4596	-1.0235	-0.13703	1.0261	-0.9814	1.2984	0.59891	-1.0512	-1.0411	0.36514	-0.92462	-1.9697	-0.16629	-0.095146	1.7753	0.45157	0.55088	-0.33679
CH49	-0.80957	-1.519	0.05523	-0.48428	0.17643	1.0133	1.9851	-1.1242	-0.24282	1.2319	-1.8187	-0.21591	0.53829	-0.94223	-0.71672	0.5687	-0.76043	-1.5045	-0.25267	-0.054932	1.7606	0.25396	-0.48711	-1.0714
CH50	-1.0841	-1.4618	-0.29725	-1.1986	-0.73783	0.4023	1.3295	-1.4342	-0.43737	0.91956	-1.6193	-0.64534	0.45013	-0.73118	-0.11716	0.9881	-0.53137	-1.0197	-0.14493	0.20239	1.1626	-0.22	-1.2601	-2.1644
CH51	0.48977	-1.7211	-0.39868	-1.2695	-0.028494	0.58645	0.23098	-0.2062	-1.1505	2.2922	-0.83155	0.30052	0.13159	0.36302	-0.11398	-0.39004	0.5017	0.77845	0.4463	0.64829	1.0522	1.1263	1.8887	0.022031
CH52	1.3049	-1.7826	0.34207	-1.2059	0.34907	0.81601	0.76834	-0.28685	-0.22486	1.6169	-0.1522	0.99982	0.8831	0.4828	-0.21658	-0.29572	0.020775	0.52283	0.28542	0.31526	1.3407	1.2389	2.0746	-0.012967
CH53	1.1229	-1.9897	0.25122	-1.0351	0.61498	1.0322	1.2945	-0.12193	0.69467	1.2564	0.10056	1.7499	0.85094	0.30349	-0.68737	-0.25171	-0.22603	-0.10305	0.085091	0.156	1.2529	1.2584	2.1269	0.072848
CH54	0.067593	-1.5383	-0.47341	-1.3115	0.69974	0.86002	1.7124	-0.8262	0.89459	1.3134	0.22565	2.1162	0.36504	-0.41404	-0.50932	-0.28604	-1.3086	-1.0191	0.019376	0.24708	1.1554	0.74177	1.5822	-0.041135
CH55	-1.0777	-1.6343	-0.718	-1.4023	0.13094	0.0080097	2.5319	-1.7474	-0.41513	1.2002	-1.5465	-0.025926	-0.021826	-1.1414	-0.28413	0.48481	-1.3261	-1.6461	-0.28912	0.24037	1.3313	0.34848	-0.18962	-1.4466
CH56	-1.0655	-1.6674	-0.75432	-1.3484	0.10139	-0.00098372	2.5718	-1.7949	-0.40814	1.2538	-1.553	-0.065504	-0.08097	-1.1508	-0.28964	0.49811	-1.3976	-1.5551	-0.29563	0.27769	1.3301	0.34137	-0.17111	-1.4246
CH57	-1.0186	-1.637	-0.65118	-1.3661	-0.03021	-0.023761	2.557	-1.8899	-0.42884	1.2478	-1.604	-0.16337	-0.074202	-1.052	-0.19314	0.57575	-1.4101	-1.585	-0.18394	0.24663	1.2075	0.37801	-0.23529	-1.5355
CH58	0.29331	-2.1414	-0.64035	-1.7911	0.1383	-0.17075	0.027917	-0.27885	-0.40266	1.7769	-0.56838	0.19922	-0.25485	-0.28477	0.4161	0.20951	-0.5019	-0.57424	-0.24969	0.6654	1.4131	0.38813	1.9883	-0.48286
CH59	-0.0023563	-1.312	-0.89366	-1.9939	0.15638	-0.040108	0.63954	-0.80304	0.046091	1.4358	0.01058	0.84134	-0.1759	-0.61615	0.58425	0.1007	-0.99192	-1.1283	-0.5448	0.02219	1.2347	0.46612	1.345	-0.94962
CH60	-1.2082	-1.8965	-0.98583	-1.6669	0.56576	-0.23467	1.7913	-1.0639	-0.63536	1.7849	-0.88323	0.58369	-0.43718	-0.79175	-0.20201	0.60267	-0.87635	-1.0633	0.048318	0.49876	1.0916	1.0858	0.49462	-1.3225
