# Supplementary material for: Modulation of Alpha Oscillations in the Human EEG with Facial Preference
Source: PLoS One. 2015 Sep 22;10(9):e0138153. doi: 10.1371/journal.pone.0138153 (PMC4578776; doi:10.1371/journal.pone.0138153)
Supplement: S2 File — (ZIP) [file pone.0138153.s002.zip › SUB10.xlsx]

## Sheet: Passive
	F01	F02	F03	F04	F05	F06	F07	F08	F09	F10	F11	F12	F13	F14	F15	F16	F17	F18	F19	F20	F21	F22	F23	F24
CH01	0.23987	1.0637	0.82428	1.4416	1.7651	0.57683	2.0764	0.049206	1.788	-1.4185	1.8134	0.16691	1.7439	-1.3181	0.43941	0.1195	2.0938	-0.005001	0.22508	1.6938	1.3523	1.4293	1.2674	-0.033043
CH02	0.38025	1.1293	0.70502	1.6109	1.7543	0.67111	2.7913	-0.14125	1.857	-1.8192	2.3317	0.10393	2.0111	-1.0904	0.58419	0.24392	2.0073	0.26381	0.24343	1.232	1.3005	1.3665	1.6134	0.016965
CH03	0.34528	1.3395	1.2782	2.016	1.7579	0.4104	2.4223	0.73856	1.7354	-1.6077	2.0813	0.20111	1.5526	-0.60247	0.67366	0.94449	2.1376	0.023131	0.47816	1.4457	1.2876	1.4978	2.5355	0.29485
CH04	0.57354	0.69385	0.99344	1.2158	2.5581	0.33856	1.3548	1.1	0.98633	-1.709	2.4385	0.52704	0.86029	-0.11707	0.49013	-0.10932	2.8003	-0.42071	0.48435	1.3168	1.0173	1.0665	1.4165	1.4376
CH05	0.43832	0.8153	0.89781	2.1639	2.3246	1.6576	2.5458	1.4389	1.3251	-1.6638	2.1686	0.081288	3.1565	1.0806	0.53659	0.78952	3.622	-0.041726	2.0512	1.9779	0.30658	2.3152	0.7178	1.857
CH06	1.3891	0.13516	0.38672	0.28332	1.0918	-0.85828	1.8342	-0.41024	-0.68001	-1.4186	1.7181	-1.1971	0.45787	-0.53967	-0.12929	-0.22802	2.3859	-0.95755	2.0037	2.3822	0.50774	0.96339	0.50389	-0.021913
CH07	0.13964	0.029764	0.32408	1.6415	2.5363	1.5333	2.6517	1.1492	1.1027	-1.3311	2.3632	0.35612	2.0398	-0.51891	0.64623	1.066	2.713	0.39645	0.79802	1.7755	0.7638	1.5651	1.9606	1.3487
CH08	0.19016	0.21458	1.2543	2.0704	2.7333	1.3462	2.3342	1.1492	0.60404	-1.5129	2.7572	0.53351	2.4832	-0.024019	0.33018	1.3578	2.6923	-0.040451	1.6064	1.4611	0.54045	1.0381	0.47937	1.6513
CH09	0.51511	-0.31677	0.67104	2.0247	3.0162	0.91564	2.0631	0.82565	0.58834	-1.3938	2.9155	0.80318	2.5827	0.91732	0.25281	1.2151	2.9789	0.044383	2.1541	1.8108	0.59369	1.7039	0.45947	2.1177
CH10	0.39305	-0.17988	1.2695	1.5174	2.9486	0.43332	0.83317	0.29529	0.41488	-1.1244	2.1234	0.15872	2.087	1.4224	0.39984	0.93668	3.9676	0.23476	1.6277	1.974	0.53843	0.69843	0.44427	2.2644
CH11	0.22638	-0.79614	1.0962	1.7462	3.4752	0.89455	2.3328	0.44182	0.54207	-1.0441	3.0164	0.28829	2.3995	1.8054	0.31962	1.2099	3.1594	-0.058843	2.4061	2.0181	0.18106	1.8279	0.3987	2.6828
CH12	0.33107	-0.7249	1.0847	1.8619	2.9394	0.48979	2.624	0.68128	0.24202	-1.1073	2.7263	0.03698	2.8819	1.6021	0.32795	1.3504	3.0284	-0.075372	1.2378	2.0618	0.62147	1.9271	0.52821	3.2984
CH13	0.3521	-0.63417	1.0282	1.9183	2.9833	0.4239	2.6343	0.67331	0.21748	-1.0948	2.6791	0.026692	2.9532	1.6207	0.33444	1.2816	3.0567	-0.051393	1.2363	2.1113	0.52488	1.8046	0.47251	3.1511
CH14	-0.26876	0.69369	0.72308	1.8509	2.2774	1.1657	2.1817	0.41811	-0.24494	-0.80928	2.7744	-0.14492	1.3701	1.6744	0.96254	0.07025	2.747	0.12881	1.2558	2.3197	1.0021	1.3711	0.30644	2.0834
CH15	-1.0957	0.027492	1.0464	1.1712	2.5813	1.4593	1.5389	0.94532	0.4932	-0.74781	1.4405	-0.6983	0.8705	-0.85021	0.47555	1.1369	2.0043	-0.30648	-0.091001	1.2957	0.49448	1.6413	1.1376	0.094212
CH16	0.32455	-0.91091	0.13754	1.385	2.1622	0.89379	2.4832	0.86846	0.59815	-1.2677	2.063	-0.29143	1.8769	-0.38611	0.76015	1.3727	2.3974	0.18048	-0.23761	1.8152	0.49402	1.2463	2.2132	1.0981
CH17	0.16334	-0.49879	0.19614	1.6346	2.4494	1.2475	2.1926	0.79712	0.63018	-1.0954	2.79	0.25793	2.1228	-0.10238	1.098	1.0216	2.0304	0.62096	0.4688	1.6253	0.50305	0.92394	0.53491	2.4235
CH18	-0.38459	-0.75705	0.53182	1.6014	3.2777	1.2055	1.7923	0.5922	-0.074576	-0.91469	2.6706	0.37897	2.3995	0.85115	0.79371	1.5007	2.6311	0.37871	1.6872	1.6763	0.74638	1.0083	0.17756	2.5269
CH19	-0.44851	-0.93633	0.15509	1.4885	3.1771	1.4945	1.5924	0.1166	-0.3921	-0.21295	2.5866	0.43858	2.62	1.7402	1.061	1.8206	2.2409	0.097021	2.0367	1.7678	1.144	0.89409	-0.11298	2.6771
CH20	-0.068755	-1.3166	0.1375	1.2341	3.9396	0.73634	1.521	0.21201	-0.18568	-0.3894	2.5657	-0.29497	2.3165	1.0462	1.616	1.1816	1.6797	-0.14238	0.75858	1.7413	0.53965	0.43186	-0.040055	2.3993
CH21	0.63127	-1.8997	-0.82145	0.76169	2.7948	1.0285	1.8901	-0.13844	-0.71538	-0.40463	2.6498	-0.70018	1.9827	0.46582	1.1278	1.1834	2.6827	-0.47238	0.11837	1.771	0.62148	0.52323	-0.37369	2.8723
CH22	1.5216	-1.4295	-0.025993	0.0014153	2.2817	1.5723	1.9947	-0.070417	-0.69602	-1.9041	1.4164	-0.81866	0.73436	1.132	1.6747	0.23548	1.8456	0.39882	-0.19911	2.4433	-0.21275	0.59527	-0.59856	3.0019
CH23	1.0752	-2.2963	-2.0795	-0.64586	0.90875	0.61801	0.67757	-0.27677	-0.45584	-2.6743	1.2944	-0.34136	1.8042	-0.022473	-0.43617	0.62044	1.9394	-1.2694	-0.91796	0.72401	-0.15571	0.62071	0.18064	2.3732
CH24	-0.38917	-0.28697	1.6009	0.71724	1.1113	1.219	1.9096	0.796	0.74105	-0.23122	1.0284	-0.76374	0.82902	-1.5681	0.27058	1.2034	0.45757	0.26028	-0.46408	0.29008	0.51581	0.56639	1.4873	0.048664
CH25	0.7305	-1.0239	0.14731	0.55937	2.3289	1.3922	2.4842	0.086674	-0.032759	-1.2144	1.6951	-0.72326	1.8163	-0.52577	1.2057	0.66081	1.4404	0.57764	-0.48494	0.39067	0.63051	-0.0027871	1.1213	1.7133
CH26	0.56432	-0.80222	1.1398	0.44306	3.0491	1.8632	2.2864	-0.17658	0.19324	-1.5216	1.847	-0.73074	1.8485	0.19304	0.9465	0.91223	1.047	0.46791	-0.34973	0.92289	0.89692	-0.41046	0.77487	1.387
CH27	0.51431	-0.75427	0.078604	0.38233	2.5297	1.5588	1.7741	0.091867	-0.089627	-1.1152	1.7863	-0.10783	1.4624	0.52501	0.64139	1.0317	1.3708	0.11732	0.63401	1.2839	0.63209	-0.021535	0.34684	2.5311
CH28	0.40412	-1.7365	-0.45416	-0.72594	1.5567	1.5302	1.1017	-0.017725	-0.90271	-1.6135	1.7626	-1.899	1.4538	0.91008	0.48698	0.25409	1.0665	0.19717	0.17313	-0.58391	1.4188	-1.5893	0.49667	1.0363
CH29	0.11384	-1.4773	-1.0177	-0.026796	2.1528	0.86949	1.1984	-0.15444	-0.90896	-0.4824	2.4081	-1.3045	1.6521	0.18868	0.74841	0.49485	1.1832	-0.11841	-0.054862	0.43377	1.1174	-0.7186	-0.43739	1.7913
CH30	0.46963	-1.5549	-1.3361	-0.63948	1.7442	0.757	0.70728	-0.71796	-0.86234	-0.473	1.8256	-1.8139	1.2667	-0.2901	0.6579	0.71814	1.0232	-0.12822	-0.073121	-0.035798	0.92374	-0.7271	-0.47837	1.5295
CH31	0.40398	-1.2629	-1.1492	-0.72459	1.1001	0.7601	0.43844	-1.0329	-1.1779	-1.6184	0.87858	-2.4265	0.42296	-0.49787	1.0394	-0.10325	0.73996	-0.37302	-0.68355	0.0029601	0.15958	-0.82454	-0.89866	1.0281
CH32	0.57253	-1.3539	-1.9181	-1.6551	0.88601	0.14932	1.4132	-1.4056	-1.4806	-1.4076	0.27814	-2.144	0.39286	-0.28301	0.32222	0.1091	1.0831	-0.31391	0.043783	0.53869	-0.51187	0.82353	-0.92526	0.68356
CH33	1.1935	-0.94225	1.3485	-0.72249	1.8971	1.4136	2.0012	-0.34754	0.7704	-0.20889	0.54714	-0.8232	0.62838	-1.378	0.42613	0.55119	0.65048	0.54164	-0.16231	-0.12755	-0.079176	0.70672	0.29068	0.94881
CH34	-0.0072236	-0.66942	1.1271	-1.004	1.8391	1.5281	1.6814	-0.00072502	0.75162	-1.1256	0.81247	-1.0402	0.674	-0.73087	0.86666	0.77759	-0.23541	0.78111	-0.68173	-0.67054	-0.23882	-1.3699	0.44579	-0.97866
CH35	0.88189	-0.96514	0.35709	-0.3876	1.1246	1.6251	1.6931	-0.42411	0.13236	-1.0679	1.3454	-1.4502	1.6709	0.17166	-0.33172	0.32083	-0.36896	1.3254	-0.97832	0.29795	0.45394	-1.3872	0.93991	1.0877
CH36	0.83902	-1.3445	-0.18636	-0.91912	1.4468	1.2606	1.3792	-0.17306	-0.69476	-2.3463	1.417	-0.96205	1.1601	0.83527	0.11978	0.15375	0.25671	0.75519	0.38598	-1.6517	0.91388	-1.6916	-0.047343	0.94398
CH37	0.51001	-1.5955	-0.46793	-0.79594	1.4489	1.4547	1.09	-0.1047	-1.117	-1.4497	1.847	-1.8828	1.3481	0.9324	0.61305	0.21212	1.0952	0.22864	0.16605	-0.55518	1.375	-1.4907	0.3793	1.0594
CH38	0.19174	-1.7562	-1.2106	-1.1708	0.96798	0.83754	0.72952	-0.50238	-0.87057	-0.97869	1.5535	-2.4027	0.7711	0.32887	0.46781	-0.018932	0.7036	-0.27608	0.30114	-1.2935	1.2279	-2.1928	0.18445	0.4675
CH39	0.37419	-1.5799	-1.5437	-1.2972	0.85356	0.60309	0.036919	-0.76716	-0.75385	-1.4305	0.58955	-2.8945	0.23636	-0.097713	0.49463	-0.043505	0.12034	-0.40213	0.45784	-1.5577	0.75985	-2.4814	-0.23461	0.1117
CH40	0.026084	-1.744	-1.2803	-2.5139	0.13429	0.99249	-0.58572	-1.1886	-0.33612	-0.71438	0.36431	-2.9344	0.01413	-1.4172	0.48345	0.2307	-0.82643	-0.31223	0.63855	-1.6422	0.52117	-2.0178	-0.46208	-0.34057
CH41	1.0557	-0.75776	0.79661	-2.2936	-1.3662	0.91677	-0.33564	-1.2969	0.48311	-0.61981	0.94745	-2.3932	-0.60836	-1.6396	1.1549	0.2692	-1.1706	0.1225	0.55914	0.13804	0.13999	-1.8616	-0.24855	-1.342
CH42	1.3394	-0.33134	0.47996	-1.3808	0.20336	1.3917	-0.71266	-0.35278	0.44755	0.2992	-1.0403	-1.2691	-0.44562	0.20462	-1.1419	1.0266	-1.0229	-0.40175	0.60918	-0.69076	-0.51808	-0.62518	0.74392	-0.88072
CH43	1.2271	-0.60159	0.72186	-1.179	0.90784	0.97105	1.0856	-0.35909	-0.040172	-0.30834	-0.17914	-0.52253	-0.62306	-0.42463	-1.6896	0.56259	0.18565	0.020698	0.53263	-0.75991	0.85337	-0.95124	0.60584	-0.36164
CH44	0.11329	-1.1793	1.0766	-1.7479	0.99648	1.712	0.6884	-0.19586	0.58865	-1.1771	-0.26186	-1.504	-0.75255	0.36944	0.081046	0.065656	-0.49762	0.31506	0.69027	-1.1166	0.053573	-1.8003	0.16671	-0.35374
CH45	0.60204	-1.3947	0.2167	-1.9473	0.72421	2.0326	0.28274	-0.34929	-0.25687	-1.6896	0.76502	-2.0444	-0.45593	0.92075	0.64442	0.016661	-0.0076571	-0.061713	0.94882	-1.1592	0.2195	-2.7199	-0.18626	-0.83655
CH46	0.66276	-1.3872	0.29645	-1.9919	0.82663	1.9884	0.34045	-0.41837	-0.39386	-1.5911	0.85598	-2.0179	-0.30716	0.79492	0.74266	0.12197	-0.041678	-0.063715	0.9319	-1.0837	0.25417	-2.8427	-0.29448	-0.74152
CH47	1.0034	-1.6522	-0.70045	-1.7191	0.98297	1.6071	-0.24615	-0.3378	-0.74134	-1.5047	0.31497	-2.9649	-1.144	0.50571	1.3057	0.23437	0.19616	-0.85649	0.88968	-1.8221	0.30372	-2.9913	0.082094	-0.73964
CH48	0.73635	-1.6817	-0.15415	-2.0493	0.0088373	0.77283	-1.1458	-0.77768	-1.0205	-1.7443	0.24695	-3.2576	-0.90838	-0.89898	1.5914	0.95371	-0.099317	-0.64933	1.0546	-2.1167	0.35067	-2.8521	-0.15743	-0.79108
CH49	0.44143	-0.60583	0.055876	-1.7103	-0.11695	1.3348	-0.91769	-1.2574	0.092577	-0.35813	0.60582	-3.2262	-1.0271	-0.53733	1.6574	0.99774	-0.59383	-1.1039	1.3613	-2.0288	1.0977	-1.7725	0.96865	-1.5424
CH50	0.4756	-0.97754	1.5961	-1.0577	0.59936	2.0309	1.2705	0.038521	2.3054	1.1336	2.102	-1.9403	1.165	1.1221	2.1004	0.94008	0.19458	0.0013239	2.7303	0.67974	3.042	-0.41483	0.53884	-1.1527
CH51	0.84566	-0.58822	0.38447	-1.7819	0.4324	0.25006	-0.76469	-0.80375	0.8161	-0.40527	-1.0598	-1.3693	-2.8427	1.0322	-1.7527	1.1735	-0.48135	-1.4063	1.8423	-1.2584	-0.016938	-1.4844	-0.16039	-0.4064
CH52	0.97464	-0.65475	0.27401	-1.766	0.4146	0.4034	-0.87229	-0.87171	0.84298	-0.36047	-0.91569	-1.3948	-2.778	0.99877	-1.8387	0.87136	-0.40117	-1.439	1.6003	-1.2486	0.034613	-1.5216	-0.27585	-0.57752
CH53	0.86522	-0.676	0.2731	-1.7254	0.52133	0.49587	-0.88514	-0.89885	0.90032	-0.32655	-0.99833	-1.6575	-2.6529	0.90489	-1.8182	1.0287	-0.4406	-1.4635	1.606	-1.2838	-0.070592	-1.4146	-0.039218	-0.45387
CH54	1.1835	-1.7458	0.58025	-1.7468	-0.50939	1.6588	-1.9006	-0.45216	0.37582	-1.4151	0.046984	-2.2878	-0.57202	0.60044	1.5816	1.0065	-0.63806	-1.2068	1.3424	-3.1622	-0.070723	-2.0409	0.44924	-1.2249
CH55	2.0428	0.16452	2.1684	-1.4188	0.8652	1.7333	0.14085	-0.27043	1.1809	0.38663	1.7296	-2.0574	-0.18817	0.65579	2.4011	1.1371	1.2027	-0.7852	2.6261	-1.2128	1.0494	-0.66805	1.2996	0.27526
CH56	1.8395	0.34544	2.2243	-1.3598	0.92416	1.9117	0.088535	-0.48039	1.3661	0.36635	1.5914	-2.1222	-0.12393	0.64559	2.483	1.032	1.294	-0.91389	2.626	-1.1115	1.2371	-0.69804	1.2841	0.10423
CH57	2.6636	1.4781	2.9092	-0.13533	0.30618	3.3337	2.0946	2.3414	0.95962	1.2762	2.1833	-0.3429	1.1989	0.46196	1.9928	-0.24521	2.2945	-0.10985	3.4127	0.17643	1.9764	-0.029165	3.0161	1.3082
CH58	2.1665	-2.3873	-0.98338	-1.5736	-0.6775	0.34228	-0.1994	1.6339	0.081622	-0.89697	-1.3465	-0.99711	-1.7223	0.08716	2.4848	-0.079642	0.16066	-1.2659	2.0857	-1.6306	0.45155	-1.0569	0.15467	-0.59852
CH59	0.33008	-0.67313	1.6572	-1.3734	-0.22076	1.6394	-0.79076	2.8151	0.78096	-2.0424	0.17858	-1.7714	-1.1955	0.81664	1.158	1.939	-0.39248	-2.3601	1.069	-1.7185	-0.6433	0.6898	1.1566	-1.7456
CH60	1.8394	0.36752	2.3772	-0.47303	-0.077004	1.6953	0.64141	-0.33126	1.4009	-1.0039	0.95332	-2.3579	-0.4018	1.3805	1.5694	-0.16182	1.5489	-1.5451	1.9097	-1.6595	0.9309	-2.1924	1.5272	-0.53156

## Sheet: Active 1st
	F01	F02	F03	F04	F05	F06	F07	F08	F09	F10	F11	F12	F13	F14	F15	F16	F17	F18	F19	F20	F21	F22	F23	F24
CH01	-0.46765	-1.1976	0.29359	-0.13955	-1.9758	0.76046	-1.6972	-1.4548	0.83434	-1.2351	0.70644	0.12195	-0.85007	-1.5689	-0.95478	-0.35892	-0.092092	-0.71797	-0.60872	-1.5332	-1.6735	-1.3339	0.10839	-0.45606
CH02	-0.45558	-1.4041	0.27842	-0.41578	-2.1313	1.0964	-1.9338	-1.652	0.72719	-1.245	0.72887	-0.025285	-1.2115	-1.7913	-1.2055	-0.54563	-0.15689	-0.81461	-0.61434	-1.5825	-1.4558	-1.3723	0.070719	-0.9514
CH03	-0.84452	-1.2302	0.41635	-0.38389	-2.2472	0.89251	-1.6834	-1.0304	0.76777	-1.3044	1.0551	0.037907	-0.54356	-1.9934	-1.2806	-0.30844	-0.016562	-0.99804	-0.69612	-1.9341	-2.3687	-1.2101	0.35607	-0.51386
CH04	-0.31274	-0.49317	-0.0027153	-0.28577	-2.0628	0.78215	-1.483	-1.6054	1.0541	-2.2398	0.20607	0.17296	-0.52746	-1.7717	-0.43964	-0.62831	-0.16309	-1.4372	-1.1783	-1.737	-1.3858	-0.48023	0.31233	-0.20268
CH05	-0.45656	0.10911	-0.36004	-1.1592	-2.7391	0.98866	-2.0316	-0.69123	0.7559	-1.6725	0.1353	0.21537	-0.42823	-1.3212	-1.3131	-0.46334	-0.080671	-1.5471	-1.2066	-1.7914	-2.3954	-0.48016	-0.014595	-0.4911
CH06	-0.70478	-0.74896	0.12316	-1.8772	-1.7407	0.28805	-1.3134	-0.58587	0.85912	-1.7944	0.40399	0.43342	-0.37025	-1.6216	-0.86274	-1.1271	-0.3872	-0.89636	-0.10955	-1.8215	-1.1364	-1.8819	0.23636	-0.31109
CH07	-0.62649	-0.48338	0.040466	-0.3986	-2.5708	0.7779	-1.9255	-0.34579	0.82994	-1.4211	0.5099	0.33013	-0.63958	-0.98189	-0.73199	-0.28787	-0.26815	-1.0404	-1.2921	-1.6085	-1.9024	-0.96922	0.019538	-0.25533
CH08	-0.47173	-0.66539	-0.59058	-0.17125	-2.3942	0.58542	-1.9999	-0.084387	0.75027	-1.4697	-0.0024984	0.43824	-0.42005	-1.076	-0.70585	-0.89818	-0.32304	-1.3041	-1.6853	-1.6054	-2.0961	-0.99513	-0.1691	-0.46883
CH09	-0.60753	-0.51304	-0.18039	-0.38435	-2.6257	0.51718	-2.0446	-0.24899	0.65929	-1.288	-0.073947	0.39964	-0.18708	-0.9932	-0.49784	-0.92488	-0.11198	-1.7918	-1.5477	-1.088	-2.4198	-0.56472	-0.19032	-0.29344
CH10	-0.46633	-0.321	-0.37377	-0.28731	-2.5174	0.51037	-2.1483	0.26195	0.86977	-1.8098	-0.12679	0.43117	-0.52315	-1.0595	-0.29679	-1.2352	-0.32765	-1.8818	-1.6726	-1.8104	-2.2019	-0.85781	-0.55035	-0.68504
CH11	-0.4947	-0.36732	-0.14661	-0.56006	-2.9556	0.58827	-2.1724	-0.16433	0.80548	-1.692	0.051311	0.29243	-0.51229	-1.4337	-0.31123	-1.2678	-0.42259	-1.7519	-1.4948	-1.5601	-2.3878	-1.0567	-0.5652	-0.96897
CH12	-0.088518	-0.18925	-0.68284	-0.70374	-2.3975	0.61518	-2.0284	-0.32329	0.72526	-1.8003	0.18796	-0.037969	-0.55467	-1.6828	-0.28085	-1.2625	0.1131	-1.8661	-1.1409	-2.1743	-2.2117	-0.95709	-0.57476	-1.4222
CH13	-0.063055	-0.18142	-0.65369	-0.72941	-2.3734	0.63467	-1.9974	-0.2973	0.66213	-1.8866	0.21787	-0.036689	-0.50512	-1.7363	-0.23205	-1.322	0.15379	-1.8979	-1.1569	-2.27	-2.233	-1.0149	-0.60329	-1.3573
CH14	-0.72925	0.49791	0.39537	-1.5096	-1.4272	0.21232	-1.8534	0.48056	1.4503	-1.5032	0.31749	0.22148	-0.77639	-0.55329	0.31619	-0.58228	0.017276	-1.5935	-1.4755	-2.7533	-1.7055	-1.7372	-0.68801	-1.219
CH15	-1.6364	-0.12525	-0.031992	-0.86701	-2.2936	0.33326	-1.6056	-0.006296	1.4161	-1.1829	0.7054	0.4715	-0.88064	-0.754	-0.57106	-0.037486	-0.66886	-0.54575	-0.91175	-1.9697	-1.8747	-0.99235	0.29473	0.50053
CH16	-0.72006	0.077979	-0.10724	-0.54378	-2.0198	0.07702	-1.3975	0.097695	0.87442	-1.2843	-0.20246	0.5397	-0.4774	-1.0424	-0.61911	-0.36614	0.20321	-1.4299	-1.3102	-1.4851	-1.7889	-0.65818	0.83788	0.61611
CH17	-0.25617	-0.26962	-0.62478	-0.40987	-2.2785	0.42388	-1.5529	0.079399	0.25563	-1.4799	-0.28392	0.20342	-0.73585	-0.6694	0.22469	-0.1747	0.41358	-1.8799	-1.3559	-1.8883	-2.5817	-0.93767	0.27958	-0.011352
CH18	-0.55108	-0.27459	-0.37773	0.35661	-2.5384	0.26978	-2.3786	0.30994	1.0256	-1.3434	-0.11706	0.17845	-0.56335	-0.85139	0.31123	-0.88092	0.050405	-2.0536	-1.8472	-1.9003	-2.3688	-0.89026	-0.48595	-0.61251
CH19	-0.71501	0.17487	-0.43715	0.40586	-2.8883	0.041382	-2.386	0.38263	0.76319	-1.3737	-0.14684	0.21733	-0.43092	-1.0455	0.95214	-1.1024	-0.11026	-2.2186	-1.9017	-1.9856	-2.1769	-0.88129	-0.31489	-0.98061
CH20	-0.71104	-0.376	-0.28142	0.1837	-1.8494	0.33433	-2.4776	0.64656	0.81906	-1.6421	-0.38064	-0.31813	-0.49	-1.0799	1.1004	-1.358	0.40741	-2.6328	-1.9239	-2.0039	-2.5348	-0.85806	-0.43188	-1.1515
CH21	-0.72261	-0.69474	0.013273	-0.48096	-1.1283	0.31847	-2.3039	1.2308	0.55282	-1.5333	-0.77167	-0.70494	-0.54895	-1.5692	1.1715	-1.2219	0.69022	-2.7313	-1.9502	-2.6321	-2.4975	-0.86327	-0.1715	-1.1622
CH22	-0.64089	-0.53295	-0.90146	-0.60857	-0.53554	0.037806	-2.0606	1.1067	0.86322	-2.0424	-0.41669	-0.6912	-0.37192	-1.0427	0.31363	-1.0411	1.293	-2.4543	-1.1859	-2.6894	-2.2342	-1.0508	-1.0301	-1.1042
CH23	-1.4077	-1.0854	-1.0489	-0.87506	-1.4363	0.22972	-2.0245	0.60426	1.5299	-1.5959	0.94367	-0.35704	-0.82488	-1.4098	0.46379	-0.47299	1.1942	-2.0738	-1.5889	-2.8154	-1.7705	-0.75027	-1.3468	-1.5448
CH24	-1.2473	-0.21628	-0.16062	-0.06928	-2.0684	-0.0825	-1.1721	-0.22398	1.0732	-1.8525	0.061121	0.7392	-0.1282	-0.27494	0.22568	0.4249	0.70781	-0.64253	-1.1365	-1.9196	-0.78655	-0.81052	-0.34305	0.73644
CH25	-0.1659	0.40637	0.066501	-0.37989	-2.1791	0.32427	-0.55858	-0.060841	0.98859	-1.675	-0.028884	0.15606	-1.0072	-0.71372	0.66219	0.4365	0.48563	-1.4242	-1.3297	-2.2495	-2.0244	-0.74046	0.62325	0.50812
CH26	0.068943	0.71514	-0.32933	-0.20054	-1.9041	0.13644	-1.1424	0.34122	1.0462	-1.9199	-0.28396	-0.09839	-1.0381	-0.61579	0.86848	0.41743	0.31381	-2.2587	-1.6519	-1.8935	-2.3457	-0.64046	0.33421	0.13307
CH27	-0.18822	-0.13611	-0.50555	0.31041	-1.802	-0.021488	-2.5277	0.25824	0.91786	-1.0359	0.098238	-0.013059	-0.97663	-0.52889	0.56893	-0.22594	0.50549	-2.1064	-1.829	-1.682	-2.4241	-0.42222	-0.11295	0.089306
CH28	-0.44431	-0.36797	-1.0925	0.065802	-1.6612	-0.40836	-2.0138	0.44076	0.81229	-1.4454	-0.29383	-0.47981	-0.57343	-0.11065	1.086	0.1496	0.90625	-2.9392	-1.7825	-2.184	-3.0482	-0.44922	-0.083651	0.26225
CH29	-0.72361	-0.28292	-0.73028	0.21328	-1.1873	-0.21894	-2.4487	1.1882	0.69461	-1.598	-0.3838	-0.44193	-0.40636	-0.75188	1.5194	-0.76087	0.94079	-2.8692	-1.847	-2.3012	-2.8223	-0.27796	-0.26397	-0.22969
CH30	-0.66018	-0.60247	-0.62904	-0.20572	-0.65682	-0.21672	-2.285	1.1407	0.58212	-1.5131	-0.75473	-0.51263	-0.091856	-0.40926	0.80078	-0.90954	1.8021	-2.662	-2.0255	-2.3714	-2.6761	-0.048994	-0.13358	-0.33278
CH31	-1.656	-0.97783	-1.3379	0.30831	-0.34759	-0.053676	-1.7301	0.6825	0.97487	-1.7072	0.01725	-0.59757	0.042121	-0.35791	0.1911	-0.51458	1.6582	-2.517	-1.3105	-2.7055	-2.356	-0.14892	-1.0438	-0.56533
CH32	-0.86752	-0.5252	-0.64099	-0.22515	-0.36484	0.49436	-0.47214	1.1169	0.90442	-1.3131	0.44881	-0.26694	-0.036164	-1.1395	0.1872	-0.052525	1.686	-1.142	-1.5978	-1.8239	-1.577	0.26834	-1.072	0.029907
CH33	-0.444	-0.10799	0.11234	-0.30144	-1.8991	0.12128	-0.33892	-0.44121	1.1554	-2.0257	0.10036	0.4092	-1.2136	0.056536	0.15041	0.33869	1.0289	-1.1285	-0.78161	-2.05	-1.6127	-0.35253	-0.1511	0.28145
CH34	-0.0013312	0.18053	0.21355	-0.18373	-2.3529	0.21095	-0.29894	-0.81122	1.3233	-2.1412	-0.011159	0.20588	-1.0622	-0.035044	0.18281	0.4751	0.80724	-1.2584	-1.224	-1.8448	-2.1102	-0.55971	0.41709	1.008
CH35	0.15453	0.4521	-0.44929	0.1327	-2.0504	0.2597	-0.58992	-0.69312	1.5217	-2.2451	-0.44028	-0.32821	-1.1826	-0.57845	0.85039	0.61866	0.9385	-2.0196	-1.4947	-1.6051	-2.2439	-0.47634	0.18849	0.78236
CH36	0.058851	-0.15627	-0.63366	-0.10486	-1.9097	-0.16131	-1.3186	-0.37503	1.2541	-1.7884	-0.30822	-0.45804	-0.69814	-0.30491	0.45424	0.52398	0.90163	-2.4188	-1.6777	-2.1807	-2.9394	-0.81269	0.36953	0.64529
CH37	-0.42259	-0.36468	-1.072	-0.0136	-1.6935	-0.44761	-2.0945	0.47999	0.77172	-1.5205	-0.21525	-0.49894	-0.57638	-0.11705	1.0742	0.20706	0.88334	-2.8821	-1.7979	-2.2034	-3.0146	-0.45554	0.00273	0.26027
CH38	-0.67989	-0.50876	-1.2415	-0.059052	-1.3242	-0.59716	-1.9381	0.59878	0.8013	-1.796	-0.38421	-0.58209	-0.4179	-0.029043	1.0468	-0.11776	1.1472	-2.7349	-1.8565	-2.1609	-2.9569	-0.048872	-0.052255	0.21725
CH39	0.2262	0.040027	-1.0047	0.21268	-1.3835	0.091451	-1.1241	-0.1765	-0.064247	-2.4544	-0.033962	-1.095	0.6489	-0.035284	0.41456	-0.62487	0.71727	-2.5379	-1.8954	-1.2795	-2.3713	0.51579	0.35145	0.0069679
CH40	-0.72114	-0.48184	-1.0988	-0.14423	-0.88163	-0.41114	-1.3374	-0.14448	1.1471	-2.0539	0.10395	-0.57367	0.59761	-0.12405	0.57334	-0.48265	1.677	-2.0712	-1.7017	-1.6785	-2.4143	0.49656	-0.4818	0.025925
CH41	-1.0102	-1.0177	-0.89468	-1.1714	-0.61099	-0.11139	-0.21245	-0.82334	1.3082	-0.92525	0.21466	0.0037889	0.052736	0.2568	0.46779	0.22422	1.625	-0.71598	-1.8172	-1.3522	-2.059	0.43942	-0.32207	-0.48277
CH42	-0.22224	-0.010528	-0.25461	-0.32211	-1.6848	0.34434	-0.33436	-0.96849	0.60545	-2.3504	0.0097254	-0.66594	-1.564	-0.32775	-1.3078	-0.41497	-0.30006	-1.235	-0.83206	-1.5933	-2.4831	-0.98938	0.21082	0.35429
CH43	-0.4007	-0.12973	0.35209	-0.37407	-2.5563	-0.28704	-0.1072	-0.94643	1.3773	-1.804	-0.20364	-0.70791	-1.3001	-0.47791	-0.61195	-0.51059	0.63613	-2.1886	-1.0838	-1.7442	-2.5289	-0.29073	0.15803	0.5857
CH44	0.58167	-0.78077	0.11956	-0.431	-1.9517	0.040493	-0.33769	-1.3222	1.7992	-1.898	-0.35289	-0.69238	-1.3215	-0.029931	0.080218	0.17194	1.1516	-2.3101	-1.4058	-1.2022	-2.9986	-0.19879	-0.035591	0.63365
CH45	0.61347	-0.39579	-0.67191	-0.44893	-1.9611	-0.11175	-1.2899	-1.165	1.4752	-2.0297	-0.1472	-1.0059	-0.861	0.14928	0.22487	0.6267	0.99673	-2.1896	-1.71	-1.3824	-3.2492	-0.25382	-0.38237	0.85514
CH46	0.57702	-0.52698	-0.70755	-0.41467	-1.9989	-0.14389	-1.2541	-1.2229	1.6832	-2.1044	-0.19776	-1.0362	-0.81255	0.1346	0.29937	0.62476	0.9693	-2.2171	-1.7061	-1.3681	-3.3032	-0.17892	-0.31974	0.88693
CH47	0.151	-0.78225	-0.96191	-0.76312	-1.8577	-0.45311	-0.98336	-0.36525	0.81647	-1.9956	-0.25626	-1.1811	-0.40565	0.55174	0.90058	-0.14996	0.84583	-2.0801	-1.7108	-1.5846	-2.8786	-0.53124	-0.5297	0.56848
CH48	-0.20472	-1.1713	-1.1861	-1.1592	-1.5729	-0.75366	-1.0777	-1.424	0.91197	-2.2305	-0.18877	-1.2654	-0.45311	0.40007	0.7069	-0.8461	1.0369	-1.9555	-1.9046	-1.4361	-2.7184	-0.33895	-0.93814	0.65072
CH49	-0.18785	-0.73965	-0.91249	-1.9596	-1.5007	-1.0419	-1.2008	-1.7665	1.7398	-2.1755	-0.17187	-1.3814	-0.51069	0.26032	0.26731	-1.3967	0.64699	-1.4627	-1.7812	-1.0003	-2.8576	0.42321	-1.1943	0.24253
CH50	-0.47496	-1.4844	-0.7623	-2.3722	-1.2249	-0.72251	-0.71932	-1.7561	1.1907	-1.4453	-0.71979	-1.2825	-0.38325	-0.028138	0.13788	-1.7252	0.13807	-1.0744	-1.4373	-1.3938	-1.714	-0.15216	-0.9819	0.11092
CH51	0.24566	-1.2939	-0.16224	-0.76645	-3.0513	-0.69023	0.048614	-1.9636	0.99529	-1.7096	-1.4408	-2.0768	-1.7021	-1.154	-1.2344	-1.699	-0.59175	-2.5995	-2.1343	-2.8956	-3.1634	-0.41192	-1.1179	-0.64882
CH52	0.22614	-1.225	-0.1061	-0.65981	-3.0724	-0.70773	-0.0014006	-2.0264	0.99402	-1.6992	-1.4449	-2.0439	-1.831	-1.1443	-1.2407	-1.629	-0.55268	-2.5332	-2.2396	-2.9926	-3.1176	-0.60637	-1.1686	-0.61385
CH53	0.26049	-1.317	-0.084773	-0.75886	-3.0721	-0.65058	0.050931	-1.9859	1.0204	-1.6438	-1.4267	-2.0581	-1.7463	-1.1748	-1.3291	-1.6746	-0.60695	-2.6126	-2.1438	-2.9391	-3.1662	-0.56596	-1.1167	-0.55385
CH54	0.60319	-0.60979	-0.16287	-1.1661	-1.9138	-0.61767	-0.19929	-2.0071	1.1581	-2.1597	-0.78648	-1.9675	-1.3147	0.43971	0.15955	-1.1561	-0.046423	-2.6777	-1.764	-1.8733	-2.6476	-0.64821	-1.0784	0.34736
CH55	-0.19403	-1.0862	-0.55992	-2.5813	-1.6317	-1.5894	-0.76838	-2.5837	1.6772	-2.3778	-0.97942	-2.5878	-1.1923	-0.4919	-0.28628	-2.1112	-0.39357	-1.9197	-2.2257	-2.2981	-2.5367	-0.50342	-2.4627	-0.016317
CH56	-0.16049	-1.1308	-0.70857	-2.5446	-1.7305	-1.7634	-0.67888	-2.5285	1.7206	-2.2688	-0.97132	-2.6277	-1.18	-0.58058	-0.19602	-2.0101	-0.44369	-1.9574	-2.1397	-2.2811	-2.4709	-0.41436	-2.5356	0.023949
CH57	0.1804	-0.81648	-0.4929	-2.6612	-0.9506	-1.3525	-1.3344	-1.4876	1.0898	-2.046	-1.1686	-2.0973	-0.94129	-0.461	-0.28979	-1.5798	-0.27994	-1.9157	-1.5136	-2.4544	-2.8056	-0.66193	-1.0815	-0.4312
CH58	0.35799	-0.63102	0.35399	-0.77249	-2.3286	-1.7968	-0.75657	-2.1437	-0.41224	-1.7448	-1.6672	-2.1932	-0.95044	-0.74079	-0.66234	-1.3843	-0.88486	-2.1477	-1.7398	-2.8764	-1.8058	-0.85631	-1.2693	-0.88784
CH59	0.18816	-0.35968	0.87183	-1.129	-2.039	-0.92508	-1.0865	-1.8407	0.58565	-1.7382	-0.46698	-1.2746	-1.5191	0.7652	0.1286	-0.97593	0.51563	-2.246	-0.05165	-1.7001	0.0084729	-1.2884	-1.2376	-1.3139
CH60	0.93231	-0.072244	-0.057487	-2.0165	-1.4515	-1.1666	0.2098	-1.7038	0.20517	-1.5182	-0.68145	-2.4303	-0.74941	0.11958	0.4525	-1.8418	-0.52098	-2.2059	-1.0613	-1.9377	-1.9274	-0.54329	-1.4799	-0.84574

## Sheet: Active 2nd
	F01	F02	F03	F04	F05	F06	F07	F08	F09	F10	F11	F12	F13	F14	F15	F16	F17	F18	F19	F20	F21	F22	F23	F24
CH01	-0.8586	-1.3494	0.13446	0.78697	-1.6609	0.10529	0.88213	0.1908	-0.42342	0.07808	-2.051	-1.7183	0.1313	0.30173	-0.72589	-1.5545	-1.5254	-2.8666	-1.2233	-1.224	-1.3034	-0.60589	-0.98107	-1.2578
CH02	-1.1317	-1.071	-0.28778	0.7453	-2.0883	-0.091678	0.81877	0.39762	-0.56263	0.032357	-1.9491	-2.0728	-0.1843	-0.074926	-0.4082	-1.4739	-1.7893	-2.9761	-1.345	-1.2326	-1.3391	-0.62895	-0.99259	-1.3582
CH03	-0.57108	-1.098	-0.17547	0.8647	-1.7694	-0.0029811	0.96462	0.26552	-0.51103	0.50725	-2.1644	-2.1333	0.14717	-0.18205	-0.67599	-1.6634	-1.6546	-2.9161	-1.3987	-0.96109	-1.2806	-0.76301	-1.1387	-1.3598
CH04	-1.1126	-0.765	-0.3192	0.89811	-2.2544	0.11578	0.46449	0.77035	0.45636	-0.45579	-1.8945	-1.485	-0.42739	0.070033	-0.41198	-1.8535	-1.4639	-2.6906	-0.92326	-1.0038	-1.3447	0.22876	-0.16048	-1.3695
CH05	-1.0135	-1.3899	-0.47285	0.32637	-2.5129	0.62072	-0.42748	0.76362	-0.024775	-0.22608	-1.4575	-1.8483	-0.85503	-0.53737	-0.52097	-2.4144	-1.7365	-2.7983	-1.8558	-0.47092	-1.2885	-0.22603	-0.61247	-1.3962
CH06	-0.70283	-0.8966	-0.3355	-0.28067	-2.0186	-0.089315	0.46808	0.11844	-0.64245	0.019589	-1.4784	-2.0921	0.056377	-0.3323	-0.98105	-0.76274	-1.1945	-2.6744	-0.69378	-0.39014	-0.4011	-1.7942	-1.0913	-1.7079
CH07	-0.93339	-0.91819	-0.39628	0.49291	-2.0892	0.50744	0.67689	0.61902	-0.36997	-0.07431	-2.2141	-1.6843	-0.238	-0.35891	-0.86618	-1.566	-1.4296	-2.5403	-1.6147	-0.33472	-0.93564	-0.31602	-0.23736	-1.2258
CH08	-1.1079	-1.055	-0.51538	0.45423	-2.1163	0.41799	0.20215	0.83331	-0.092132	0.23613	-1.9168	-1.8732	-0.83911	-0.91992	-0.84908	-1.8496	-1.6508	-2.3289	-1.428	-0.54004	-1.1305	-0.077454	0.018917	-0.99742
CH09	-0.95759	-0.90831	-0.60921	0.49267	-2.481	0.36549	-0.24411	0.85541	0.12829	-0.39215	-1.9214	-1.9032	-1.0487	-0.6649	-0.47871	-2.1349	-1.5232	-2.2016	-1.4068	-0.5717	-1.1864	0.17037	-0.32221	-0.75814
CH10	-0.77314	-0.41835	-0.6599	0.097778	-2.2962	0.77957	-1.0065	1.1851	0.16303	0.12308	-1.2561	-1.6833	-0.42587	-0.48711	-0.18651	-2.3349	-1.8065	-2.0275	-1.476	-0.76237	-1.1218	0.19056	-0.82447	-1.3825
CH11	-0.92047	-0.63452	-0.72813	0.014494	-2.2	0.71508	-1.0012	1.7152	0.089493	-0.1776	-1.5307	-1.6085	-0.65498	-1.0334	-0.45381	-2.0703	-1.9273	-2.2158	-1.8365	-1.0589	-1.458	0.14915	-0.65411	-1.7671
CH12	-0.91376	-0.94449	-0.62847	0.32084	-2.4051	1.063	-1.2336	1.4351	-0.13367	-0.38853	-0.97673	-1.8876	-0.51263	-1.1508	-0.36801	-2.0278	-1.9312	-2.6636	-2.2556	-0.52847	-2.0693	-0.85869	-1.157	-1.3644
CH13	-0.9469	-0.89861	-0.63326	0.31661	-2.4207	1.0992	-1.2852	1.418	0.014198	-0.41958	-1.0183	-1.9104	-0.42932	-1.0576	-0.35774	-1.9742	-1.8817	-2.611	-2.2724	-0.46964	-2.016	-0.84105	-1.1753	-1.3194
CH14	-0.92997	0.15663	-0.14616	0.42743	-1.9693	0.55499	-0.53122	1.5672	0.4231	-0.17903	-1.1754	-1.4628	-1.2447	-1.5151	-0.31621	-1.2162	-1.5864	-1.7769	-2.0629	0.16173	-0.94616	-1.7074	-0.48657	-1.6153
CH15	-0.35128	-1.1901	-0.58292	0.085369	-1.6127	0.016616	1.254	0.68727	-0.57649	0.038203	-2.0019	-1.8419	0.7589	-1.0764	-0.56393	-0.54701	-1.1991	-2.5722	-1.7231	-0.29137	0.22537	-0.80665	-0.089624	-1.6547
CH16	-0.68526	-0.40031	-0.78624	-0.045471	-1.8898	0.41315	0.46032	0.068086	-0.45302	-0.36456	-1.5023	-1.5638	-0.25391	-0.96825	-1.2552	-1.8403	-0.98789	-1.4589	-1.4103	0.1566	-1.023	-0.54296	0.21989	-0.74831
CH17	-1.0342	-0.79159	-0.59445	0.21878	-1.9213	0.56988	-0.25943	0.45085	-0.083202	-0.20346	-1.2363	-1.5862	-0.64753	-1.1081	-0.75033	-1.695	-1.6517	-1.5756	-1.2055	0.12709	-0.63492	-0.020508	-0.30125	-0.82815
CH18	-1.0336	-0.55345	-0.97789	0.29723	-1.8898	0.64951	-0.52267	1.0866	0.26709	0.25481	-1.2581	-1.7297	-0.50548	-0.93408	-0.43425	-2.1047	-1.4428	-1.4821	-1.3154	-0.30413	-1.0269	0.059268	-0.48112	-0.95514
CH19	-0.86045	-0.66583	-0.74339	0.092998	-1.6708	0.49732	-1.0802	1.2703	0.42268	0.32316	-1.0806	-1.8155	-0.10166	-0.83913	-0.30317	-2.4136	-1.5303	-1.2559	-1.1046	-0.46517	-1.3074	-0.20568	-0.62217	-1.0823
CH20	-0.86881	-0.60706	-1.1368	0.13207	-1.6808	0.45546	-1.1399	0.97562	0.16665	0.40956	-1.1651	-1.6564	-0.20137	-1.1509	-0.21434	-2.2728	-2.1012	-1.1354	-1.2108	-0.30289	-1.4024	-0.83604	-0.97754	-0.89246
CH21	-0.84242	-0.48991	-0.77197	0.002041	-1.6889	0.53311	-1.0886	0.93341	-0.12057	-0.09692	-0.78495	-1.49	-0.37997	-1.2846	-0.32324	-2.2098	-2.3812	-1.009	-0.54896	0.098889	-1.0973	-1.2045	-1.5766	-1.1232
CH22	-0.46149	-0.5948	-0.18814	-0.021001	-1.6786	-0.13308	-1.0186	1.4095	-0.21714	-0.61413	-0.32694	-2.0825	-0.15526	-1.5132	0.17848	-2.2303	-1.888	-1.2923	-1.2558	0.53833	-1.6197	-1.2637	-0.86456	-0.51079
CH23	0.028878	-0.5721	-0.27376	-0.96768	-2.0806	0.072752	-0.75212	0.8817	0.93566	-0.2589	-0.45153	-1.665	-0.0020207	-1.4278	-0.14599	-1.844	-2.1158	-1.32	-1.4586	-0.36955	-0.7622	-1.9145	-1.0032	-0.089241
CH24	-0.47189	-0.42325	-0.017119	0.72851	-1.7846	-0.41733	1.1223	0.23371	-0.075546	-0.18362	-1.9483	-1.2064	0.21967	-0.55164	-0.83042	-0.84682	-0.046037	-1.1491	-1.2802	0.25751	0.46537	-0.42409	-0.25568	-1.224
CH25	-0.40821	-0.25585	-0.62524	0.15441	-1.576	0.43031	0.40304	0.33253	-0.30542	0.18615	-1.5498	-1.3128	0.097575	-1.4416	-0.75271	-1.2927	-1.1665	-1.1203	-1.2215	0.33555	-0.13836	-0.22716	0.08182	-0.46217
CH26	-0.5337	0.05829	-0.63291	-0.046532	-1.605	0.37325	0.13147	0.63243	-0.18728	0.50086	-1.4058	-1.5858	0.43307	-1.0602	-0.018258	-1.8091	-1.5788	-0.55848	-0.94808	0.46236	-0.21367	-0.15255	-0.71041	-0.47699
CH27	-0.85062	-0.71606	-0.85868	0.14883	-1.5889	0.74321	-0.59038	0.60436	0.39812	0.46175	-1.3757	-1.4929	0.17265	-0.38479	-0.0604	-2.1584	-1.4842	-0.601	-0.75794	0.45777	-0.78875	-0.14531	-0.65003	-1.1216
CH28	-0.60069	-0.36474	-0.63135	0.038946	-1.6202	0.047792	-0.94018	0.23874	0.02385	0.57737	-1.0659	-1.8042	0.34343	-1.3413	-0.23374	-2.3194	-1.5604	0.4457	-0.12049	0.40677	-0.37357	-0.51192	-0.44242	-0.34132
CH29	-0.6565	-0.40367	-1.3392	0.25213	-1.4108	0.29041	-1.1418	0.49457	0.095151	0.31986	-1.0584	-1.5387	0.23181	-1.3582	-0.071823	-2.0505	-1.9529	-0.18448	-0.2459	0.20905	-0.91892	-1.0445	-0.95449	-0.11833
CH30	-0.44957	-0.66258	-1.3471	0.43384	-1.1857	0.30194	-1.2912	0.42024	-0.67263	0.51943	-1.0721	-1.5206	0.03903	-1.4073	-0.63746	-1.9445	-2.1849	-0.24765	-0.088025	0.41474	-0.51816	-1.0189	-1.0657	0.15772
CH31	-0.080227	-0.70901	-0.3371	-0.052339	-1.068	0.057644	-0.33094	0.57696	0.031623	0.13055	-0.95822	-1.3856	-0.33005	-1.1518	-0.40256	-1.7365	-1.8989	-0.13392	-0.37905	0.90138	-0.704	-2.0009	-1.2315	-0.41775
CH32	0.24598	-0.6652	0.11019	0.15607	-1.6334	-0.065731	-0.42032	1.1155	0.60591	0.077884	0.74833	-0.5263	0.37114	-1.0129	-0.11084	-1.6618	-1.2511	-0.7877	0.059842	0.60808	-0.78799	-1.6995	-1.2527	0.80069
CH33	0.024385	-0.37897	-0.53873	-0.2944	-1.6486	-0.39325	0.85782	0.90354	-0.65813	-0.054179	-2.0461	-0.96073	0.5289	-0.81621	-0.79269	-0.89633	-0.51235	-1.0206	-0.83012	0.26733	-0.41378	-0.40548	0.14283	-0.53103
CH34	-0.0063487	0.13665	-0.25945	-0.24992	-1.8981	-0.25649	0.42806	0.67702	-0.53551	-0.0091712	-1.488	-1.4142	0.63513	-0.56154	-0.37746	-1.2769	-0.63785	-0.30782	-0.58925	0.10601	0.051027	-0.38824	0.36265	-0.49156
CH35	-0.34091	-0.55935	-0.54961	0.19166	-1.636	-0.40705	0.38802	0.17232	-0.044191	0.40322	-1.4571	-1.5437	0.47594	-0.94895	-0.26436	-1.746	-0.92517	-0.14701	-0.28937	0.081024	-0.0021865	-0.25224	-0.48876	-0.17617
CH36	-0.56142	-0.18113	-0.8427	-0.18314	-1.6196	-0.12227	-0.40472	0.27291	-0.033484	0.6617	-1.4466	-1.6918	0.49624	-1.0688	-0.20972	-2.0549	-1.4336	0.42354	-0.21677	0.30186	-0.15117	-0.49311	-0.57725	-0.303
CH37	-0.5311	-0.44847	-0.68706	-0.022285	-1.5949	0.16245	-1.0348	0.24936	-0.017982	0.63223	-1.0571	-1.7532	0.31095	-1.3319	-0.10688	-2.3106	-1.5683	0.4282	-0.10866	0.37635	-0.38274	-0.42938	-0.41383	-0.41159
CH38	-0.22024	-0.47273	-0.77542	0.027925	-1.6376	-0.12878	-0.82302	0.23402	-0.324	0.51892	-1.1962	-1.6624	0.40204	-1.472	-0.25045	-1.8998	-1.5964	0.7679	0.28906	-0.026081	-0.1737	-0.75252	-0.64551	-0.091412
CH39	0.012523	-1.7938	-0.4367	-0.4666	-1.5722	-0.020973	-0.25615	0.44749	0.52845	-0.002836	-0.98111	-1.2611	0.62204	-1.1912	0.22015	-2.2023	-1.0829	0.5864	-0.09898	0.6261	-0.55668	-0.56685	-0.82593	-0.28294
CH40	-0.36842	-0.61468	-0.61672	0.50547	-1.6647	-0.63124	-0.53396	0.59892	-0.31597	-0.15836	-0.91668	-0.83763	0.52405	-1.882	-0.59898	-1.2774	-1.2726	0.76767	0.55438	0.58191	-0.36394	-1.0294	-1.0728	0.58352
CH41	-0.77547	-0.58025	0.091185	-0.27128	-1.7601	-0.31428	-0.021656	1.1039	0.050307	-0.01438	-0.079213	-0.74105	0.89858	-1.8028	-0.78983	-0.54076	-0.65259	-0.089294	0.25588	0.35502	-0.2143	-0.87756	-1.3296	0.72738
CH42	-0.18053	-0.80035	-0.6964	0.061108	-2.2575	-0.46969	-0.67278	-0.57604	-0.94858	-1.2857	-1.9484	-1.5594	-0.13434	-0.99673	-1.4736	-2.291	-0.4249	-0.74416	-0.20788	-1.1284	-1.3973	-0.98709	0.13938	-1.134
CH43	0.30269	-0.45357	-0.572	-0.54847	-2.6417	-0.99912	-0.17407	-0.03501	-1.0083	-0.0055613	-1.4381	-1.54	0.60781	-0.46953	-1.1021	-1.8071	-0.62574	-0.1565	0.36638	-0.35686	-1.3297	-0.69281	-0.17654	-0.52203
CH44	0.28885	-0.16284	-0.093941	-0.70045	-2.6029	-0.88396	-0.22722	-0.060189	-0.29923	-0.10942	-1.1817	-1.4916	0.87934	-0.81244	-0.42121	-2.0988	-1.0315	0.091301	0.70138	-0.13816	-0.92562	-0.41501	0.04804	0.018441
CH45	0.28221	-0.13133	-0.33065	-0.24719	-2.3181	-0.82882	-0.49211	-0.22253	-0.13905	0.67123	-1.1509	-1.9785	0.50105	-0.94301	-0.41647	-2.2411	-1.1003	1.0361	0.71619	0.025657	-0.56119	0.069763	0.35956	-0.057259
CH46	0.22774	-0.016133	-0.22027	-0.3357	-2.338	-0.79888	-0.45678	-0.20236	-0.19963	0.73807	-1.1162	-1.9575	0.60775	-0.95167	-0.50208	-2.286	-1.1369	1.0035	0.75724	0.10024	-0.59182	0.13976	0.39765	-0.025284
CH47	-0.005338	-0.19742	-0.33066	-0.27966	-2.1953	-0.31777	-0.95235	-0.15174	-0.16108	0.65823	-1.5314	-1.9724	-0.2628	-1.6716	-0.50878	-2.2672	-1.03	1.0383	0.24018	-0.052318	-1.1156	0.27321	-0.17421	0.16507
CH48	0.048005	-0.84709	-0.59236	-0.015037	-2.2332	-0.43118	-0.95672	0.045819	-0.86312	0.29798	-1.6306	-1.6622	0.27639	-2.3075	-0.68812	-1.7989	-1.1151	1.2549	0.11072	0.43117	-1.2244	0.12307	-1.1652	0.11802
CH49	-0.34397	-0.90995	-1.012	0.42223	-2.2949	-0.85875	-0.83378	0.25345	-0.74088	-0.021183	-1.5001	-1.8613	0.23965	-2.1449	-1.3912	-1.6543	-1.3313	0.86553	0.3697	0.24515	-1.1374	-0.12147	-1.4473	0.8481
CH50	-0.33016	-1.2898	-1.3216	0.37068	-2.55	-1.9662	-0.71546	0.11811	-1.0801	0.062371	-1.5688	-2.6807	-0.0085566	-2.0571	-1.0483	-2.0517	-0.95026	-0.97959	0.03608	0.45597	-1.3664	0.012466	-1.7588	-0.16166
CH51	0.3152	-0.84948	-0.7875	-0.049264	-3.2597	-1.6325	-1.4166	-0.26799	-2.1176	-0.5706	-1.6786	-2.5114	-0.72886	-1.2982	-2.0323	-3.3747	-1.5193	-1.0025	-0.53156	-0.99128	-2.8997	-2.1683	-0.62427	-0.86659
CH52	0.33541	-0.83283	-0.67596	-0.12795	-3.3075	-1.5414	-1.4355	-0.21548	-2.1003	-0.60443	-1.7176	-2.486	-0.63771	-1.3178	-2.1107	-3.3505	-1.5261	-0.971	-0.42689	-1.0765	-2.8625	-2.2317	-0.50573	-0.97794
CH53	0.30912	-0.83569	-0.70464	-0.16259	-3.3606	-1.4723	-1.431	-0.20906	-2.143	-0.58972	-1.716	-2.4275	-0.62341	-1.2768	-1.9936	-3.3963	-1.5661	-0.96915	-0.49588	-1.0993	-2.9204	-2.1028	-0.58129	-0.87448
CH54	0.21385	-0.74441	-0.87137	-0.58619	-2.9706	-0.85244	-0.82211	-1.338	-1.1908	0.63189	-1.185	-2.8155	-0.1858	-1.5044	-1.3201	-3.2312	-1.6536	0.46294	-0.035	-0.52437	-1.5768	-0.56242	0.048336	-0.19715
CH55	0.19013	-0.30163	-1.2977	-0.34294	-3.1114	-1.041	-1.3382	-0.8113	-1.0982	0.21792	-2.1727	-3.3581	-0.3556	-2.8733	-1.7473	-2.9323	-0.99206	-0.48084	-0.1582	-0.69758	-2.5448	-0.87387	-1.5297	-0.37057
CH56	0.082719	-0.19062	-1.3291	-0.33573	-3.2008	-1.0627	-1.2726	-0.81538	-1.1683	0.14181	-2.1333	-3.305	-0.45449	-2.6372	-1.7142	-2.9124	-0.95746	-0.50568	-0.1151	-0.65639	-2.482	-0.84751	-1.4988	-0.26271
CH57	0.55992	-1.1464	-1.6106	0.65806	-3.2286	-1.2291	-0.27568	0.31964	-0.82386	0.19066	-2.3533	-2.6746	-0.71059	-2.5846	-2.9918	-2.2464	-1.4781	-1.8517	-0.14562	-0.28516	-1.4163	-0.47807	-1.3679	-0.18363
CH58	-0.10008	-0.48068	-0.71367	-0.74496	-2.5388	-1.17	-0.36097	-1.3583	-2.2759	0.42815	-1.7434	-2.1861	-0.76851	-0.95131	-1.5212	-2.9706	-1.6741	-0.84839	-0.31031	-0.93853	-1.5487	-2.7534	-0.16229	-1.0904
CH59	-0.14196	-0.23625	-0.036612	-0.27788	-2.7533	-1.5224	-0.92336	-1.0931	-1.9408	1.2352	-0.78857	-2.9691	-0.7221	-0.43792	-1.7094	-2.0494	-1.1096	0.24104	-1.2702	-0.33142	-2.1003	-1.0658	-0.26882	-0.041019
CH60	0.030402	-0.88359	-1.519	-0.35742	-2.7992	-1.3353	-0.62755	-1.1946	-0.74021	0.24564	-1.1529	-2.8322	-0.64211	-2.3501	-2.1566	-2.4953	-0.75712	-0.75524	-0.218	-0.80579	-2.2455	-0.14309	-0.92183	0.24029
