# Supplementary material for: Modulation of Alpha Oscillations in the Human EEG with Facial Preference
Source: PLoS One. 2015 Sep 22;10(9):e0138153. doi: 10.1371/journal.pone.0138153 (PMC4578776; doi:10.1371/journal.pone.0138153)
Supplement: S2 File — (ZIP) [file pone.0138153.s002.zip › SUB11.xlsx]

## Sheet: Passive
	F01	F02	F03	F04	F05	F06	F07	F08	F09	F10	F11	F12	F13	F14	F15	F16	F17	F18	F19	F20	F21	F22	F23	F24
CH01	-2.3007	0.18203	1.4741	0.91585	-0.38929	-0.27928	-0.80834	-1.9007	0.48577	-0.20188	0.90675	1.985	-0.19775	-1.6276	-1.7466	-2.6397	3.0176	1.1411	-0.068235	-0.61466	0.54191	-0.53076	1.0793	-1.0174
CH02	-0.022289	0.36372	0.39313	0.99623	-2.0385	-0.070451	0.6671	0.44602	0.93835	0.30286	0.89619	1.3127	0.36099	-0.18035	-1.8505	-1.0456	0.98187	0.72027	0.54058	-1.1568	-0.75213	0.95086	1.0132	-0.61738
CH03	0.19261	0.51785	-0.032753	-0.19644	0.3332	1.4632	1.0635	-0.61775	2.6058	-0.24153	-0.24312	0.60003	0.73897	-0.43323	-0.092727	-0.06518	0.96117	0.8342	-0.43236	2.5359	-0.93774	2.3168	-1.4523	-0.19877
CH04	-2.1598	-1.2124	-1.5562	-0.20112	-1.198	-0.30115	0.78555	-1.9614	-0.43902	0.69192	-0.93014	0.68837	1.2739	-2.2019	-2.5708	-0.88706	2.1213	-0.49135	-0.84939	-1.0275	-0.58477	1.8714	1.2135	-0.88063
CH05	0.76473	1.5066	-0.070026	-0.64973	-2.6323	-1.1049	0.41555	2.137	-0.071669	1.3474	-0.20371	1.6724	1.1226	0.12658	-1.3919	0.36456	1.2326	0.65552	0.56811	1.457	-0.7282	0.93446	0.11859	0.94301
CH06	-1.1725	-0.40341	-2.745	-1.8795	-0.83432	-0.98215	-0.34815	-0.97236	-0.55866	-2.2207	-0.034687	-0.99565	-0.12136	-1.1797	-2.3434	-0.26636	1.3514	-0.10478	-0.10522	-0.33713	-0.99684	0.257	0.91412	-0.69307
CH07	-1.4637	-0.8018	-0.40558	0.049103	-1.6758	-0.11535	0.71996	-0.24035	-0.049844	0.12178	-0.86979	-0.27135	1.1035	-1.5393	-3.744	-1.0101	1.8224	0.65535	-0.68983	-1.1446	-1.0361	1.0224	0.28181	0.0086801
CH08	-1.4098	-0.71891	-0.51533	-0.055189	-1.6645	-0.14619	0.7282	-0.33282	-0.12809	0.14051	-0.86247	-0.38346	1.1246	-1.5549	-3.6585	-0.96216	1.7851	0.66543	-0.83963	-1.0768	-1.0582	1.0641	0.28768	0.070747
CH09	-0.95977	-0.4833	-0.81275	-0.294	-1.536	-0.78841	0.14469	-0.28628	0.25658	0.68845	-0.95501	0.42279	1.2125	-1.6403	-2.6364	0.010699	1.41	-0.043176	-0.46647	-0.54869	-1.1229	1.1964	0.80941	0.35146
CH10	-0.1515	-0.75877	-0.49027	-0.15368	-1.9039	-0.53162	0.37027	0.011264	0.34503	0.95295	-1.3901	0.74914	1.0883	-1.8758	-2.6812	-0.54799	1.372	0.60787	-0.57792	-0.64023	-0.58682	0.8941	1.0924	0.22792
CH11	-0.14082	0.28545	-1.6053	-0.25293	-2.9121	-0.8764	0.77331	0.24005	0.0090438	0.31918	-1.6355	0.84866	1.5767	-0.57511	-2.3085	-0.85156	0.83647	1.6092	0.2162	-0.60605	-1.3425	0.95458	1.5369	0.67477
CH12	-0.10338	1.0461	-0.40686	-0.98892	-2.7397	-1.1411	1.0587	0.91195	0.6767	0.41315	0.031833	0.23352	1.0754	0.37268	-2.4295	-0.70759	-0.083126	1.0492	0.37258	-1.5155	-0.38493	1.3874	1.3652	0.83071
CH13	1.0097	1.308	0.20786	-0.56451	-2.6122	-0.36018	1.3049	0.88069	1.5454	-0.7898	0.42268	1.255	1.4319	1.3848	-1.2357	-0.42309	-0.44632	0.52901	1.4501	0.28003	-0.58862	2.7792	0.53255	0.96502
CH14	0.57686	1.7485	1.4783	-0.57014	-1.4705	0.99579	0.71864	0.96995	1.7637	-0.51159	0.88124	1.6048	2.2631	0.8512	-0.12707	-0.7775	-0.068611	1.1419	0.17603	0.99272	-0.70304	2.5205	0.32004	0.69812
CH15	0.35476	-0.29341	-0.69901	-0.72504	-0.79853	0.27935	-0.43826	0.88192	-0.91302	-2.4875	-0.85965	-0.32237	0.58978	-1.1097	-2.0664	0.41386	0.92446	-0.29056	-0.8374	-1.4215	0.073558	-0.67654	-1.3776	-0.013612
CH16	-1.5201	-0.12718	-0.62741	-0.77826	-1.6165	-0.34515	0.67789	-0.91556	-1.1768	-0.71396	-1.5274	-1.2388	0.92132	-1.2758	-1.7533	-0.76851	1.6729	-0.021182	-1.3075	-2.1934	-1.8238	0.028282	-1.4984	0.22522
CH17	-1.4157	-0.36946	-1.1347	-0.37976	-1.5873	-1.1916	1.1105	-0.45258	-0.42253	-0.058143	-1.2056	-1.1786	0.97355	-1.3253	-2.5712	-0.82382	1.4353	-0.42637	-1.3414	-1.1509	-2.2903	-0.13228	-0.99298	0.42154
CH18	-1.3452	-0.45236	-1.0606	-0.88207	-2.0529	-1.318	1.0199	-0.28756	0.09989	0.26616	-0.61225	-0.032325	1.5353	-1.6821	-3.2489	-0.85922	1.0323	-0.71731	-1.1525	-1.0159	-1.8652	0.23118	0.14335	0.44214
CH19	-1.3061	-0.0061119	-1.3128	-0.95034	-2.5342	-0.57157	1.003	-0.057518	0.19726	0.38711	-0.68654	-0.98059	1.25	-1.1307	-3.1855	-1.1716	0.87145	0.35393	-0.079622	-1.2421	-2.0163	0.18973	0.91871	0.44064
CH20	-0.68112	0.35772	-1.4394	-1.0004	-3.0443	-0.80464	0.95554	0.5344	0.24376	0.25737	0.057226	-0.44952	1.6607	-0.12271	-2.4561	-0.83467	0.2	0.42504	0.41318	-1.1289	-0.93809	0.11921	0.92956	0.075844
CH21	-0.10237	0.87764	-1.5166	-0.78921	-3.0176	-0.92328	0.41592	1.1527	0.49102	0.5135	0.90566	-0.40605	2.0578	1.2547	-1.97	-1.1198	-1.0249	-0.24454	0.25228	-0.40828	-1.074	0.64709	0.0094495	0.41664
CH22	-0.55868	1.2525	-0.99923	-0.65096	-2.1024	-0.3791	0.89333	1.1742	0.85987	0.2993	1.0313	0.47954	2.1449	1.2051	-1.5278	-1.3233	-1.2046	-0.066257	0.10151	-0.66129	-1.007	1.1932	-0.5735	1.1318
CH23	-0.10178	0.31351	0.26178	-0.697	0.12105	0.91971	0.64342	1.3978	0.63766	0.011878	0.38178	1.0021	0.77424	0.34624	0.022173	-0.70975	0.67177	1.3866	0.68878	0.48763	-0.8874	1.7827	0.06869	0.50931
CH24	-0.065676	-0.36727	-0.92288	-1.9266	-2.0454	-0.71495	0.18894	-0.22263	-1.5659	-1.4935	-1.3859	-1.4361	0.65916	-0.32094	-0.75722	-0.77702	0.58128	0.66954	-0.83301	-1.5366	-3.8385	0.51073	-2.6583	0.7755
CH25	-1.2599	-0.20884	-0.79826	0.36914	-1.6766	-0.95022	0.051989	-1.0033	-1.7842	-0.66135	-1.2197	-1.7433	0.98852	-1.1371	-0.17396	-1.2792	1.0467	0.16804	-1.8506	-0.39416	-3.0619	-0.60686	-2.342	0.32473
CH26	-1.3976	-0.74597	-0.54428	-0.23686	-1.5741	-0.89932	0.28597	-1.0635	-1.2868	-0.080752	-0.068704	-1.7248	0.87662	-0.91211	-0.66993	-1.5	0.53998	-0.35107	-1.9426	-0.39616	-3.0781	-0.76335	-1.9965	0.60212
CH27	-1.4877	-0.68461	-0.72264	-0.8382	-1.9619	-1.0184	0.63556	-0.53234	-0.57742	0.14713	0.36985	-1.2638	1.1083	-0.87339	-1.5127	-1.2091	0.28389	-0.65517	-1.4387	-0.75399	-2.3997	-1.0486	-0.80616	0.34442
CH28	-1.0549	-0.52252	-0.96709	-1.2714	-2.5254	-0.90813	0.72881	0.00094739	0.039452	0.12537	0.72341	-0.65736	1.2741	-0.53589	-2.0662	-1.0032	-0.1413	-0.33719	-0.64577	-0.82148	-1.7291	-1.4043	0.013918	0.24395
CH29	-0.81394	-0.0084017	-1.7205	-1.3978	-2.8038	-0.89485	0.59422	0.74537	0.050915	0.33644	1.0496	-0.70753	1.9702	0.53065	-1.9933	-0.99809	-1.2529	-0.43043	-0.28399	-0.81647	-1.1606	-1.079	0.034916	0.35311
CH30	-0.85979	0.049693	-2.0805	-1.3115	-1.5321	-1.4861	0.60577	1.2027	-0.31429	0.70037	1.5495	-0.57064	3.1858	1.019	-1.7131	-0.98614	-1.9839	-0.95709	-0.47698	-0.71294	-0.89964	-0.27201	-0.27681	0.8296
CH31	-0.97668	0.26773	-2.2833	-1.8345	-1.0601	-1.2411	0.3778	1.5844	-0.43395	0.44516	0.71184	-0.54914	1.8244	0.47271	-0.96024	-1.5268	-1.8516	-1.1308	-0.71392	-1.3577	-0.85026	0.10697	-0.84491	0.76528
CH32	-1.0548	0.38192	-1.8802	-1.4537	-0.92868	-0.85181	0.10612	1.1403	0.46779	0.75668	0.36823	-0.4391	1.765	-0.060132	-0.034354	-1.0694	-0.73372	-0.62953	-0.82548	-1.0683	-1.4972	0.38621	-1.3499	1.1773
CH33	-1.1722	-1.0173	-0.089795	-0.69692	-3.0919	-1.8372	0.19489	-1.1512	-1.0529	0.79676	1.3981	-1.5399	0.22295	0.28093	0.51287	-0.73376	2.1214	0.67626	-2.5022	0.23716	-2.682	0.63402	-0.86135	-0.16
CH34	-1.841	-1.4317	-0.41239	-0.20953	-2.2668	-1.5538	-0.9128	-1.4449	-1.6962	-0.10224	0.44259	-2.1457	-0.18029	-1.2238	0.27246	-1.3518	0.40212	0.35433	-2.2544	0.33892	-2.8349	-0.96569	-2.1563	0.14781
CH35	-1.678	-1.3757	0.094672	-0.71293	-1.9807	-1.6655	-0.57241	-1.401	-1.5026	0.10978	0.71546	-2.1823	0.52834	-1.0524	-0.25486	-1.7051	-0.060361	-0.16602	-1.9457	0.1455	-2.7158	-1.0388	-2.27	0.56306
CH36	-1.4698	-1.4489	0.14102	-0.96742	-2.1837	-1.6376	-0.16303	-1.2727	-1.2536	0.15639	0.71786	-1.7791	0.71391	-0.87534	-0.19897	-1.6057	-0.15961	-0.3936	-2.0847	0.069272	-2.4544	-1.2215	-1.7426	0.47019
CH37	-1.5038	-1.1992	0.069042	-1.4165	-2.5301	-1.6541	0.13681	-0.2834	-0.81794	0.44907	1.0045	-1.0104	1.0908	-0.64975	-0.72013	-1.6788	-0.062865	-0.32785	-1.7535	-0.61769	-1.4541	-1.8605	-1.169	0.41261
CH38	-1.2363	-0.90261	-0.70173	-1.6892	-2.1889	-1.798	0.57459	0.48765	-0.89423	0.43636	1.3089	-1.0794	1.9562	-0.092202	-1.2251	-1.6077	-1.2899	-0.44377	-1.1613	-0.61031	-0.91651	-1.8034	-0.96513	0.31087
CH39	-1.3844	-0.80927	-1.496	-1.3889	-0.73007	-2.2891	0.95888	1.2583	-1.1185	0.82647	1.7011	-0.3609	1.265	0.043398	-1.542	-1.2053	-2.1155	-1.2333	-0.56484	-1.2111	-0.69073	-0.92136	-1.1862	0.86985
CH40	-1.0052	-1.1298	-2.2561	-1.0937	-0.58525	-2.8667	1.6838	1.4594	-1.1673	0.52311	1.6195	-0.47565	0.47375	-0.31451	-1.2278	-0.93881	-1.2549	-1.8689	-0.98067	-1.4203	-0.67987	-0.31772	-1.3823	1.1501
CH41	-0.00017925	-0.1902	-1.9889	-0.86737	-0.13329	-1.5154	0.56188	0.48545	-1.2269	1.6	1.2474	-1.044	0.20496	-0.58311	-0.62748	-0.60395	-0.59318	-0.77719	-1.8413	-1.642	-1.2371	0.12605	-1.903	0.36187
CH42	-2.3957	-2.3867	-0.67332	0.65469	-2.6003	-0.064756	-0.17558	-0.2431	-1.0263	-0.0052794	0.73943	-1.4236	0.45088	-0.87178	-0.27395	-0.37211	0.1489	0.0010638	-2.8821	1.0955	-1.6575	-0.76601	-1.0043	-0.37551
CH43	-2.2698	-2.0238	0.39345	0.48002	-2.67	-0.56725	-1.3753	-1.0442	-1.874	-0.49349	1.7484	-1.6905	0.7131	-1.6368	0.13685	-1.2091	0.7588	-0.017894	-2.7126	1.652	-1.4624	0.67225	-1.2599	0.17071
CH44	-2.293	-1.8195	0.45096	-0.74682	-2.7679	-1.5515	-1.509	-1.5851	-1.9332	-0.28353	1.2554	-1.986	0.69672	-1.4565	-0.10075	-1.4574	-0.048837	-0.40975	-2.3711	0.69213	-1.7654	-0.4546	-2.0343	0.68362
CH45	-1.7785	-1.8515	0.39366	-1.1601	-2.5993	-1.4739	-1.2677	-1.4466	-1.7742	-0.0098552	0.98323	-1.7952	0.68336	-1.4691	-0.15568	-1.1956	-0.28893	-0.56149	-2.2468	0.20668	-1.5177	-0.76621	-2.152	0.61291
CH46	-1.8054	-1.7276	0.45216	-1.291	-2.1685	-1.1949	-0.80395	-0.82086	-1.592	0.37791	1.1007	-1.3031	0.74748	-1.3185	-0.082268	-1.1441	-0.22659	-0.42611	-2.1537	-0.22126	-0.81922	-1.0301	-1.8794	0.52772
CH47	-1.4956	-1.5621	-0.040472	-0.36659	-1.5022	-1.126	0.043631	-0.097789	-1.5827	0.65867	1.5012	-0.53918	1.4253	-1.0402	-0.81862	-1.5678	-0.80108	-0.32867	-1.7506	-0.67679	-0.49728	-0.79799	-2.2255	-0.14887
CH48	-0.98078	-1.7171	-0.38352	0.26924	-0.70792	-1.6316	1.4461	0.6445	-1.8216	0.67142	1.5948	0.72123	-0.42744	-1.3504	-1.5695	-1.0146	-1.3874	-1.0247	-0.68108	-1.124	-0.38323	-0.17125	-1.8384	-0.20524
CH49	-0.49617	-1.8555	-0.22089	0.37036	-0.36156	-1.8128	2.1631	0.91751	-1.7843	0.96746	1.568	0.94051	-0.93989	-1.0301	-1.4399	-1.3589	-0.63268	-1.1899	-0.34798	-1.8284	-0.52643	-0.053185	-1.8365	-0.31374
CH50	1.3653	-0.29181	0.48482	0.45109	1.0139	-0.21876	2.5584	2.0193	-0.53356	0.84519	2.5227	0.94612	-0.57251	0.18867	-0.33637	-0.047763	0.87637	-0.039646	-0.29833	-0.52066	-0.14	0.4223	-1.1371	0.61919
CH51	-1.2768	-2.3957	0.21523	1.8116	-1.7133	0.26726	-0.27867	0.12299	-0.9863	0.057977	1.4667	-0.25023	-0.21465	-2.0063	-0.40884	0.4576	-0.10019	0.13117	-2.2034	2.4592	-1.2251	0.54478	-1.2745	0.95419
CH52	-1.3218	-2.367	0.20782	1.8052	-1.6522	0.26059	-0.20668	0.013815	-1.057	-0.053778	1.4668	-0.28015	-0.24939	-1.9118	-0.49237	0.45312	-0.042768	0.14559	-2.254	2.3768	-1.1988	0.53891	-1.3232	0.93359
CH53	-1.2193	-1.9981	0.36287	1.3661	-1.7871	-0.51086	-1.1752	-0.99119	-1.9642	-0.85405	1.366	-1.1566	-0.48171	-2.3631	-0.25564	0.098642	-0.39939	-0.59355	-2.1787	1.3001	-0.91655	1.2138	-1.2452	1.0148
CH54	-0.48988	-1.6714	-0.25958	0.91597	-1.1543	-0.15994	-0.72909	-0.33228	-1.9428	0.30937	1.6557	-0.15731	-0.05949	-2.1322	0.44795	0.14096	-0.55441	-0.59196	-2.6532	0.081216	-0.62541	0.63011	-2.3417	0.89212
CH55	-0.60679	-2.0376	-0.41915	0.74791	-0.35127	-0.50702	1.8039	0.35137	-1.3922	1.1782	1.8938	0.82735	-1.1764	-2.0674	-1.051	-1.4329	-0.62758	-0.1407	-1.1511	-0.70231	-0.5582	0.50404	-3.0714	-0.22864
CH56	-0.27239	-1.8962	0.057975	0.77975	0.11376	-0.64145	2.3637	0.69319	-1.2049	1.4211	1.8257	1.0495	-1.5294	-1.2875	-1.3449	-1.2331	-0.42723	-0.10355	-0.44768	-1.0131	-0.14929	0.26264	-2.4904	-0.13985
CH57	0.96513	-1.007	0.054905	0.4731	1.1293	0.19207	2.8243	1.4579	-0.2854	1.7732	1.897	0.98853	-1.7169	-0.056313	-0.54115	-0.59837	0.98749	0.11012	-0.31846	-0.92396	0.63521	0.35919	-2.1044	0.49003
CH58	-0.44174	-1.4982	-0.61893	1.7882	-0.70892	0.31809	0.45055	1.0222	0.16916	0.71529	1.1117	0.15901	-1.1891	-1.3762	-0.74084	1.1953	-0.57783	0.42606	-2.0307	2.8451	0.0016934	0.90653	-2.3334	1.5643
CH59	-0.2968	-1.3215	-1.2241	1.0937	-0.14193	0.16336	0.91245	1.2199	-0.36145	0.5609	1.5614	-0.5188	-2.0883	-1.1632	-0.23002	0.48659	-0.35997	0.0035834	-2.433	0.20853	0.22417	0.34646	-2.1887	1.7563
CH60	-0.072274	-1.689	-1.0992	0.26303	1.2185	0.15816	1.9969	0.95448	-0.076681	0.9509	1.8581	-0.035975	-1.925	-1.3555	-0.13987	-0.64936	0.50262	0.11044	-2.1492	-0.64116	0.67857	0.31208	-2.1321	1.3744

## Sheet: Active 1st
	F01	F02	F03	F04	F05	F06	F07	F08	F09	F10	F11	F12	F13	F14	F15	F16	F17	F18	F19	F20	F21	F22	F23	F24
CH01	-1.4211	-0.031974	-0.40292	-1.6222	-0.17914	-0.31791	0.53454	0.49894	-1.7566	-0.43676	-0.56983	-2.0448	-0.11404	-1.7991	-0.52563	-1.3898	-0.3504	0.49661	-0.88488	0.22892	-2.1175	0.05523	-0.18307	-0.96752
CH02	-0.87126	0.56918	0.25435	-1.1088	1.0957	-1.2178	0.65817	0.25661	0.40549	0.54548	-0.0029992	-0.36454	-1.0032	-1.5205	0.095958	0.35192	-0.62244	-0.54918	-0.87985	-0.88877	-0.72819	-0.3588	0.6057	-0.051847
CH03	-1.2345	-0.2155	-0.30964	-0.58786	0.6756	-0.81161	-0.50832	0.36133	0.041268	0.3282	0.47659	-0.074506	-0.056279	-2.5781	-1.4541	-1.811	-1.1124	-0.149	-0.9151	-0.50154	-1.7244	0.050621	1.01	-0.59664
CH04	-1.0088	-0.34417	0.53639	-1.8452	-0.24421	-2.0032	-1.2541	-1.2316	-1.3591	-0.12168	0.016606	-0.75265	-0.53117	-2.8754	-1.2101	-1.6149	-1.597	0.48864	-1.0508	0.15367	-1.8765	-0.099921	0.94702	-1.2627
CH05	-1.4757	1.0456	-0.0046017	-0.79397	1.3945	-1.8478	-0.19827	-0.29139	-0.62677	0.5983	-0.017142	-0.85106	-0.47467	-1.9252	0.36488	-0.29471	-1.3733	0.0056001	-1.1452	-0.54709	-1.3463	0.049408	0.79361	-0.35293
CH06	-0.54933	-1.2734	0.3474	-2.2458	-0.21629	-1.4469	-0.45324	-0.51498	-1.5941	-0.064309	-0.80727	-1.8674	-0.43325	-2.5352	-0.86389	-1.9875	-0.13274	0.080113	-1.9872	1.139	-0.99433	-0.72134	1.0938	-2.3275
CH07	-0.78767	0.19198	1.1956	-1.6765	0.20929	-1.1637	-0.97198	-0.44605	-0.45498	0.75247	0.18621	-1.3441	-0.68852	-3.1302	-0.9662	-1.2565	-0.62284	0.24994	-1.2549	0.013704	-1.4485	-0.38718	0.35148	-1.2466
CH08	-0.82437	0.18532	1.2106	-1.6506	0.27543	-1.1504	-0.96366	-0.47195	-0.44704	0.69046	0.17946	-1.3574	-0.71766	-3.1255	-1.0448	-1.1607	-0.65256	0.2643	-1.3225	0.014346	-1.4059	-0.26463	0.30058	-1.1579
CH09	-0.59854	0.16701	1.1404	-1.0212	0.53889	-1.322	-0.55828	-0.68162	-0.62384	0.35119	-0.025054	-1.1287	-0.88855	-3.0106	-0.72249	-1.1999	-1.3299	0.58199	-1.1759	-0.495	-1.5028	-0.054191	0.82175	-1.6202
CH10	-0.71169	0.11715	0.55457	-0.86312	1.033	-1.2678	-0.44369	-0.50499	-0.64724	0.30763	0.083152	-1.1958	-0.625	-2.6599	-0.21144	-1.283	-1.5951	0.72264	-1.1502	-0.58379	-1.3188	0.17675	1.2186	-1.4496
CH11	-1.1734	0.44268	0.22207	-1.1847	1.4736	-1.4923	-0.63978	-0.088415	-0.29101	0.74521	0.1616	-1.1012	-0.9502	-2.0132	-0.1047	-0.85046	-1.5213	0.35637	-1.1772	-0.80809	-0.8806	-0.12158	1.2196	-0.92405
CH12	-1.3707	1.0129	0.42486	-1.1495	1.5624	-1.2491	-0.61057	0.13522	-0.090651	1.2734	0.19694	-1.0718	-0.99767	-1.7445	-0.35163	-0.86655	-1.5605	0.26507	-1.1977	-1.3632	-0.92211	-0.30203	1.4062	-0.37689
CH13	-1.1458	0.40741	0.87126	-1.2125	1.9407	-0.86951	-0.97481	0.15043	0.3334	1.3317	-0.41049	-0.84213	-1.0676	-1.4979	-0.64227	-0.48742	-1.2787	0.18595	-0.73166	-1.7741	-1.4562	-0.38483	0.85326	-0.064449
CH14	-1.1172	0.098849	0.32132	-1.0802	0.76133	-1.163	-0.30563	0.37784	0.029194	1.0463	-0.31607	-0.66402	-1.1411	-2.0559	-0.4611	-0.4545	0.0053017	-0.28021	-1.1054	-1.7788	-1.8869	-0.43153	0.7614	-0.42997
CH15	-0.56893	-0.86653	0.11866	-1.4884	-0.1658	-0.96114	-0.89573	0.54576	-0.80732	0.49172	-0.36209	-1.8064	-1.0856	-2.9913	-0.61831	-1.2523	1.0322	-0.04245	-1.2683	0.47434	-1.2291	-0.867	0.043724	-2.5774
CH16	-0.1728	-0.21262	0.73736	-2.0851	-0.39071	-0.94164	-0.85666	-0.22864	0.26604	1.451	-0.20087	-2.048	-0.83614	-3.3105	-0.38777	-1.2425	0.98125	-0.22118	-0.18454	-0.52504	-1.1319	-0.68153	-0.254	-1.7585
CH17	-0.26615	0.099785	1.5029	-1.6246	0.20761	-0.95666	-0.90265	-0.51623	0.28441	1.5044	-0.21455	-1.978	-0.86918	-2.8864	-0.45281	-1.5275	0.48048	-0.15326	-0.48924	-0.54997	-0.69553	0.022298	-0.49761	-1.4401
CH18	-0.53646	-0.0058534	1.5071	-1.1919	0.78715	-1.2089	-0.69627	-0.42417	-0.053986	1.0858	-0.12958	-1.6238	-0.69709	-2.5782	0.044258	-1.2635	-0.56615	0.032576	-0.62171	-0.52855	-0.80586	-0.052723	0.35762	-1.2305
CH19	-0.71151	-0.015749	1.2359	-1.0038	0.92744	-1.3272	-0.7311	-0.46031	-0.07276	1.1059	-0.14458	-1.4352	-0.85382	-2.1178	0.13263	-1.1463	-1.2732	0.19113	-0.86475	-0.93966	-0.7936	0.036118	0.82041	-0.80967
CH20	-0.85419	0.16999	0.8259	-1.2889	1.4657	-1.183	-0.6601	-0.37522	0.4356	1.4734	-0.23808	-1.4702	-1.4281	-1.5619	0.099695	-1.0659	-1.2045	0.30229	-0.87651	-1.5357	-0.24441	-0.19323	1.0799	-0.04858
CH21	-0.75358	0.52165	0.79331	-0.44893	1.8848	-0.85821	-0.61148	0.044212	0.96878	1.3795	-0.0017531	-1.273	-1.3669	-0.79675	-0.28631	-1.4522	-0.7704	0.5851	-0.43784	-1.7231	-0.00056339	-0.36604	1.0354	0.60369
CH22	-0.48667	0.20488	1.2929	-0.39913	1.5166	-0.32113	-0.66324	-0.040831	0.78503	1.2912	-0.6424	-0.70967	-1.2294	-0.75232	-0.99949	-0.99624	-0.25875	0.89378	-0.24202	-2.0181	-0.53191	-0.32637	0.41833	0.90976
CH23	-0.65581	-0.1298	0.60566	-0.65235	1.0783	-0.77543	-0.22623	0.44248	0.40087	0.39803	-0.29507	-0.44423	-0.93684	-0.67836	-1.0346	-1.5133	1.0014	0.85226	-0.78809	-1.3975	-0.87711	-0.20063	-0.52585	0.080816
CH24	-1.2281	-1.07	0.73518	-1.6219	0.061801	-0.7498	-1.6616	-0.29917	-0.41164	0.76777	-1.207	-2.0531	-1.0386	-2.5413	-1.0327	-1.3756	0.81299	0.1871	-0.63815	-0.54807	-1.3954	-1.4629	0.27401	-1.6416
CH25	-0.68282	-0.63317	0.94745	-1.4836	0.15341	-0.33088	-1.1995	-0.23956	0.77815	1.345	-0.60192	-2.4713	-1.1208	-2.6276	-0.27591	-2.0518	2.4599	-0.1003	-0.3738	-0.58175	-0.54036	-0.006593	-1.0114	-0.69863
CH26	-0.53146	-0.61138	1.4206	-1.5607	0.51709	-0.91646	-1.2114	-0.39676	0.71441	1.5723	-0.38921	-2.527	-0.92473	-2.3548	-0.54677	-1.6758	1.4839	-0.41157	0.089367	-0.79191	-0.2713	0.42593	-1.0237	-0.67529
CH27	-0.82439	-0.45894	1.6855	-1.2044	0.75998	-1.3379	-1.3301	-0.32435	0.44838	1.5912	-0.43578	-2.4094	-0.6989	-2.0719	0.059156	-1.2031	0.17336	-0.45136	0.074007	-0.88792	-0.23211	0.48102	-0.61234	-0.59376
CH28	-0.9597	-0.39558	1.2502	-0.91989	1.0543	-1.4771	-1.2395	-0.00083	0.31322	1.4885	-0.21855	-2.2817	-0.79678	-1.5678	0.47662	-1.1901	-0.27088	-0.22119	-0.40024	-1.5487	0.26979	0.44493	0.18207	-0.31572
CH29	-0.42896	-0.10988	0.88608	-0.4752	1.3683	-0.8142	-0.9569	-0.18133	1.0275	1.6711	-0.26741	-2.4756	-1.4779	-0.535	0.46185	-1.5899	0.043191	0.41489	-0.88676	-1.825	0.37179	0.41857	0.85072	0.73414
CH30	-0.0035559	0.15866	0.84917	0.22935	1.458	-0.28305	-0.74686	-0.076688	1.7194	1.4496	-0.30806	-1.3612	-1.4457	0.025357	0.23036	-1.8961	0.16965	1.0991	-0.60252	-1.4193	0.5427	0.54406	0.64292	1.4131
CH31	0.33627	0.098826	1.298	0.35292	1.3842	0.13205	-0.52075	-0.075643	1.9275	0.86581	-0.13132	-0.78317	-0.61828	-0.42603	-0.32804	-1.8269	0.74049	1.7971	-0.34825	-0.2119	0.59856	0.59002	0.1282	1.7749
CH32	-0.20682	-0.041083	1.3526	0.11062	1.3678	0.70053	-0.21599	-0.14782	1.3468	0.14074	-0.20554	-0.76413	-0.11469	-0.53269	-0.77423	-2.0751	1.0646	2.5212	-0.056398	-0.19218	-0.030147	-0.27101	-0.32643	2.0438
CH33	-1.508	-0.78853	1.0425	-1.4237	2.1317	0.54693	-1.5562	-0.2161	-0.2293	1.148	-0.59616	-1.4665	-2.1372	-1.7604	-0.020196	-1.9659	1.6564	0.19437	0.12334	-0.61893	0.65825	0.59704	-0.28539	-0.08509
CH34	-1.3571	-1.1277	0.93452	-1.2401	1.0206	-0.16069	-1.1614	-0.023233	0.22824	1.7507	-0.48937	-2.2456	-1.105	-1.9827	-0.255	-1.8714	2.7929	-0.21749	-0.21175	-0.20657	0.2677	0.59276	-1.1532	0.10594
CH35	-0.89903	-1.2036	1.0344	-1.3604	0.80674	-0.83636	-1.0533	-0.24144	0.61733	1.6897	-0.59352	-2.4922	-1.0778	-1.808	-0.15167	-1.4546	2.3183	-0.0763	-0.20335	-0.42797	0.25754	0.68315	-1.1136	0.25576
CH36	-0.99269	-0.95034	0.97766	-1.1316	0.64535	-0.99875	-1.0225	-0.12107	0.45684	1.7379	-0.5799	-2.5768	-1.2096	-1.6578	0.092279	-1.0215	1.6693	0.054359	-0.15883	-0.64235	0.32369	0.67767	-0.83852	0.2104
CH37	-1.1038	-0.92409	0.63093	-0.80966	0.70369	-1.0786	-1.0103	0.26974	0.28358	1.765	-0.36353	-2.6284	-1.504	-1.2209	0.24317	-1.4078	1.0247	0.1196	-0.52096	-1.3841	0.65691	0.77407	-0.23283	0.37318
CH38	-0.46545	-0.71368	0.39889	-0.35776	0.91449	-0.42544	-0.48825	0.32376	0.99034	1.723	-0.51161	-2.43	-1.1526	-0.2927	0.52063	-2.023	1.2276	0.56705	-0.69343	-1.686	0.7607	1.151	0.64716	0.9282
CH39	-0.081971	-0.13833	0.3338	0.52712	0.89185	-0.05909	-0.040107	0.015078	2.1176	1.4383	0.2226	-1.5563	-0.70993	0.12478	0.94791	-1.6247	1.6081	1.5721	-0.97402	-0.455	0.73992	1.7474	0.82233	1.692
CH40	0.016884	0.541	0.18245	0.77052	0.92556	-0.0071222	-0.20448	-0.15748	2.2954	0.88552	0.63476	-1.0521	-0.331	-0.016423	0.72845	-1.3889	1.5433	2.4587	-1.428	0.51194	0.68875	1.1483	0.45305	1.8021
CH41	0.21334	0.62913	0.29923	0.19586	1.4271	-0.32318	-0.010562	-0.34244	1.3295	0.16016	0.8395	-1.6968	-0.85317	0.017709	0.022311	-1.17	0.9772	2.7436	-1.2462	-0.10494	0.48791	0.42767	-1.0656	1.2033
CH42	-1.1991	-0.52353	-0.36552	-0.79337	1.3622	-0.043851	0.20615	-0.0038093	-1.0292	1.2607	-0.35065	0.043709	-1.1318	-1.0634	-0.17305	-0.99449	0.9345	-0.50246	-0.44078	-0.99385	0.66726	-0.25775	-0.59063	0.73754
CH43	-1.733	-0.61294	0.16766	-0.95661	1.4502	-0.12437	0.17186	0.30034	-0.23522	1.9222	-0.20893	-0.35058	-0.68754	-1.5241	-0.051096	-1.881	1.9831	-0.19326	-0.33105	-0.3559	0.77735	0.35362	-0.57844	1.4485
CH44	-1.2791	-1.0079	0.50909	-1.2585	0.98343	-0.28807	-0.2325	0.8142	-0.089572	1.7856	-0.38855	-1.3935	-0.87013	-1.5901	-0.18233	-1.6585	2.5836	0.41882	-0.5054	-0.38011	0.78567	0.41862	-0.92327	1.2426
CH45	-1.0144	-1.1745	0.40611	-1.1314	0.87144	-0.14926	-0.12016	0.91116	-0.04024	1.683	-0.32229	-1.5964	-1.1574	-1.5969	-0.027979	-1.3085	2.5881	0.70024	-0.66716	-0.7346	1.2139	0.54989	-0.44097	1.2783
CH46	-0.99198	-1.1471	-0.13484	-0.81254	0.5083	-0.21267	-0.37452	0.71792	0.12182	1.7267	-0.42665	-1.8106	-1.6989	-1.3814	0.01623	-1.072	2.3931	0.73663	-0.85418	-0.97841	1.4037	0.91475	-0.1697	1.0138
CH47	-0.82831	-0.72728	-0.70589	0.034734	0.29582	-0.075603	-0.037236	0.6526	0.58984	1.8089	-0.50074	-1.7309	-0.86695	-0.46197	0.70401	-0.96774	2.2102	1.0461	-0.84483	-1.5385	1.2493	1.5117	0.64175	1.4742
CH48	-0.48987	0.21109	-0.59393	1.0552	-0.18432	-0.321	0.56307	-0.085648	1.6632	1.3834	0.79774	-1.0818	-0.031606	0.34761	0.8289	-1.165	1.5639	1.8248	-1.65	-0.10246	1.1304	1.4214	0.67399	1.2669
CH49	-0.46327	0.53551	-0.92004	0.81935	-0.32177	-0.65257	0.67839	-0.54613	1.1157	0.89173	0.74316	-1.2119	-0.10673	0.53705	-0.065168	-1.1773	1.5575	2.2881	-2.3178	0.50637	1.2988	0.69088	0.2129	0.84332
CH50	-0.56153	0.87254	-0.84306	0.68323	-0.010276	-1.0316	0.64297	-0.91237	0.04857	-0.13689	0.78934	-1.2784	-0.69546	-0.31469	-0.18026	-0.58642	1.7807	1.7129	-2.2723	-0.13967	1.2562	-0.062079	-0.30459	0.4545
CH51	-1.1676	-0.42654	-0.44665	-0.70102	0.99992	-0.29423	0.8173	0.23508	-0.90275	1.2033	0.020959	-0.20506	-0.23684	-0.66761	0.36536	-0.36925	1.5196	-0.74704	-0.91608	-0.87326	0.025474	0.095491	0.20139	1.597
CH52	-1.1153	-0.44161	-0.46976	-0.68458	1.0212	-0.34992	0.85078	0.24598	-0.8606	1.2299	0.02601	-0.22172	-0.24725	-0.66759	0.36558	-0.36079	1.5074	-0.67483	-0.89007	-0.89584	0.045035	0.10019	0.18216	1.6098
CH53	-1.0278	-0.5912	-0.083416	-0.8999	1.357	-0.062081	0.90807	1.0245	-0.53767	1.3518	0.57496	-0.67724	-0.83069	-0.8928	0.31579	-0.78408	2.0606	-0.12855	-1.1074	-1.3503	0.34679	0.14112	0.37411	1.3451
CH54	-0.76085	-0.77893	-0.7684	-0.53207	0.9565	-0.044637	0.33667	0.98972	-0.13786	1.4312	0.29673	-0.89117	-1.3847	-0.96	0.20203	-0.63356	2.7296	0.71817	-1.5235	-1.9093	0.79765	0.30871	0.072492	1.1749
CH55	-0.84576	0.3068	-1.168	0.77987	0.21121	-0.44152	0.59286	-0.03363	0.88389	1.5031	0.36962	-0.76353	-0.10588	0.65824	0.66652	-0.82451	1.4844	1.4372	-1.9544	-0.67021	1.2563	0.84118	-0.093451	1.1114
CH56	-0.88978	0.45633	-1.429	0.53873	-0.16783	-0.68848	0.64355	-0.5066	0.58701	1.0813	0.44558	-0.993	-0.25626	0.42909	0.19179	-1.0157	1.2336	1.643	-2.4234	-0.012881	1.3102	0.42857	-0.083422	0.62487
CH57	-0.76629	0.82017	-1.5754	0.49687	-0.46115	-1.1201	0.86502	-0.76453	0.0035261	0.60285	0.38221	-0.80596	-0.71372	-0.37355	-0.16122	-0.68076	1.2713	1.2837	-2.1905	-0.57328	1.4434	-0.33367	-0.37132	0.33169
CH58	-1.2596	-0.5839	-0.80309	-0.45919	0.88455	-0.41175	1.0138	0.29117	-0.76965	0.42833	-0.059718	0.049311	-0.43676	-0.17111	0.23298	0.56238	1.5934	-1.2316	-1.1892	-1.598	-0.056034	0.1684	0.24257	1.3482
CH59	-1.2038	-0.27957	-1.1495	-0.14908	0.87065	-0.26462	0.33518	0.63044	-0.26817	0.92115	-0.23429	0.085897	-0.13961	-0.31014	0.52906	0.087188	2.1796	-0.49566	-1.5776	-1.8299	0.096316	0.40656	0.06124	1.4006
CH60	-1.4116	0.23291	-1.2442	0.39502	0.59217	-0.48199	0.52346	0.081924	0.35768	1.0346	0.14986	-0.1049	-0.1884	0.33331	0.57726	-0.2419	1.5899	0.46228	-1.5717	-0.86338	1.0786	0.4444	0.0025107	0.92894

## Sheet: Active 2nd
	F01	F02	F03	F04	F05	F06	F07	F08	F09	F10	F11	F12	F13	F14	F15	F16	F17	F18	F19	F20	F21	F22	F23	F24
CH01	-1.1858	0.55693	-1.6575	-1.8617	-1.7683	-2.849	-3.2171	-0.79748	-0.76536	-1.1993	-1.6235	-0.74854	-0.18421	0.3117	-0.67827	-1.4531	0.54821	-0.63365	-0.42768	-0.2657	-0.34943	-0.44972	-2.2902	-0.50558
CH02	-0.11721	-0.14677	0.047953	-1.3897	-0.31894	-2.5052	-1.9483	-0.84793	-1.1724	-0.53923	0.17817	-0.47391	-1.0808	-0.67176	-1.1217	-0.39149	-0.24692	-1.1912	-0.84287	-0.51573	-0.25653	0.76008	-2.5114	-0.12819
CH03	0.026381	-0.3282	-0.097951	-1.1057	-0.92983	-1.8613	-1.679	-0.83796	-1.6334	-0.60467	-1.1828	-1.1375	-0.21391	-1.1182	-0.85568	-0.61902	0.038108	-1.1428	-1.9729	-1.7815	-1.0221	-0.12907	-3.0207	-0.68662
CH04	-1.0995	-0.75692	-1.9833	-0.93872	-1.1203	-2.2893	-2.2731	-1.4385	-1.9831	-1.6317	-1.455	-1.7649	-1.2425	-0.25846	-1.5521	-1.1701	-0.42202	-1.557	-1.1872	-1.0802	-0.97686	0.47237	-2.5337	-0.60546
CH05	-0.81012	-0.84096	0.13298	-1.3927	-0.62783	-2.107	-2.6839	-1.4743	-2.0733	-1.2572	-1.1322	-1.1687	-0.43162	-0.082911	-1.5464	-0.32266	-0.28706	-1.0231	-1.1658	-0.6252	-0.82374	0.47648	-2.7453	-0.3255
CH06	-0.83518	-1.193	-2.059	-1.83	-1.362	-2.5639	-2.5332	-0.91276	-1.8906	-1.1329	-1.0694	-0.57937	-1.009	-0.027527	-1.1636	-1.1455	0.27725	-1.3308	-1.715	-1.2223	-0.88966	-0.18793	-3.0216	0.62468
CH07	-0.67811	-0.98486	-1.5756	-1.028	-1.0249	-2.242	-2.4602	-0.57543	-1.6119	-1.6719	-1.0765	-1.0419	-1.6091	-0.48213	-1.6455	-0.91121	-0.37842	-2.1884	-1.1185	-1.0208	-0.92845	0.73423	-2.9772	-0.084961
CH08	-0.63023	-0.94766	-1.6109	-1.0074	-0.97353	-2.3271	-2.4573	-0.6306	-1.6561	-1.6552	-1.1157	-1.0313	-1.6181	-0.49189	-1.6909	-0.95861	-0.39727	-2.196	-1.1439	-0.99935	-0.89054	0.742	-2.95	-0.10536
CH09	-0.88746	-0.51458	-1.1316	-0.9999	-0.70966	-1.588	-2.7205	-0.949	-1.7427	-1.3952	-1.1503	-1.3581	-1.2389	-0.66263	-1.7546	-0.59251	-0.40697	-2.0203	-0.90474	-0.79613	-0.23155	0.60606	-3.0056	-0.47216
CH10	-1.1668	-0.74938	-0.6037	-0.85985	-0.60389	-1.4352	-2.4324	-0.80543	-1.9197	-1.2797	-1.1337	-1.2666	-1.2957	-0.30739	-1.8532	-0.24847	-0.37049	-1.9438	-0.85887	-0.54292	0.10777	0.48441	-2.9801	-0.28194
CH11	-1.0749	-0.66727	0.042699	-1.607	-0.61431	-1.5512	-2.152	-0.81953	-2.0202	-1.0244	-1.2722	-0.92138	-1.3426	-0.41071	-1.5913	0.20328	-0.20244	-1.5498	-0.7423	-0.82069	0.10239	-0.064946	-2.7294	-0.34764
CH12	-0.65548	-0.88912	0.35113	-1.5312	-0.7056	-2.001	-1.4121	-1.0446	-2.3491	-1.0555	-0.97883	-0.48919	-1.2688	-0.34885	-1.212	0.17794	-0.38746	-1.7008	-1.2319	-1.0079	-0.36588	-0.30766	-2.6128	-0.24782
CH13	-0.88574	-0.50023	0.3316	-1.3423	-1.1478	-2.0427	-1.0024	-0.77632	-1.8734	-0.40748	-0.64514	-0.3844	-1.2006	-0.81087	-1.0961	0.52489	-0.31807	-0.9924	-1.9001	-1.4341	-1.0828	-0.87617	-2.6345	-0.37494
CH14	-1.1016	0.2488	0.30741	-1.7251	-0.98256	-2.2126	-1.5785	-0.39249	-0.76963	-0.57589	-0.30017	-1.1412	-0.4832	-0.43924	-0.5563	0.16154	0.26266	-0.62949	-1.1514	-0.96902	-1.0154	0.13255	-2.9547	-0.32315
CH15	-1.3503	-1.7077	-1.8287	-1.8612	-1.2438	-2.594	-2.7348	-1.2604	-1.6814	-0.47485	-0.56957	-1.2972	-1.1709	-0.3109	-1.4343	-0.96372	-0.6231	-1.6872	-1.9551	-1.0149	-1.3164	-0.59363	-2.3749	0.08351
CH16	-1.2329	-1.6407	-2.48	-1.3236	-1.17	-2.4647	-1.7152	-1.323	-1.2638	-0.89625	-0.30119	-0.60335	-1.6018	-0.7276	-1.9807	-0.80926	-0.4651	-1.8561	-1.4745	-1.3607	-1.1428	0.43781	-2.2993	0.052271
CH17	-0.97943	-0.86646	-1.3721	-1.1841	-0.62083	-1.8207	-1.7806	-1.4032	-0.92934	-1.3608	-0.35842	-0.93286	-1.2571	-0.48847	-2.1761	-0.7542	-0.61314	-2.1829	-0.99351	-1.3194	-0.84563	0.87536	-2.1689	-0.41227
CH18	-0.77978	-0.85314	-1.016	-0.83931	-0.87454	-1.4081	-1.8676	-1.09	-1.176	-1.4562	-0.74901	-1.0103	-1.1616	-0.46773	-2.1152	-0.28104	-0.25117	-2.301	-0.77268	-1.1048	-0.5207	1.047	-2.4551	-0.41875
CH19	-0.87826	-1.0458	-0.47725	-1.0736	-0.93407	-1.2788	-1.5165	-1.0292	-1.7001	-1.1424	-1.1319	-0.96009	-1.1367	-0.19955	-1.9845	-0.47486	-0.22499	-1.9753	-0.74007	-0.84715	-0.24697	0.82804	-2.5593	-0.41873
CH20	-1.0576	-0.81431	-0.14517	-1.078	-0.83004	-1.6013	-0.80414	-0.70459	-1.9981	-0.85689	-1.1464	-0.45125	-1.3918	-0.21273	-1.5852	-0.024201	-0.28401	-1.6719	-1.3443	-1.1349	-0.30706	0.43237	-2.5487	-0.36007
CH21	-1.0185	-0.74508	-0.10965	-1.0755	-1.2914	-1.6266	-0.11991	-0.36367	-2.1683	-0.34176	-1.1452	-0.31812	-1.0162	-0.17108	-0.85015	0.48958	0.0075117	-1.229	-2.2303	-1.5588	-0.66106	-0.26913	-2.3121	-0.11351
CH22	-1.3855	-1.4259	-0.066277	-0.91549	-1.124	-1.7011	0.0044586	0.11499	-1.7816	-0.47441	-0.56306	-0.87514	-0.83007	-0.91572	-0.96175	0.71512	0.066456	-1.1966	-2.6216	-1.0266	-1.3025	-0.77291	-2.1417	-0.68552
CH23	-1.5792	-0.43446	0.27794	-1.3344	-0.96919	-1.4064	-0.77432	-0.11761	-0.74449	-0.65008	0.28823	-1.5494	0.39982	-1.1367	-1.0232	1.1811	0.17558	-1.8058	-1.9684	-0.46471	-0.87153	-0.37539	-2.1487	-0.87714
CH24	-1.1399	-1.6081	-2.2281	-1.1327	-1.2765	-2.1202	-1.545	-1.0341	-1.532	-1.2312	-0.53783	-2.1939	-2.1766	-0.49698	-2.5934	-0.16712	-0.81709	-2.1503	-1.671	-0.59963	-0.98711	-0.78681	-2.203	-0.19816
CH25	-1.8311	-1.246	-2.0926	-1.0805	-0.92784	-2.39	-1.1191	-1.2642	-0.98478	-1.1469	-0.014108	-1.6617	-0.5312	-0.45759	-1.6448	-0.50401	-0.4727	-2.7131	-1.4364	-1.812	-0.93865	0.12879	-1.526	-0.32184
CH26	-1.5777	-1.1797	-1.5965	-1.1449	-0.53732	-1.9403	-0.96799	-1.4619	-0.87951	-1.4407	0.091049	-2.0122	-0.26047	-0.73768	-2.5496	-0.83762	-0.070574	-2.7596	-0.81731	-1.7181	-0.8236	0.52474	-1.1937	-0.93019
CH27	-1.1568	-1.0225	-1.089	-1.0283	-0.77474	-1.5952	-0.78411	-1.4486	-0.89573	-1.6419	-0.044956	-1.7037	-0.48359	-0.74714	-2.5605	-0.72195	0.055758	-2.7369	-0.68445	-1.3021	-0.95936	0.73339	-1.5048	-1.0506
CH28	-0.86657	-0.93245	-0.81422	-0.95612	-0.88298	-1.2029	-0.45333	-0.76818	-0.9234	-1.3175	-0.74639	-1.0282	-0.61564	-0.34228	-2.7726	-0.95485	0.13463	-2.3461	-0.74438	-0.94354	-0.53109	0.84875	-1.7722	-0.87977
CH29	-1.1528	-0.84389	-0.5615	-1.0372	-0.93048	-1.2028	0.20882	-0.44856	-1.2775	-1.1688	-1.0671	-0.34843	-0.78112	0.011695	-2.086	0.14966	0.043149	-1.6532	-1.2778	-1.1686	-0.40436	0.17831	-2.2186	-0.97306
CH30	-1.5607	-1.0596	-0.40016	-0.95711	-0.93254	-0.81825	0.36354	-0.032037	-1.2707	-1.0752	-1.1036	-0.11163	-0.45248	0.10812	-1.8369	0.73204	0.44256	-1.2613	-2.7491	-1.1139	-0.96601	-0.24537	-2.2617	-0.88414
CH31	-1.2226	-1.3387	-0.4704	-0.599	-0.93679	-0.47973	0.50284	0.86961	-1.5663	-0.93789	-1.0593	-0.16428	-0.2222	-0.27578	-1.9099	0.58122	0.73678	-1.3512	-2.461	-0.15933	-1.5912	-0.49362	-1.2899	-1.1679
CH32	-1.4004	-1.348	-0.64059	-0.72364	-1.4847	-0.7712	0.51783	0.83361	-1.1045	-0.54042	-0.62493	-0.57655	0.48763	-0.43904	-0.94116	1.0922	0.86074	-0.87349	-2.4866	0.19141	-1.3792	-0.65593	-1.416	-1.4467
CH33	-1.7286	-1.3163	-1.4056	0.51327	0.03135	-0.60927	-0.49911	0.32229	-0.54425	-1.4711	0.15708	-1.7423	-0.89585	0.17069	-1.2518	-0.12768	-0.33518	-2.5085	-1.1693	-0.23378	-1.5542	-0.60943	-0.94696	0.047153
CH34	-1.72	-1.0129	-1.9074	-0.2742	-0.78136	-1.6978	-0.92125	-0.72295	-0.83413	-1.195	0.0043788	-2.2377	0.34183	-0.86443	-1.0096	-0.36667	0.12204	-2.8698	-1.2266	-0.83031	-0.64796	0.065443	-0.70845	-0.74581
CH35	-2.0574	-1.1346	-1.589	-0.61677	-0.76016	-1.8473	-0.81964	-1.1602	-0.86455	-1.1799	-0.059434	-3.0688	0.15898	-1.0123	-2.0425	-0.79742	0.28416	-2.9216	-0.65955	-1.4166	-0.35697	0.75329	-0.46661	-1.1778
CH36	-1.8663	-1.3937	-1.4947	-0.83135	-0.73661	-1.7991	-0.68714	-1.1274	-0.77787	-1.4629	-0.029899	-2.7705	0.19858	-0.90472	-2.5263	-0.82207	0.39424	-2.856	-0.52635	-1.5734	-0.57021	0.86421	-0.71981	-1.2639
CH37	-1.5578	-1.2217	-1.3862	-0.90557	-0.97015	-1.6293	-0.134	-0.7241	-0.66364	-1.5471	-0.61197	-1.7709	-0.26336	-0.44718	-2.9262	-0.82421	0.30587	-2.4005	-0.4955	-1.2955	-0.40196	0.71915	-1.2501	-1.1636
CH38	-1.5323	-1.1757	-1.0828	-1.0117	-0.70183	-1.1558	0.36216	-0.53956	-1.1219	-1.776	-1.0934	-0.83061	-0.44987	-0.098605	-2.4393	0.10435	0.22427	-1.6849	-0.94037	-0.88039	-0.30527	0.052712	-1.7473	-0.86529
CH39	-1.5931	-1.1908	-0.73045	-0.71805	-0.20286	0.092133	0.19789	-0.24496	-1.0039	-1.9744	-1.22	-0.15871	-0.079571	-0.40664	-2.2846	0.51856	0.85203	-1.4263	-2.0151	-0.34203	-0.87172	-0.55943	-1.5139	-0.24114
CH40	-1.3447	-1.3662	-0.64518	-0.23158	-0.86782	0.5222	0.60563	0.21526	-1.0004	-1.6009	-1.2692	-0.14947	0.51072	-0.87724	-1.9705	-0.19411	1.2176	-1.3119	-1.8917	0.57778	-1.4015	-0.40966	-1.0641	-0.36819
CH41	-1.6094	-1.4845	-0.9234	-0.45404	-1.4632	0.0030503	0.77033	0.72201	-1.0741	-1.4361	-1.1806	-0.21219	0.091752	-0.6292	-2.0757	-0.6447	1.0777	-1.9792	-1.6256	0.9313	-1.2909	-1.1466	-1.6047	-0.73285
CH42	-2.1201	0.0079974	-1.2615	0.0097458	-0.28791	-1.2313	-1.1455	-0.65122	-0.47295	-0.93692	-1.9395	-1.4975	-0.14571	-0.74118	-0.45297	-1.4367	0.17031	-2.1111	-0.69165	-0.62988	-1.585	-0.33467	-0.26215	-1.2041
CH43	-1.834	-0.24655	-1.7035	0.056083	-0.80743	-0.81372	-0.92248	-0.50913	-0.72943	-0.83589	-1.1881	-1.8838	-0.11523	-0.42586	-0.2598	-0.93889	0.33737	-2.2029	-0.86551	-0.53897	-0.6434	0.54766	0.22953	-1.0705
CH44	-1.9182	-0.90115	-1.4701	-0.070742	-0.98582	-1.3633	-0.56573	-0.67141	-0.57378	-0.70262	-0.67723	-2.6891	0.028984	-0.76143	-1.2214	-0.55596	0.47438	-2.4717	-0.58595	-0.65524	-0.47399	0.96254	0.11205	-0.94183
CH45	-1.9372	-1.0761	-1.5902	-0.30226	-0.91874	-1.5051	-0.36498	-0.72173	-0.28426	-0.78698	-0.57613	-2.5579	0.053234	-0.89099	-1.7422	-0.60644	0.61153	-2.5158	-0.56363	-0.49558	-0.49196	0.94577	0.090159	-0.8371
CH46	-2.0096	-1.1715	-1.6278	-0.75303	-1.0399	-1.5096	-0.039468	-0.81603	-0.40777	-1.0914	-0.695	-1.9967	-0.074124	-0.53942	-2.4375	-0.43705	0.59239	-2.1525	-0.46193	-0.38739	-0.29817	0.56521	-0.3922	-0.84642
CH47	-1.7842	-0.98741	-1.4009	-0.82936	-0.58618	-0.86837	-0.0097652	-0.3214	-0.72264	-1.8712	-1.2688	-1.3252	-0.40413	-0.69596	-2.4316	-0.063509	0.88695	-1.8044	-1.1102	-0.53942	0.050527	-0.081088	-0.67297	-1.0625
CH48	-1.7953	-1.201	-0.98857	-0.24513	-0.26512	-0.10351	-0.042442	-0.54277	-0.96057	-2.0685	-1.3559	-0.6768	0.09873	-1.0818	-2.4483	-0.41907	0.86617	-1.4338	-1.6484	-0.23842	-1.3163	-0.67134	-1.1837	-0.22352
CH49	-2.0289	-1.6393	-1.2755	0.25967	-0.79567	-0.32054	0.10654	-0.86845	-1.2131	-1.6606	-1.5863	-1.1309	0.83648	-1.0984	-2.4173	-0.76344	0.45493	-1.226	-1.4586	-0.13061	-1.3759	-0.92699	-1.3952	-0.59159
CH50	-1.9838	-1.7642	-1.2964	-0.37091	-1.3577	-0.94498	0.54174	-0.83687	-1.4459	-1.4272	-1.7806	-1.2856	0.077891	-1.1036	-1.8744	-0.85258	0.47196	-1.4568	-0.6752	-0.31254	-1.0448	-1.1788	-1.7962	-1.0361
CH51	-2.6096	-0.057112	-1.8903	-0.67497	-0.64146	-1.0035	-0.95005	-0.52571	-1.0799	-1.4667	-1.8466	-1.6698	-0.58493	-1.1195	-0.16994	-1.3195	0.27827	-1.8988	-0.98606	-0.6277	-0.26805	-0.45052	-0.22378	-1.3139
CH52	-2.6599	-0.05532	-1.8164	-0.59885	-0.69721	-1.0119	-0.94986	-0.52825	-1.03	-1.556	-1.7841	-1.6595	-0.63703	-1.0967	-0.13291	-1.2915	0.27118	-1.8556	-0.97831	-0.6538	-0.27353	-0.41181	-0.19525	-1.263
CH53	-2.0877	-0.31494	-1.6352	-0.18278	-1.0353	-0.64885	-0.65112	-0.52134	-0.64433	-1.1176	-1.3734	-1.6927	-0.54425	-1.2535	-0.55688	-1.2134	0.35666	-2.0437	-0.59377	-0.55191	-0.49577	0.013382	-0.12926	-0.93779
CH54	-1.9449	-0.79796	-1.4534	-0.088197	-0.75293	-0.39037	-0.3405	-0.78252	-0.6567	-1.2178	-1.6184	-1.3288	-0.4198	-1.3936	-1.4753	-1.2539	0.53137	-2.4634	-0.41146	-0.14241	-0.56868	-0.055757	-0.060205	-1.2545
CH55	-2.5844	-1.2845	-1.2882	0.18588	-0.7054	-0.56738	-0.61472	-0.83173	-1.114	-1.7548	-1.398	-1.037	-0.047592	-1.1997	-1.8327	-1.2594	0.72211	-1.6133	-1.4037	-0.68354	-1.0112	-0.91158	-0.29876	-0.61152
CH56	-2.5751	-1.4801	-1.5948	0.2999	-0.99314	-0.93292	-0.59368	-1.1183	-1.2226	-1.4332	-1.5321	-1.3026	0.47629	-1.134	-2.0734	-1.1215	0.10882	-1.4147	-1.176	-0.73906	-1.4825	-0.92076	-0.92343	-0.78608
CH57	-2.5618	-1.6762	-1.1983	0.071351	-1.1519	-1.1472	-0.43214	-0.70578	-1.2898	-1.524	-1.5515	-1.2868	0.26266	-1.0617	-2.031	-1.1368	-0.03173	-1.4427	-0.81696	-0.79645	-1.1984	-1.1875	-1.6264	-1.1657
CH58	-2.9271	-0.14647	-1.4491	-0.84961	-0.84751	-1.0758	-1.1467	-0.44324	-0.99421	-0.91809	-1.5965	-1.1105	-0.2044	-1.1277	-0.69729	-1.2953	0.38603	-1.9973	-1.1958	-0.64046	0.04731	-0.39935	-0.58076	-1.5002
CH59	-2.7612	-0.78696	-1.0946	-0.68392	-0.95044	-1.1074	-1.0576	-0.45325	-0.99734	-1.3435	-1.4419	-0.46846	-0.44997	-1.1226	-0.98545	-1.4647	0.29972	-1.8922	-1.021	-0.68383	-0.047902	-0.4699	-0.29355	-1.3716
CH60	-3.1849	-0.95884	-1.157	0.042932	-0.95834	-0.99822	-1.3838	-0.71657	-1.0293	-1.316	-1.2597	-0.37309	-0.33938	-0.72196	-1.2709	-1.0526	0.5014	-1.4508	-0.84432	-1.1035	-0.39051	-0.24104	-0.36726	-0.89726
