# Supplementary material for: Modulation of Alpha Oscillations in the Human EEG with Facial Preference
Source: PLoS One. 2015 Sep 22;10(9):e0138153. doi: 10.1371/journal.pone.0138153 (PMC4578776; doi:10.1371/journal.pone.0138153)
Supplement: S2 File — (ZIP) [file pone.0138153.s002.zip › SUB12.xlsx]

## Sheet: Passive
	F01	F02	F03	F04	F05	F06	F07	F08	F09	F10	F11	F12	F13	F14	F15	F16	F17	F18	F19	F20	F21	F22	F23	F24
CH01	0.33693	-0.90171	0.67729	-0.68005	-0.090297	0.057339	0.25684	2.1771	-0.82186	0.070548	-0.93998	0.023099	1.2445	-0.37335	1.226	-0.84309	0.74084	0.10387	-0.063078	0.014603	-0.0088269	-0.8187	0.49512	-0.6736
CH02	0.37595	-1.618	1.2283	-0.4973	0.046099	-0.28115	0.96311	1.7516	-0.78519	-0.72192	-0.2726	-0.018197	1.7972	-0.15615	1.5806	-0.3161	0.2559	0.024736	0.92356	-1.2062	-0.91412	-1.0546	0.21403	-1.2125
CH03	-0.27608	-0.70202	0.54245	-0.10034	-0.085768	0.62708	2.0243	1.369	-0.091015	-0.31669	-0.6577	-0.26386	1.3648	0.39657	2.2641	-0.54153	-0.17062	-1.0234	-0.33133	0.21955	-0.61476	-0.69235	0.7206	-1.1781
CH04	-0.057899	-0.83237	1.1179	-0.40977	-0.39933	-0.82065	0.74427	1.7648	-0.10068	0.033209	-1.4777	-0.34577	1.2231	-0.057898	1.337	-0.41069	0.15263	-0.89815	-0.25252	-0.50909	-0.39176	-1.2529	0.7609	-0.7489
CH05	0.27732	-0.8839	0.86922	-0.46693	-0.42515	-0.29223	1.5722	1.5072	-0.12927	-0.022824	-1.2061	-0.12131	1.7097	0.10647	2.2237	-0.29424	0.52474	-1.1929	-0.3855	-0.27168	-0.3167	-1.4077	0.62571	-1.3312
CH06	-0.77066	-0.031632	1.8264	1.1193	-0.068089	1.6401	1.3367	1.3242	0.14822	-0.25643	-0.51549	-0.89633	1.6472	0.37494	0.15397	-0.06402	0.51869	-0.11052	-0.83754	0.57463	0.047457	-0.49061	1.2938	-0.35133
CH07	-0.090528	-0.48811	1.6969	0.43313	-0.29907	-0.45562	1.3486	1.346	0.2114	-0.18789	-1.4733	-0.71175	1.1974	-0.25962	0.67951	-0.20545	0.19863	0.15991	-0.68933	0.099805	0.072404	-0.87414	0.77939	-0.96078
CH08	-0.088504	-0.99434	1.5505	0.62953	-0.43863	-0.79708	1.4741	1.153	0.24812	-0.22503	-1.6453	-0.68214	0.85262	-0.66898	0.919	-0.20587	0.45726	-0.20919	-0.49059	-0.28056	-0.03876	-0.77508	0.54891	-1.4214
CH09	0.26364	-1.2468	0.79565	0.28501	-0.76371	-0.66628	1.1366	1.1031	0.26203	-0.11837	-1.1583	-0.48355	0.87932	-0.60576	1.7462	-0.28448	0.33893	-0.43636	-0.58039	-0.78769	-0.13531	-0.69601	0.61331	-1.0753
CH10	0.075625	-1.3388	0.43428	-0.12754	-0.86701	-0.52176	1.6087	1.1476	-0.071994	-0.19462	-1.1183	-0.03046	0.80061	-0.59365	2.1126	-0.36804	0.25879	-0.90241	-0.68984	-0.78904	-0.43675	-0.92893	0.39671	-1.1485
CH11	0.16458	-1.8473	0.62646	-0.37715	-0.96158	-0.28938	1.6853	1.2333	0.2295	-0.31044	-0.61878	0.033757	0.94765	-0.11734	2.2216	-0.10869	-0.18296	-1.2053	-0.7281	-0.67352	-0.52436	-1.5388	0.75206	-0.75874
CH12	0.27516	-1.8473	0.50194	-0.84715	-0.93309	0.017051	1.996	0.54331	0.46035	-0.74088	-0.40584	-0.63445	0.68757	-0.0092345	1.9237	-0.13077	-0.092513	-0.84341	-0.47349	-0.035011	-0.52944	-1.4821	0.47509	-0.71109
CH13	0.32742	-1.8409	0.75521	-0.42565	-0.69989	-0.12634	2.0013	0.57875	0.53862	-0.57637	-1.0955	-1.189	0.75	-0.076662	1.533	-0.17069	-0.13082	-0.59191	-1.232	0.31685	-0.8781	-0.86416	0.50761	-0.64991
CH14	0.17398	-0.79129	1.1501	0.11672	-0.20392	0.11355	1.1259	0.16102	-0.39711	0.50596	-1.0354	-1.2757	0.81908	-0.67507	1.8015	-0.87721	0.24391	0.34074	-0.70351	0.83519	-0.35753	-0.51272	0.54464	0.12163
CH15	-0.47544	0.28862	1.5247	0.71543	0.89755	0.7457	1.2789	0.96585	0.022556	0.023695	0.066481	0.060857	1.8216	0.13676	1.4554	-0.33298	-0.47774	0.95601	0.094845	1.3843	-0.2046	0.17634	0.53223	-1.0622
CH16	-0.36151	-0.59182	1.1925	0.73975	-0.22771	0.067961	1.4344	0.62343	0.56946	0.083698	-0.55215	-0.5794	0.75861	0.051089	0.27594	-0.25976	-0.15393	0.24528	-0.98001	0.4998	0.030193	-0.99254	0.55979	-1.0981
CH17	0.33264	-0.65713	0.80389	0.9697	-0.22054	-0.22934	1.864	0.89103	0.67558	-0.36723	-0.31999	-0.31442	0.3685	0.029132	0.16213	-0.22578	0.30884	-0.87287	-0.98257	0.086772	0.41837	-0.77593	0.42884	-0.95093
CH18	0.87205	-1.8084	1.0231	0.15607	-0.79712	-0.3631	1.7803	0.76964	0.4266	-0.21376	-0.72807	0.042654	0.15783	-0.21071	0.91441	-0.55883	0.4692	-1.0789	-0.12981	-0.85018	-0.38203	-1.2955	0.63332	-0.90828
CH19	0.3995	-2.4072	0.46905	-0.41126	-1.3181	-0.10342	1.8646	0.72303	0.2996	0.23426	-0.24187	0.22057	-0.11428	-0.35398	1.2544	0.022859	0.34481	-0.93528	-0.32411	-0.78777	-0.47487	-1.3748	0.40446	-1.1227
CH20	0.64799	-2.8762	0.36295	-0.52325	-1.0463	-0.043195	2.0066	0.72135	0.63303	-0.5221	-0.28768	-0.13285	-0.2817	0.10186	1.1161	-0.32127	0.31103	-0.8439	-0.61475	-0.21562	-0.64318	-1.8059	0.20663	-0.5274
CH21	0.77534	-2.3745	0.48592	-0.56889	-0.61337	-0.10081	2.2732	0.31015	0.7322	-0.94865	-0.59378	-0.71242	-0.29	0.3823	0.54457	-0.537	-0.34058	-0.65131	-0.89677	0.31774	-1.1285	-2.1092	0.60702	-0.093862
CH22	0.6183	-1.9403	0.56912	-0.25539	-0.50455	0.1741	2.388	0.015515	0.85106	-1.3694	-0.39222	-0.74908	-0.08944	0.22277	0.11091	-0.45972	-0.82303	-0.4919	-1.8326	0.65628	-1.2289	-1.8026	0.17793	0.22577
CH23	-0.28702	-2.2798	1.089	0.31128	-0.19259	0.66582	1.758	0.25249	-0.28	0.0019163	-0.13081	-0.42203	0.10001	0.62768	0.75006	-0.71411	-1.3657	-0.6042	-1.5014	-0.2039	-0.9788	-0.66368	0.24049	0.14598
CH24	-0.31893	0.13894	0.78991	0.81165	-0.1838	0.202	1.1848	0.96181	0.91799	-0.29221	0.10885	-0.94136	1.2191	0.42753	0.49953	-0.15765	-1.2776	1.2324	-0.77406	1.2706	-0.725	-0.33253	1.3468	-1.0534
CH25	-0.053359	0.049636	0.74662	0.39691	-1.1128	0.24058	1.7107	-0.25295	0.58903	-0.64986	-0.15296	-0.84524	0.18551	0.78135	0.17451	-0.68796	0.28613	0.33606	-0.62862	0.45854	-0.059117	-1.336	0.60614	-1.5317
CH26	0.19887	-0.38214	0.11507	0.63074	-0.531	0.22242	1.8644	-0.17248	1.2369	-0.66223	-0.34692	-0.27621	-0.28362	0.23261	-0.13589	-0.45431	0.079898	-0.18611	-0.54058	0.57953	0.65474	-1.3323	0.68519	-1.3231
CH27	0.36925	-1.7063	0.52496	0.33657	-0.45658	-0.045021	1.9804	0.019194	1.0714	-0.50872	-0.35075	-0.40732	-0.86388	0.056623	-0.0083469	-0.6243	0.071739	-0.83554	0.37433	0.20073	0.20362	-1.5609	0.48171	-0.90065
CH28	0.41212	-3.0444	0.57416	0.16299	-0.46333	-0.16089	2.0674	0.053722	1.1098	-0.62707	-0.16472	-0.58567	-1.0803	0.11012	0.19047	-0.62183	0.014872	-0.84033	0.35144	-0.15304	-0.44512	-1.5745	0.30484	-0.64176
CH29	0.6826	-2.6245	0.27752	0.20545	-0.36788	-0.057977	2.3264	-0.55732	0.77609	-1.5483	-0.16513	-0.27583	-1.3164	0.42212	-0.33249	-0.58094	0.029263	-0.73454	-0.35914	0.034139	-0.9827	-2.2325	-0.050152	-0.13511
CH30	0.43427	-2.0687	0.28282	0.34726	-0.40394	0.23528	2.3147	-0.70231	0.64875	-1.5316	-0.15394	-0.43044	-1.3024	0.60419	-0.74677	-0.926	-0.46727	-0.54646	-0.77557	0.12143	-0.79044	-2.5603	0.251	0.1857
CH31	0.47493	-0.98668	0.42615	0.32262	-0.084723	0.10276	2.5417	-0.67712	0.31387	-1.2868	-0.12834	-0.67505	-1.1197	0.72961	-1.0342	-1.1378	-1.5477	-0.42893	-1.4443	0.40194	-1.5115	-2.1275	0.043435	0.81794
CH32	-0.11884	-1.097	0.50333	0.71401	-0.16371	-0.059221	2.0408	-0.27708	0.036595	0.15226	0.29103	-0.484	-0.45675	1.2419	-0.8642	-1.0419	-1.8717	-0.57149	-1.0354	-0.34827	-1.1622	-1.1163	0.19052	0.99237
CH33	-0.90636	0.4081	-0.47628	-0.52482	-1.9953	0.34965	0.81517	0.72712	1.1166	-0.63725	0.5823	-1.4043	0.77716	0.46964	1.3954	-1.0002	-0.57023	0.88656	-0.44974	1.5482	-0.18265	-0.80632	0.98868	-1.4461
CH34	-0.55318	-1.0073	-0.87586	-1.2263	-1.0542	0.59606	0.65936	-0.68993	1.391	-1.7859	0.019762	-0.80755	-0.089574	0.59894	0.37882	-0.055214	0.40021	0.13643	-0.15726	-0.27192	0.38905	-1.8512	0.48985	-1.3303
CH35	-0.56108	-1.0589	-0.50218	0.060042	-0.68499	0.34724	0.89369	-0.92261	0.67087	-2.2127	-1.2092	-0.56631	-0.89195	-0.19195	-0.49004	-0.75607	0.32351	0.24473	0.085903	0.15168	1.1041	-1.6423	0.28963	-0.95095
CH36	-0.34428	-1.7712	-0.38829	0.2496	-0.23438	0.086854	1.1643	-0.53159	0.99174	-1.1798	-1.2734	-1.1186	-1.5753	-0.43448	-0.98611	-0.75525	0.3293	-0.57508	0.14059	0.33848	0.34846	-1.6281	0.038387	-0.76632
CH37	-0.29949	-2.2921	-0.31689	0.46521	0.16441	-0.032223	1.3618	-0.41853	1.006	-1.2279	-0.44809	-1.1359	-1.5028	-0.8815	-1.5806	-0.8882	-0.34968	-0.64742	0.38909	0.010388	-0.32953	-2.1347	-0.29493	-0.54283
CH38	-0.35868	-2.2882	-0.28359	0.51947	-0.31505	0.06233	1.6877	-0.86315	0.78848	-1.0893	-0.29967	-0.98949	-1.7767	-0.023753	-1.6896	-0.63299	-1.1254	-1.0879	-0.24092	-0.15595	-0.30946	-2.21	0.065216	0.059335
CH39	-0.44854	-1.1992	-0.26564	0.76793	-0.70684	0.092513	1.9041	-1.0829	0.45836	-0.95701	0.010545	-0.67732	-1.5255	0.41822	-2.0187	-0.76503	-1.3437	-1.2214	-1.177	-0.25652	-0.53957	-2.5074	-0.20102	0.43882
CH40	-0.75419	-0.13282	-0.34666	0.79697	-0.82258	0.16213	2.1539	-1.2945	-0.26319	-0.057916	0.16531	-0.80072	-2.5509	0.54231	-1.5903	-0.99928	-1.7279	-1.6786	-1.373	-0.67963	-0.43571	-2.589	0.25865	1.0423
CH41	-1.2226	0.069118	-1.0347	0.75939	-1.3159	0.35719	1.7276	-0.86731	-1.0897	0.57326	0.0054408	-0.77056	-2.0351	0.096103	-1.1866	-1.0925	-2.2593	-2.0499	-0.9033	-0.92927	-0.38214	-2.3964	0.35241	1.6742
CH42	-0.416	-0.58083	-1.1661	-2.3085	-1.1768	0.81033	1.8185	-0.75569	-0.41475	-0.44373	0.23442	0.31882	-0.75563	2.4167	-1.6454	-0.50232	1.0071	0.44773	0.31738	1.1149	0.70374	0.20954	0.36523	-1.3807
CH43	-0.9606	-0.64413	-1.7731	-1.3806	-0.14332	0.86715	0.69932	-1.3737	-0.23183	-0.60006	-0.40397	-0.14545	-1.49	2.1497	-0.30313	-0.64463	0.86381	0.48353	0.46756	0.62181	1.2446	-0.57032	0.72812	-0.91595
CH44	-0.66345	-0.71492	-1.4099	-1.0032	-0.18013	0.74968	-0.080837	-1.5878	0.24178	-0.81648	-1.3928	-0.80896	-1.7535	1.3246	-0.69463	-0.9162	0.82558	0.25392	0.52043	0.66085	0.81848	-0.88718	0.08676	-0.59723
CH45	-0.9191	-0.93367	-1.7229	-0.35202	0.36525	0.31385	0.3564	-1.1565	0.61597	-0.039362	-0.89922	-1.3457	-1.5308	0.61305	-1.438	-0.71652	0.20005	-0.057425	0.4974	0.77745	0.46329	-1.2634	-0.21986	0.044269
CH46	-0.57821	-1.6014	-1.3479	-0.11179	0.40236	0.19805	0.66553	-0.81257	0.99694	-1.0755	-0.72953	-1.6061	-2.0527	0.11134	-1.7153	-0.5946	-0.45762	-0.29092	0.64016	0.30665	-0.020572	-1.5224	-0.3517	-0.019614
CH47	-0.90215	-1.0272	-1.5743	0.2172	0.019807	0.069013	1.3128	-1.0573	1.0321	-0.73138	-0.34566	-1.311	-1.7331	0.042637	-2.0434	-0.96499	-0.74757	-0.63481	0.10087	0.35479	0.46091	-2.2484	-0.38943	0.50858
CH48	-1.3569	-0.73191	-1.455	0.74879	-0.32226	-0.25	1.2786	-1.203	0.64324	-0.06245	-0.083658	-0.89681	-2.3826	0.28416	-1.6908	-0.91217	-1.3146	-1.2128	-0.40068	-0.071499	0.051248	-2.6552	-0.18142	0.78314
CH49	-2.1067	-0.15739	-1.3759	0.99674	-0.45417	-0.25737	0.93984	-1.6997	-0.38881	1.0931	-0.49127	-1.2106	-3.0634	-0.36335	-0.83571	-1.3642	-1.2089	-1.1548	-0.64279	-0.61218	0.66585	-2.1846	-0.26921	0.72312
CH50	-2.6419	0.15316	-1.3402	0.80852	-0.033084	0.19743	0.90924	-1.1058	-1.0005	1.0827	-1.0551	-1.3403	-3.5313	-0.73531	-1.4978	-1.6847	-0.92877	-1.4727	-0.28226	-0.66251	0.2043	-1.5891	0.6172	1.1012
CH51	-0.83252	-0.75295	-2.12	-1.1553	0.16531	1.3533	1.3773	-0.085874	-1.3861	0.11249	-0.59814	0.38561	-2.1007	3.6143	-0.37527	-0.69517	1.9205	0.13789	0.67415	1.9387	1.2744	0.93424	-0.71144	-0.22958
CH52	-0.81578	-0.7972	-2.0622	-1.1413	0.12498	1.3983	1.3738	-0.059784	-1.3346	0.079535	-0.63378	0.39216	-2.0601	3.5903	-0.3765	-0.68336	1.915	0.18338	0.71328	1.8407	1.1883	0.93042	-0.73483	-0.20455
CH53	-1.6169	-0.4682	-1.7217	-1.1825	0.29872	1.2078	0.87815	-1.0185	-0.59211	0.14037	-0.32844	-0.46587	-1.5151	2.7771	-0.60114	-0.76121	1.5593	0.024593	1.3706	1.1128	1.3951	0.27512	-0.77618	-0.0023342
CH54	-1.7474	-0.22864	-2.1077	-0.34495	1.1157	1.227	0.27482	-0.93905	0.10959	-0.024377	-0.62455	-1.4498	-1.8417	1.5579	-1.4415	-0.80598	0.39859	-0.75645	1.2597	1.0276	0.43373	-0.70758	-1.1708	0.52658
CH55	-2.8109	-0.32261	-1.6591	0.63313	0.21397	-0.021152	-0.20355	-0.84915	-0.42047	0.76863	-1.5175	-0.78381	-2.7588	0.35596	-2.0781	-0.98161	0.51045	-1.7487	-0.48178	0.24595	0.8495	0.12114	-0.78652	0.58924
CH56	-2.8187	-0.26917	-1.6227	0.70179	0.19706	-0.014864	-0.15694	-0.78203	-0.57992	0.8422	-1.5167	-0.75052	-2.7985	0.40633	-2.0248	-0.98771	0.5597	-1.6743	-0.55991	0.42886	0.89181	0.12059	-0.76836	0.56703
CH57	-2.8413	-0.22745	-1.6962	0.69401	0.12524	-0.062521	-0.17948	-0.92645	-0.47197	0.92125	-1.5306	-0.80194	-2.8637	0.37567	-2.0336	-1.0264	0.52861	-1.7849	-0.58697	0.35282	0.75692	0.08955	-0.85564	0.62022
CH58	0.088356	0.75926	-1.0314	-0.74527	0.88803	1.3129	0.83673	-0.97567	-0.61427	-0.027148	-0.95966	-1.0757	-1.6249	3.2241	-0.49499	0.11409	1.5382	-0.28788	0.17952	1.2529	-1.2948	1.2601	-0.84544	1.3121
CH59	-0.84451	-0.025051	-0.41774	-0.26305	0.61531	0.65007	1.1327	-0.44884	-0.21824	-0.45211	-0.88869	-1.0199	-1.5624	2.006	-0.26465	0.29247	1.751	0.57251	1.5881	1.3692	0.2282	0.86393	-0.8933	0.65577
CH60	-1.9864	0.61273	-0.21396	-0.3188	0.27096	-0.34297	-0.37721	0.87198	-0.24271	-0.042576	-1.0174	-0.69015	-2.2115	0.62672	-0.012664	-0.24629	1.631	0.27961	-0.86952	0.72024	0.99571	1.909	-1.0629	0.63565

## Sheet: Active 1st
	F01	F02	F03	F04	F05	F06	F07	F08	F09	F10	F11	F12	F13	F14	F15	F16	F17	F18	F19	F20	F21	F22	F23	F24
CH01	0.66568	-2.6028	-1.5512	-1.2363	-0.57573	0.0072771	-1.0448	-1.7828	-0.096298	-1.197	-0.21003	-0.096459	-0.09351	-0.14897	-1.5575	-0.028643	-0.24005	-2.0361	-0.6669	0.4554	-0.50555	-0.77805	-0.10412	-0.11847
CH02	0.53746	-2.3957	-1.468	-1.482	-0.35289	-0.025312	-1.3658	-1.7221	-0.1804	-0.86367	-0.48914	-0.021789	-0.99299	-0.60026	-1.3956	-0.20643	-0.46242	-2.0762	-0.66704	0.093404	-0.0080953	-0.93415	-0.17733	-0.18474
CH03	0.57929	-1.8651	-1.9287	-1.472	-0.47656	-0.70663	-0.92482	-1.3173	0.11565	-1.5451	-1.0991	0.046968	-0.5583	-0.53036	-1.643	-0.33607	-0.14489	-2.526	-0.95504	-0.063245	-0.23418	-0.52599	-1.0577	-0.35243
CH04	0.66949	-2.0607	-1.7457	-1.3861	-0.71439	-0.48481	-0.92249	-1.5558	0.29129	-0.94492	0.083691	-0.0099908	-0.34779	-0.12026	-1.5377	0.32494	0.58378	-2.0052	-0.80272	0.1211	-0.48656	-0.76811	-0.12474	-0.12447
CH05	0.57655	-2.0695	-1.8146	-1.3868	-0.80302	-0.15707	-0.82982	-0.89658	0.2666	-1.419	-0.70537	0.37946	-0.571	-0.16774	-1.6529	-0.089545	0.15175	-2.4367	-0.74967	-0.1235	-0.32822	-0.72064	-0.45762	-0.37001
CH06	0.13086	-2.6293	-2.0807	-0.72471	-1.1198	-0.63596	-0.83098	-1.0917	0.75706	-0.47462	-0.064508	-0.2617	-0.56805	-1.1837	-1.0448	-0.28282	-0.26921	-1.4766	0.17004	0.24678	-0.29363	-0.60216	-0.63712	-0.168
CH07	0.33909	-2.0682	-1.61	-1.0292	-1.2897	-1.1879	-0.95228	-1.6024	-0.25178	-1.2431	0.090857	-0.10613	-0.35504	-0.65475	-0.8762	0.44235	0.62268	-1.1748	-0.5934	0.39152	-0.34756	-0.2005	-0.28995	-0.44904
CH08	0.50201	-1.8784	-1.7549	-1.242	-1.1508	-0.84978	-0.92645	-1.6221	-0.043515	-1.064	0.10221	-0.28011	-0.43745	-0.35663	-0.77196	0.66024	0.9567	-1.4041	-0.86466	0.23057	-0.18463	-0.35059	-0.12253	-0.47605
CH09	0.54628	-1.9483	-1.8167	-1.2376	-0.99239	-0.45061	-0.83588	-1.6488	-0.12756	-0.98434	0.14963	-0.22943	-0.44243	-0.045563	-1.1314	0.36175	0.86327	-1.8265	-1.0689	0.31448	-0.31781	-0.40429	-0.40818	-0.56365
CH10	0.73814	-2.1845	-1.8831	-1.2061	-0.8655	0.18578	-0.47185	-1.435	-0.48814	-1.3721	-0.35038	-0.082989	-0.77454	0.024849	-1.249	-0.11461	0.39435	-2.0835	-1.0906	-0.17408	-0.55792	-0.34365	-0.80666	-0.73247
CH11	0.65943	-2.0671	-1.9088	-1.0682	-0.89841	0.35707	-0.40079	-1.0634	-0.28648	-1.2903	-0.52808	0.21265	-0.84363	-0.28573	-1.5268	-0.14992	0.5393	-2.2666	-0.90572	-0.34455	-0.40639	-0.25502	-0.58684	-0.59857
CH12	0.16634	-1.9129	-1.9653	-0.70801	-1.0108	0.25227	-0.2291	-0.87293	0.17656	-1.2049	-0.96397	0.23091	-0.59839	-0.30009	-1.3597	0.013763	0.73887	-2.2844	-0.7202	-0.56056	-0.35796	-0.13835	-0.38702	-0.29177
CH13	-0.30272	-1.4487	-2.185	-0.58677	-1.2611	0.087532	-0.48683	-0.55018	0.52832	-0.93311	-1.4532	0.010345	-0.39163	-0.69959	-1.127	0.35867	0.58414	-1.9261	-0.46156	-0.2655	-0.28377	-0.11175	-0.15804	-0.15763
CH14	-0.097087	-1.7488	-2.4362	-0.60417	-1.053	-0.30977	-0.69059	-0.36592	0.48151	-0.6835	-1.9668	-0.049929	-0.45711	-1.1733	-1.606	0.23477	0.20808	-2.3871	-0.19067	-0.11489	-0.27867	-0.70065	-0.47433	-1.1252
CH15	0.67318	-2.0393	-1.7563	-0.53391	-1.1664	-0.7068	-0.60919	-2.1238	-0.53328	-1.1038	-0.060148	0.35762	0.32717	-0.72568	-0.63432	0.16316	-0.41762	-1.0208	0.15553	-0.029266	0.51977	-0.31815	-0.41893	-1.2567
CH16	0.78664	-2.1142	-1.4501	-0.74533	-1.6497	-1.0509	-0.94583	-1.5899	-0.99673	-1.1722	0.15408	-0.27575	-0.37016	-1.0089	-0.14667	0.071672	0.53352	-1.1004	-0.21936	0.17478	-0.083089	0.25729	-0.26539	-1.0089
CH17	0.4387	-2.1248	-1.5405	-1.0325	-1.6165	-0.62415	-1.0893	-1.4202	-1.0101	-1.0621	0.19269	-0.13471	-0.40136	-0.93723	0.092158	0.48554	1.1066	-0.92186	-0.47681	0.37465	-0.05266	0.14623	-0.22825	-0.98721
CH18	0.81003	-2.1217	-1.7344	-1.1547	-1.5496	-0.3796	-1.0604	-1.7134	-1.4384	-1.1684	0.1117	0.090154	-0.25352	-1.0106	-0.4439	0.70759	1.0477	-0.77201	-1.1075	0.10632	-0.09156	0.23867	0.097017	-0.60669
CH19	0.84419	-2.0779	-2.0885	-1.0288	-1.2498	0.088866	-0.55226	-1.5493	-0.79677	-1.3555	-0.37527	0.27774	-0.59037	-0.50689	-0.64704	0.044187	0.85487	-1.4539	-0.95571	-0.16428	-0.61451	-0.061378	-0.42242	-0.60813
CH20	0.76551	-1.9018	-1.9779	-0.64784	-1.2617	0.5241	-0.52087	-1.092	-0.35131	-1.1528	-0.81062	0.50565	-0.90714	-0.72388	-0.82315	-0.039998	0.8554	-1.2841	-0.84859	-0.35907	-0.45925	0.28667	0.099134	-0.057762
CH21	0.17442	-1.3059	-1.8354	-0.57228	-1.1813	0.216	-0.41864	-0.93367	0.28867	-0.86545	-1.288	0.62365	-0.71965	-1.1501	-0.55784	0.10083	1.2615	-1.2172	-0.54316	-0.55694	-0.27478	0.22968	0.18891	0.47422
CH22	-0.1778	-0.6975	-1.855	-0.55681	-1.0868	-0.098469	-0.37318	-0.49013	0.88963	-0.56236	-1.699	0.59135	-0.21394	-1.3617	-0.43548	0.38512	1.0734	-1.3543	-0.20489	-0.19087	-0.058717	-0.35109	0.033547	0.38477
CH23	0.27242	-1.618	-2.2353	-0.58571	-1.1956	0.1565	-0.19236	-0.17356	0.30516	-0.62925	-1.9348	0.34806	-0.51354	-1.6594	-1.1072	0.25934	0.065585	-1.9477	-0.51959	-0.023796	0.046067	-1.4241	-0.4587	-0.7219
CH24	0.63479	-1.1967	-1.3022	-0.35184	-1.2135	0.22618	-0.75644	-2.0998	-1.3111	-0.46544	-0.21237	-0.41493	-0.57453	-1.0184	0.087934	-0.22236	-0.24054	-0.44417	0.057978	-0.21739	1.1553	0.79886	-0.3723	-2.3945
CH25	0.9112	-2.0449	-1.7417	-0.5479	-1.5903	-0.76106	-0.70187	-1.4742	-1.6705	-0.72531	0.6172	0.22622	-0.88215	-1.1939	-0.056086	-0.096155	0.7447	-0.52344	-0.16546	-0.046468	0.53817	0.74469	-0.052069	-1.5609
CH26	0.89245	-2.044	-1.7586	-0.89339	-1.7359	-0.47474	-0.81743	-1.2623	-0.99894	-0.93208	1.0977	0.35049	-1.021	-1.1581	0.067609	0.2439	1.6465	-0.36897	-0.1808	0.37091	0.52087	0.72319	-0.54247	-1.2666
CH27	1.2012	-2.0344	-1.5586	-0.52029	-1.6983	-0.066244	-0.80429	-1.0044	-0.84016	-1.0177	0.58285	0.39036	-0.55997	-0.86609	0.68279	0.37713	1.3718	-0.37035	-0.28942	0.44193	0.56545	0.61636	-0.32633	-0.79951
CH28	1.2084	-2.1142	-1.5237	-0.37607	-1.4427	0.55983	-0.77412	-0.78999	-0.77259	-1.1777	-0.27432	1.0036	-0.18948	-0.67844	0.21841	0.45406	0.96818	-0.29562	-0.78029	0.279	0.062572	0.5198	-0.1382	-0.39618
CH29	1.1558	-1.8565	-1.5899	-0.37574	-1.3214	0.11513	-0.2833	-0.95359	-0.36088	-1.1707	-0.76936	1.3883	-0.73391	-0.97996	0.68337	0.18734	1.7583	-0.33472	-0.50409	0.152	-0.14374	0.60358	0.17014	-0.14192
CH30	0.62392	-1.3343	-1.515	-0.76789	-1.3545	-0.018329	-0.32715	-1.1022	0.52395	-0.84164	-1.0092	1.3535	-0.85431	-1.2708	0.58018	-0.12342	2.0845	-0.68168	-1.0067	-0.041979	-0.11944	0.39101	0.19721	0.17786
CH31	0.19562	-0.5401	-1.4408	-0.92897	-1.1116	0.028472	-0.13152	-0.51692	1.3115	-0.27539	-1.5558	0.95265	-0.059296	-1.2142	0.31169	0.52579	1.9489	-1.1159	-0.071189	-0.21747	0.16977	-0.57192	-0.062477	0.48174
CH32	0.21772	-0.90052	-2.0384	-0.66559	-1.1707	-0.45195	-0.033036	-0.23424	0.86011	-0.43391	-1.9915	0.88244	0.18922	-1.2527	-0.1585	0.30816	1.012	-1.538	-0.22984	0.14013	0.4333	-1.6881	-0.145	0.088605
CH33	0.8786	-1.4678	-0.89276	0.25061	-1.0928	-0.31893	-0.0039498	-1.4121	-0.76573	0.52514	-0.2669	-0.54926	-0.61387	-1.1042	-0.18972	-0.12224	-0.41475	-0.48997	-0.22772	0.0067036	1.5212	0.65275	-0.34748	-2.2971
CH34	1.2718	-1.631	-1.6171	-0.5535	-1.0266	-0.050854	-0.53672	-1.9702	-1.0032	-0.37152	1.3032	0.88291	-1.1238	-1.0012	-0.015317	-0.0048123	0.88301	-0.56027	-0.12379	0.36457	0.74585	0.34026	-0.60275	-1.9734
CH35	1.134	-1.8434	-1.5321	-0.69741	-1.1917	-0.33018	-0.33362	-1.7026	-0.7528	-0.74633	1.6482	0.80637	-1.3326	-1.2146	-0.077721	0.46002	1.7469	-0.61141	-0.14962	0.29395	0.81992	0.43542	-0.5939	-1.5677
CH36	1.1324	-1.9119	-1.7779	-0.36201	-1.0109	-0.20868	-0.1334	-0.99643	-0.4417	-0.71739	1.4339	0.87108	-0.97117	-1.1056	0.71299	0.42204	1.7351	-0.35425	-0.16945	0.57969	1.3302	0.80333	-0.43832	-1.5091
CH37	1.4821	-1.856	-1.734	-0.077791	-0.8586	0.03284	-0.13438	-0.71743	-0.076844	-0.80591	0.6828	1.1752	-0.65236	-0.5861	1.1717	0.63183	1.3338	-0.24138	-0.091113	0.59955	1.2132	0.99437	-0.32826	-1.0418
CH38	1.4354	-1.6355	-1.6243	-0.1483	-0.79819	0.19068	-0.019615	-1.0549	0.44509	-0.87356	-0.2023	1.7208	-1.3127	-0.73698	1.1534	0.24815	1.7352	-0.50874	-0.32769	0.52265	0.50136	0.9077	0.098493	-0.59446
CH39	1.1701	-1.1505	-1.3068	-0.25913	-0.86908	0.10177	-0.0054934	-1.4564	0.91353	-0.80909	-0.57139	1.8681	-1.5226	-0.98146	1.0367	0.087478	2.1103	-0.58618	-0.37369	0.18628	0.2489	0.72365	0.23695	-0.39834
CH40	0.64715	-0.51853	-1.2393	-0.64609	-0.95394	0.055229	-0.11003	-0.97495	0.93786	-0.56669	-1.4015	1.7099	-1.046	-0.85225	0.72673	0.43837	2.5015	-0.92894	-0.23864	0.15785	0.309	-0.0068836	0.19045	-0.49697
CH41	0.24181	-0.061077	-1.514	-0.48858	-1.0587	-0.30475	0.42077	-0.60051	1.2193	-0.51517	-2.0705	1.3455	-0.57238	-0.93066	0.2198	-0.037729	2.3151	-1.2476	-0.098161	0.14542	0.16662	-0.64988	-0.22141	-0.55725
CH42	0.92116	-1.1716	-2.2493	-0.17645	-0.57165	0.256	-0.24852	-2.1591	-0.52572	-0.36281	-0.358	0.083025	-2.0648	-0.62097	-0.33769	-0.56309	-0.3402	-0.15878	-0.16718	-0.78761	0.44314	-0.2308	-1.0402	-2.6288
CH43	1.2389	-1.5064	-2.1256	-0.79087	-0.55771	-0.13978	-0.16614	-2.3373	-0.73439	-0.96537	1.3263	1.0225	-1.5128	-1.0277	-0.19575	0.11328	0.92359	-0.79419	-0.26318	0.071184	0.12643	-0.21916	-0.87554	-1.8765
CH44	1.1365	-1.8549	-1.949	-0.71427	-0.52332	-0.47905	0.1611	-1.9881	-0.51274	-0.95503	1.6743	1.2771	-1.2496	-1.4037	-0.066772	0.45041	1.3505	-0.59256	-0.43703	0.44783	0.50294	-0.16115	-0.83218	-1.5018
CH45	1.0295	-1.9656	-2.1157	-0.60121	-0.38276	-0.36862	0.49533	-1.3478	-0.2216	-0.75007	1.7552	1.4308	-0.80787	-1.1629	0.47794	0.34675	1.2867	-0.56313	-0.49628	0.67321	0.84241	0.25791	-0.77549	-1.3417
CH46	1.3884	-1.8004	-1.9352	-0.20315	-0.40878	-0.12983	0.35556	-0.89596	0.0091259	-0.61045	1.3516	1.532	-0.88712	-0.84038	0.82164	0.50828	1.3215	-0.41795	-0.12303	0.65409	1.4463	0.57019	-0.45131	-1.0726
CH47	1.4455	-1.824	-1.6627	-0.20857	-0.57529	0.27362	-0.051278	-0.75169	0.28965	-0.71226	0.41875	1.814	-1.6583	-0.75753	0.87025	0.24312	1.6322	-0.60082	-0.12391	0.39398	1.2875	0.67849	-0.39949	-0.74451
CH48	0.97121	-1.6544	-1.6951	-0.13391	-0.74648	0.53778	-0.23541	-1.0909	0.47242	-0.87102	-0.39552	1.8039	-2.1779	-0.95865	0.93508	-0.045828	2.1516	-0.76852	-0.30464	-0.086038	0.53232	0.2014	-0.25384	-0.82727
CH49	0.056918	-1.5511	-2.3888	-0.49022	-0.83718	0.060761	-0.61342	-1.5829	0.18894	-0.79156	-1.4154	1.603	-2.0938	-1.3285	0.23862	-0.48037	1.9729	-1.1675	-0.67292	-0.12535	0.21259	-0.33887	-0.40651	-1.1058
CH50	-0.31776	-1.3424	-2.2745	-1.1205	-0.58405	-0.52229	-0.67606	-1.8806	0.62564	-0.57531	-2.1072	1.3071	-1.6533	-1.1869	-0.095385	-0.30392	1.6025	-1.1729	-1.2724	-0.11063	0.17677	-0.96409	-0.89833	-1.5449
CH51	0.05694	-2.2915	-3.3365	-1.5712	-0.61602	-0.75474	-0.54194	-2.8921	-0.99145	-0.69907	0.022631	-0.19503	-1.3725	-1.2929	-0.37784	-0.77511	0.2364	-0.9806	-0.55926	-1.307	-0.77689	-1.5875	-1.6242	-1.6378
CH52	0.055068	-2.2758	-3.336	-1.5465	-0.62973	-0.74318	-0.5771	-2.8711	-1.0305	-0.76689	0.085633	-0.16081	-1.3593	-1.3358	-0.35995	-0.76855	0.21893	-0.94538	-0.56928	-1.2681	-0.76727	-1.5763	-1.6338	-1.6331
CH53	0.16602	-2.4094	-3.0618	-1.2911	-0.59681	-0.79528	-0.37502	-2.8467	-0.83704	-0.77402	0.58366	0.92498	-1.5613	-1.1729	-0.17405	-0.42506	0.37481	-0.52942	-0.44843	-0.50844	-0.6007	-1.1505	-1.486	-1.2703
CH54	0.6896	-2.1987	-2.703	-1.0587	-0.18133	-0.18774	0.1756	-1.733	-0.27062	-0.47955	1.1426	1.7648	-1.7827	-1.177	0.33422	-0.04246	0.78959	-0.82316	-0.53262	-0.12721	0.052579	-0.40332	-1.0003	-1.0307
CH55	-0.11258	-2.2009	-2.7125	-0.51556	-0.46893	-0.51863	-1.1322	-1.5323	-0.31826	-1.1556	-0.93528	1.3645	-2.6963	-1.6246	0.19611	-0.48113	0.83576	-1.128	-0.87818	-0.72993	-0.21475	-0.78996	-1.1153	-1.3084
CH56	-0.10173	-2.2522	-2.7131	-0.53142	-0.46253	-0.4736	-1.0869	-1.5724	-0.36504	-1.0955	-0.96197	1.3338	-2.6929	-1.6318	0.19392	-0.46698	0.81632	-1.1401	-0.86412	-0.79222	-0.25782	-0.7693	-1.1259	-1.3186
CH57	-0.11213	-2.2201	-2.7148	-0.53698	-0.46342	-0.56959	-1.1634	-1.6143	-0.2867	-1.1424	-1.0325	1.3274	-2.7711	-1.6837	0.17539	-0.46836	0.77734	-1.1231	-0.90503	-0.77356	-0.26429	-0.84525	-1.097	-1.3566
CH58	0.10343	-1.4491	-2.8569	-1.6814	-0.74976	-0.84716	-0.69443	-1.3815	-0.70999	-0.18579	0.11307	0.82642	-2.0859	-0.048441	0.029146	-0.25147	0.14042	-0.55688	0.062031	-0.87743	-0.54374	-1.0587	-0.49387	-0.61468
CH59	0.39245	-1.7476	-1.9253	-1.537	-0.2427	-0.97856	-0.73415	-1.5341	0.052808	-0.95477	0.33017	1.6543	-2.3451	-0.16269	0.42385	0.10483	0.49771	-0.34762	0.35139	-0.74164	-0.39456	-0.357	-0.68883	-0.39309
CH60	-0.0003361	-1.6623	-1.3608	-0.95063	-0.33257	-0.6628	-0.99999	-0.88042	0.03779	-1.112	-0.40221	0.80202	-2.8941	-0.40305	0.5288	0.21558	0.49172	-1.365	-0.28297	-0.83898	-0.7364	-0.41641	-0.90022	-0.33295

## Sheet: Active 2nd
	F01	F02	F03	F04	F05	F06	F07	F08	F09	F10	F11	F12	F13	F14	F15	F16	F17	F18	F19	F20	F21	F22	F23	F24
CH01	-0.94317	-1.8781	-0.37814	-1.1454	-1.1861	-0.31173	0.17707	-1.693	-1.3622	-1.5091	-2.0967	-1.1799	-1.115	-1.6412	-0.63526	-2.0217	-1.1996	-0.39962	-2.1629	-1.3687	0.58694	-1.478	-1.7285	-2.2316
CH02	-0.9457	-1.6511	-1.6299	-1.4778	-0.86811	-0.32009	-0.097371	-1.4703	-1.4121	-1.6621	-2.3043	-1.318	-1.3378	-1.259	-0.88026	-2.251	-1.0609	-0.50635	-2.4673	-1.5902	0.38687	-1.6739	-1.8643	-2.8027
CH03	-1.5504	-2.0153	-1.7836	-1.3783	-1.3712	-0.30908	0.16881	-1.714	-1.3641	-0.94511	-1.7499	-1.391	-1.3266	-2.022	-0.65864	-2.4111	-1.044	-0.52695	-1.9327	-2.0703	0.09998	-1.8064	-1.8113	-2.8741
CH04	-0.83915	-1.3572	-0.95585	-1.4426	-1.233	-0.55034	0.44987	-1.6738	-1.0226	-1.1601	-2.2263	-1.4314	-0.4851	-1.8849	-0.75165	-1.5893	-0.75395	0.0036338	-2.0396	-1.1837	0.16319	-0.90789	-1.6805	-2.4902
CH05	-1.4127	-1.7435	-1.5807	-1.5957	-1.5412	-0.32547	0.27642	-1.3517	-1.3685	-0.77316	-1.8339	-1.332	-1.2441	-1.9339	-0.69318	-1.7912	-0.61335	-0.13323	-1.8727	-1.8512	0.16516	-1.3557	-1.5189	-2.6447
CH06	0.041603	-1.5144	-0.98242	-1.976	-1.0291	0.55265	-0.48085	-1.4356	-0.77834	-1.4312	-1.7964	-1.228	-0.78835	-2.1794	1.101	-1.4366	-0.49179	-0.65768	-1.415	-1.4086	-0.07287	-2.018	-2.061	-2.6223
CH07	-0.30647	-1.7607	-1.4453	-1.1494	-0.71984	-0.16682	-0.56404	-1.9186	-0.85585	-0.92047	-2.0564	-1.394	-0.59731	-2.1926	0.39097	-1.7148	-0.40291	-0.68727	-1.0351	-1.6686	-0.33006	-1.5603	-1.5661	-2.4216
CH08	-0.38807	-1.696	-1.2452	-1.3685	-0.80174	-0.42576	-0.24517	-1.8545	-0.75785	-1.1096	-1.846	-1.3275	-0.34007	-2.0142	-0.15954	-1.5227	-0.67751	-0.16762	-1.4709	-1.5938	-0.20177	-1.1888	-1.4625	-2.4144
CH09	-0.85326	-1.4784	-1.3901	-1.3534	-1.0008	-0.51278	0.26915	-1.8113	-0.99315	-1.1662	-1.7341	-1.375	-0.54123	-1.8115	-0.62399	-1.4227	-0.99642	0.055668	-1.6418	-1.4454	0.32636	-1.0577	-1.2312	-2.1407
CH10	-1.0414	-1.6314	-1.5884	-1.2594	-1.2849	-0.47489	-0.09184	-1.6185	-1.3563	-1.2683	-1.7766	-1.5776	-1.0282	-1.601	-1.3132	-1.6883	-1.0301	0.18734	-1.794	-1.4221	0.70952	-0.97713	-1.5871	-2.2059
CH11	-1.2519	-1.835	-1.8337	-1.1686	-1.1557	-0.3991	0.019639	-1.34	-1.4801	-1.0236	-1.7634	-1.5336	-1.0605	-1.7027	-0.90593	-1.9609	-0.62085	0.079585	-1.7212	-1.6651	0.67385	-1.1906	-1.2781	-2.3328
CH12	-1.4085	-1.8988	-1.888	-1.2511	-1.1013	-0.04292	0.0028015	-1.5317	-1.2469	-1.0347	-1.7732	-1.3774	-1.0215	-1.8278	-0.36296	-1.8376	-0.29561	-0.0017735	-1.4068	-2.0424	0.68118	-1.1379	-0.99066	-2.7549
CH13	-1.1558	-2.1575	-1.7157	-1.3056	-0.96588	0.19701	-0.29213	-1.6175	-1.1321	-1.0356	-1.832	-1.2063	-0.83534	-1.9408	0.12187	-1.7972	-0.020924	-0.22183	-1.6239	-2.1074	0.73056	-1.1483	-1.2602	-2.5253
CH14	-1.2612	-2.2083	-1.3594	-1.6395	-1.3522	0.22875	-0.91156	-1.4923	-1.4364	-0.3105	-2.053	-0.87931	-0.88521	-2.3139	0.82521	-1.9852	-0.40091	-1.4452	-1.9453	-1.9624	0.67138	-1.5615	-1.7161	-2.3115
CH15	-1.1192	-1.7488	-0.9343	-1.1386	-0.44967	-0.45851	-0.47742	-1.6161	-1.4463	-1.1738	-1.4191	-1.2432	-1.2071	-1.6889	0.46652	-2.3231	-0.085007	-1.2206	-0.71896	-1.4689	-0.8304	-2.0851	-1.8162	-1.683
CH16	-0.2332	-1.9273	-1.6135	-1.492	-0.25539	0.015031	-1.0297	-1.8617	-1.132	-1.3669	-1.9627	-1.5286	-1.1916	-1.9836	0.95167	-2.1996	-0.59226	-1.0004	-0.38937	-1.6633	-0.59543	-2.1841	-1.2671	-2.1447
CH17	-0.27995	-1.8882	-2.0054	-1.5026	-0.56825	-0.3889	-0.79491	-1.813	-0.97402	-1.7157	-1.5785	-1.3618	-0.73506	-1.3665	0.4366	-1.5904	-0.69854	-0.7783	-0.54111	-1.8812	-0.65134	-1.9033	-0.93176	-2.0606
CH18	-0.96457	-1.7102	-1.865	-1.661	-0.26263	-0.46732	-0.20923	-1.6244	-1.2326	-1.5932	-1.8773	-1.2947	-1.0273	-1.0107	-0.11689	-1.9918	-0.48704	-0.20409	-0.63231	-1.7944	-0.082253	-1.9522	-0.66891	-1.9831
CH19	-1.1674	-1.8729	-1.9138	-1.0313	-0.53761	-0.71706	-0.12473	-1.4892	-0.82732	-1.6853	-1.4001	-1.2749	-0.70921	-0.91603	-0.6554	-1.8338	-0.66247	-0.065677	-1.0326	-1.728	0.60415	-0.52393	-1.1807	-1.7782
CH20	-1.2697	-1.8313	-2.0811	-1.2343	-0.39785	-0.21695	-0.10287	-1.323	-0.96595	-1.4232	-1.2528	-1.2803	-0.63504	-1.0012	-0.060756	-1.7259	-0.30534	-0.23676	-1.0036	-1.7961	0.78725	-0.74247	-1.1203	-2.1105
CH21	-0.9378	-2.4083	-1.6126	-1.4678	-0.075417	0.17961	-0.35342	-1.2834	-1.1622	-1.3455	-1.4112	-1.0631	-0.75412	-1.2836	0.49919	-1.8954	0.12237	-0.36511	-0.93141	-2.1092	0.76792	-1.0869	-0.78952	-2.589
CH22	-0.83566	-2.5072	-1.277	-1.4061	-0.29748	0.46055	-0.75527	-1.325	-1.2831	-1.3624	-1.5819	-0.99222	-0.76122	-1.4968	0.58527	-1.8159	0.40404	-0.78307	-1.0588	-2.282	1.0104	-1.12	-1.0836	-2.2974
CH23	-0.96465	-2.739	-1.2426	-1.2119	-0.93762	0.41545	-0.69577	-1.2837	-1.5912	-0.9726	-1.3228	-1.6888	-0.64261	-1.7307	0.48576	-1.5999	-0.084512	-1.597	-1.3891	-2.3276	0.1576	-1.624	-1.5332	-2.3519
CH24	-0.68795	-2.2237	-0.82183	-1.8859	0.46031	-0.11633	-0.37837	-0.84573	-1.5662	-1.4786	-1.4334	-1.0986	-1.3846	-1.0838	1.0052	-1.6589	0.41684	-1.1673	-0.98439	-1.2674	-1.7631	-2.757	-1.4084	-1.3394
CH25	-0.51435	-1.9007	-1.3756	-1.7114	0.080753	-0.29952	-1.05	-1.7901	-1.2892	-1.9011	-1.4853	-1.3662	-1.8726	-1.4287	1.1175	-2.2362	-0.2597	-1.1928	-0.11102	-1.4518	-1.1359	-2.2692	-1.2456	-1.5987
CH26	-0.070133	-1.9617	-1.9561	-1.6459	-0.07867	-0.11917	-1.0778	-1.855	-1.1771	-2.3135	-1.3688	-1.4958	-1.7742	-1.2052	0.61404	-1.7205	-0.62107	-0.84111	-0.31667	-1.88	-1.0474	-2.2364	-0.62703	-1.392
CH27	-0.5946	-1.5512	-2.0422	-1.3066	0.066108	-0.26858	-0.77919	-1.5306	-0.8496	-2.2911	-1.3301	-1.1368	-0.75534	-0.73773	0.3797	-1.6139	-0.46529	-0.54762	-0.58385	-1.9358	-0.58045	-1.4092	-0.39624	-1.1393
CH28	-0.7746	-1.2696	-1.6785	-0.82768	0.1371	-0.62904	-0.25873	-1.1925	-0.65754	-1.8985	-0.98907	-1.1846	-0.80412	-0.60251	-0.051469	-1.5197	-0.028757	-0.56408	-0.28109	-1.6661	0.21081	-0.46398	-0.62636	-1.464
CH29	-0.98851	-1.5594	-1.5605	-0.84004	0.38053	-0.2285	-0.36784	-1.3778	-0.97831	-1.4675	-1.1666	-1.2475	-1.13	-0.89151	0.10039	-1.8675	-0.036675	-0.27717	-0.23149	-1.7922	0.47206	-0.83798	-0.41369	-1.6764
CH30	-0.68646	-1.9091	-1.0311	-1.1633	0.43412	0.12147	-0.58536	-1.5992	-1.1827	-1.4537	-1.0613	-1.0631	-1.0508	-0.8911	0.96775	-1.7828	0.14	-0.67819	-0.097545	-2.1741	0.54486	-1.0169	-0.53662	-2.3753
CH31	-0.19703	-2.2874	-0.75821	-1.2403	0.15391	0.56307	-0.35928	-1.4612	-1.064	-1.0903	-0.95427	-0.60277	-0.62496	-0.87794	1.305	-1.9767	0.52878	-0.95828	-0.30142	-1.9273	0.73178	-1.1334	-0.97078	-2.2185
CH32	-0.45932	-2.3755	-0.74344	-1.0841	-0.36444	0.79524	-0.46955	-1.523	-1.1758	-0.99185	-1.0032	-0.95036	-0.36582	-1.0234	1.1107	-1.5284	0.51332	-1.4884	-0.74405	-1.9931	0.40485	-1.4058	-1.2847	-2.209
CH33	-0.95893	-2.3382	-0.25812	-2.0034	0.85963	0.0016347	-0.11994	-0.96349	-1.4171	-1.8345	-1.0568	-0.89621	-1.5105	-0.72177	0.90613	-1.1787	-0.086964	-0.95567	-1.6204	-1.0036	-1.9411	-3.4958	-0.69414	-0.48402
CH34	-0.78894	-2.5873	-0.96823	-1.7522	0.32203	0.2523	-0.3687	-1.0841	-1.4591	-1.4756	-0.98434	-1.5968	-2.5399	-1.9556	0.10757	-1.6219	-0.4566	-0.85394	-0.91547	-1.4805	-1.6443	-2.8584	-0.52018	-1.0331
CH35	-0.85163	-2.6513	-1.8582	-1.6484	0.079971	-0.069786	-0.53256	-1.6462	-1.2735	-1.9318	-1.0911	-1.4756	-2.4209	-1.5428	0.0033971	-1.2696	-0.8197	-1.1001	-0.98758	-1.9673	-1.4229	-2.3033	-0.45776	-1.3356
CH36	-0.96468	-1.9949	-1.9201	-1.1341	0.1514	-0.22612	-0.61927	-1.5861	-0.98138	-1.851	-0.93844	-1.3473	-1.7862	-0.94457	-0.047217	-1.412	-0.24336	-1.2796	-1.2566	-2.0173	-1.2728	-1.4595	-0.097816	-0.87075
CH37	-0.75305	-1.4722	-1.6606	-0.7951	0.26687	-0.16952	-0.59986	-1.4419	-0.74659	-1.5871	-0.6838	-1.3007	-1.0044	-0.73441	0.23734	-1.3976	0.0088447	-1.039	-1.0748	-1.9952	-0.97222	-0.98328	-0.05537	-0.39036
CH38	-0.70474	-1.0664	-1.4385	-0.75402	0.62961	-0.37681	-0.70313	-1.6132	-0.85531	-1.6178	-0.6529	-1.484	-1.0551	-0.66579	0.58927	-1.8121	-0.08904	-0.69106	-0.53405	-2.2415	-0.45188	-1.0315	-0.19724	-1.3241
CH39	-0.78716	-1.1319	-1.0074	-0.85495	0.7639	-0.33178	-0.60993	-1.6943	-0.94325	-1.3464	-0.73048	-1.4553	-1.3011	-0.7598	1.1043	-1.7938	-0.2611	-0.79977	-0.077445	-2.241	-0.0059066	-1.1283	-0.35329	-2.0373
CH40	-0.70319	-1.4572	-1.2011	-0.83404	0.49667	-0.00018144	-0.38486	-1.961	-0.99698	-0.6933	-0.61275	-1.5404	-1.4475	-0.62192	1.1518	-1.5548	-0.17009	-1.0391	0.17589	-1.4849	0.44172	-1.0235	-0.96685	-2.0788
CH41	-0.047774	-2.0591	-0.74534	-1.1804	-0.41684	0.55075	0.14767	-1.811	-0.67553	0.32987	-0.69303	-1.0698	-0.46965	-0.8016	0.9158	-1.5215	-0.11635	-0.83429	-0.09153	-1.5087	0.46328	-1.6252	-0.85291	-2.4925
CH42	-1.5447	-3.4923	-0.502	-2.5134	-0.29096	0.18377	-0.2879	-1.0695	-1.0326	-0.77823	-0.34306	-1.5472	-2.3139	-1.845	-0.52017	-2.9082	-1.3104	-1.0968	-1.5732	-1.9207	-2.8601	-3.0609	-0.23113	-0.15104
CH43	-1.504	-3.0792	-1.2235	-1.791	-0.051186	-0.16656	-0.041438	-1.48	-1.4224	-0.83688	-0.7574	-1.55	-2.7879	-1.8807	-0.74735	-2.0619	-1.1072	-0.75119	-1.3012	-2.4743	-2.0375	-2.361	-0.37728	-0.69408
CH44	-1.3811	-2.7065	-1.712	-1.6906	0.25833	-0.33678	-0.37455	-1.7194	-1.2013	-0.70901	-0.78592	-1.5178	-2.6546	-1.4439	-0.85663	-1.7322	-1.1075	-1.0853	-1.3261	-2.4159	-2.0113	-1.8673	-0.8345	-1.4067
CH45	-1.4018	-2.1782	-1.6985	-1.3611	0.18091	-0.38546	-0.41047	-1.7585	-0.92202	-0.89085	-0.67034	-1.3526	-2.2833	-0.92466	-0.62355	-1.3207	-0.85181	-1.2251	-1.5891	-2.502	-2.038	-1.4202	-0.62711	-1.0188
CH46	-1.0755	-1.7062	-1.7062	-1.0826	0.45649	-0.28173	-0.35542	-1.5423	-0.63553	-1.0553	-0.45776	-1.3388	-1.7507	-0.77798	-0.1331	-1.0122	-0.54534	-1.0517	-1.3329	-2.2541	-1.7315	-1.3203	-0.0070574	-0.7885
CH47	-0.88302	-1.1787	-1.6417	-1.0749	0.54934	-0.33465	-0.74846	-1.6755	-0.67901	-1.1702	-0.54751	-1.6401	-1.7257	-0.59217	0.29634	-1.3967	-0.6971	-0.66014	-0.80974	-2.5648	-1.4073	-1.2239	-0.010113	-0.9376
CH48	-0.85544	-1.1573	-1.832	-1.2411	0.77662	-0.51027	-1.1006	-1.774	-0.81871	-0.78986	-0.68726	-1.9082	-2.007	-0.47917	0.93739	-1.653	-0.79713	-0.60996	-0.57417	-2.6793	-0.83947	-1.2466	-0.73989	-1.6168
CH49	-1.1985	-1.3777	-2.5737	-1.6249	0.41432	-0.78696	-1.0929	-1.9596	-1.0444	-0.57075	-0.92476	-2.0662	-2.1572	-0.71425	0.8794	-1.6951	-1.0828	-1.0725	-0.77955	-2.4256	-0.76986	-1.2943	-1.7971	-1.8944
CH50	-1.1656	-1.6368	-2.6905	-1.5913	-0.22077	-1.3187	-0.57528	-1.9803	-0.83023	-0.081116	-0.89899	-1.7079	-1.8704	-0.80886	0.47727	-1.4466	-1.4418	-1.1647	-0.27594	-1.8932	-0.73566	-1.1769	-1.7803	-2.2656
CH51	-2.3879	-3.2843	-2.3376	-1.8126	-1.0863	-0.38883	-0.49818	-2.3786	-2.0647	-0.86825	-0.83679	-2.2151	-2.6962	-2.0008	-2.1378	-3.1484	-2.0498	-0.77282	-1.3014	-2.4465	-2.7413	-2.3051	-0.85462	-0.36867
CH52	-2.4183	-3.2888	-2.3598	-1.8152	-1.0361	-0.39954	-0.48455	-2.42	-2.0858	-0.8267	-0.82939	-2.2029	-2.6862	-2.0169	-2.1238	-3.1176	-2.0687	-0.75973	-1.2577	-2.4254	-2.7482	-2.3313	-0.8547	-0.38638
CH53	-2.2088	-2.9373	-2.6379	-1.6595	-0.8593	-0.83768	-0.61502	-2.4177	-1.8788	-0.16986	-1.1044	-2.011	-2.9357	-1.7522	-2.1	-2.5332	-1.8366	-0.56893	-1.441	-2.8749	-2.7482	-1.8057	-1.0677	-0.8328
CH54	-1.6924	-2.3032	-2.2783	-1.3434	-0.2445	-0.54301	-0.63102	-1.92	-0.98509	-0.31647	-0.80002	-1.6438	-2.4524	-1.5256	-0.67633	-1.6436	-1.5063	-0.86033	-1.3281	-2.8719	-2.827	-1.8551	-1.2127	-1.4274
CH55	-1.68	-1.6297	-2.9632	-1.7447	-0.61543	-0.65663	-1.2606	-1.8355	-1.2079	-0.61738	-0.89403	-2.3012	-2.7865	-1.1191	0.27696	-1.5597	-1.773	-0.8379	-1.0226	-2.9628	-2.1645	-1.2287	-3.1569	-1.3226
CH56	-1.7072	-1.624	-2.9013	-1.6996	-0.62696	-0.75517	-1.3252	-1.7814	-1.1845	-0.63883	-0.93701	-2.2548	-2.714	-1.1292	0.30747	-1.6378	-1.7901	-0.8068	-1.0287	-3.0198	-2.081	-1.2439	-3.1658	-1.3598
CH57	-1.6864	-1.6496	-2.9281	-1.7451	-0.60809	-0.74164	-1.2636	-1.7895	-1.1575	-0.65638	-0.89445	-2.274	-2.7479	-1.1482	0.30374	-1.5673	-1.8197	-0.84303	-1.0541	-3.0384	-2.0337	-1.2253	-3.1641	-1.3066
CH58	-2.4337	-1.5764	-2.3816	-0.77899	-1.4597	0.92336	-0.55265	-2.3647	-1.9673	0.24369	-0.55933	-2.1854	-1.1416	-1.0369	-1.8924	-2.0023	-1.1734	0.062722	-0.84988	-1.9005	-2.7001	-1.5846	-0.5371	0.39679
CH59	-1.7077	-1.8174	-2.4578	-0.83065	-1.5734	0.37638	-0.46528	-1.5013	-1.151	0.97768	-0.022697	-1.5889	-0.92802	-1.2181	-1.0923	-1.2561	-1.1417	0.10428	-1.0502	-2.1637	-2.3866	-1.2635	-1.7373	-0.68193
CH60	-1.6847	-1.3738	-2.5591	-1.0234	-1.4752	0.15766	0.035539	-1.7316	-0.97368	0.59925	-0.67063	-1.6615	-1.8636	-0.80612	-0.16621	-1.1092	-1.0888	-0.075435	-0.54832	-2.6958	-2.3393	-0.86972	-2.9989	-0.46728
