# Supplementary material for: Modulation of Alpha Oscillations in the Human EEG with Facial Preference
Source: PLoS One. 2015 Sep 22;10(9):e0138153. doi: 10.1371/journal.pone.0138153 (PMC4578776; doi:10.1371/journal.pone.0138153)
Supplement: S2 File — (ZIP) [file pone.0138153.s002.zip › SUB13.xlsx]

## Sheet: Passive
	F01	F02	F03	F04	F05	F06	F07	F08	F09	F10	F11	F12	F13	F14	F15	F16	F17	F18	F19	F20	F21	F22	F23	F24
CH01	0.27934	-0.86949	0.26113	0.61125	0.68778	-1.671	0.67803	-0.83715	-1.1948	-0.30299	1.9205	-1.1398	0.52309	0.48193	2.3384	-0.34766	0.723	-0.24791	-0.4666	0.41834	-0.37486	-0.45192	-0.74832	2.0644
CH02	0.09996	-0.94738	0.47552	0.36676	0.37283	-1.2192	0.55796	-0.85791	-0.3901	-0.37438	2.3982	-1.0126	1.1325	0.29162	2.665	-0.16419	0.5301	-0.57059	-0.25106	0.029402	-0.95789	-0.25134	-0.24681	2.4615
CH03	-0.22815	-0.83255	0.42102	0.50604	0.77961	-0.18377	0.74251	-1.2042	-0.052586	0.10049	2.3982	-0.56435	1.0248	-0.17019	2.1186	0.058265	0.053574	-0.45134	0.0038195	0.039234	-0.92982	-0.11532	-0.20102	2.4507
CH04	-0.16209	-1.2165	0.28694	0.36615	0.28015	-2.0927	0.87656	-0.072111	-0.3766	-0.84796	1.884	-1.3099	1.0013	0.18779	1.2039	-0.4619	0.28876	-1.0656	-0.59186	0.81863	-1.0004	0.15025	-0.62857	2.3448
CH05	0.70802	-1.0232	0.10597	0.59621	0.60065	-0.86206	0.40082	-0.98914	-0.21275	-0.19312	2.6539	-0.2499	0.48815	-0.17442	0.94752	0.1678	-0.27886	-0.29256	-0.23549	-0.40318	-1.4532	-0.038121	-0.17923	2.0329
CH06	0.17001	-1.4938	-0.13888	0.47489	-0.17729	-1.5547	0.64905	0.61447	-1.1465	-0.34146	1.4064	-0.58024	0.51658	0.01621	1.2233	-0.16432	0.1825	-1.362	0.17976	0.62082	-1.3657	-0.033133	-0.22872	2.5645
CH07	0.090936	-1.4216	-0.094667	0.41244	-0.18831	-1.5903	0.68695	0.64512	-1.1355	-0.29647	1.3661	-0.65861	0.55818	0.069329	1.181	-0.10788	0.18968	-1.2563	0.23511	0.47572	-1.4395	-0.15165	-0.27612	2.6555
CH08	0.11305	-1.4567	-0.18517	0.42558	-0.18326	-1.631	0.71934	0.65059	-1.1924	-0.28436	1.3266	-0.62545	0.53242	0.11067	1.179	-0.082897	0.18307	-1.2778	0.17611	0.57862	-1.3572	-0.036691	-0.21151	2.4859
CH09	0.57808	-1.1389	-0.30623	0.32561	0.40113	-1.582	1.3361	0.02243	0.50173	-0.2885	1.7793	-0.72378	0.99054	0.18466	0.49967	-0.52323	-0.47052	-0.79644	0.033178	0.53057	-1.3371	0.54982	-0.52052	2.8297
CH10	0.20785	-1.3004	-0.32067	0.71588	0.5207	-1.2442	0.92533	-0.27946	0.58518	-0.094911	2.2361	-0.95521	1.1798	0.1205	0.11122	-0.25976	-0.58122	-1.0485	0.14096	0.31567	-1.3508	0.84562	-0.48173	2.7867
CH11	0.25194	-1.3349	-0.2107	0.75441	0.43848	-1.2036	0.86358	-0.34581	0.29116	-0.012182	2.2876	-0.89813	1.0444	0.044573	0.3699	0.0053395	-0.44866	-0.80817	-0.16461	0.10185	-1.0914	0.3754	-0.44349	2.9088
CH12	0.43079	-1.8043	-0.15599	0.75584	0.40728	-0.96921	0.48015	-0.84341	0.30644	-0.030995	2.4146	-0.48295	0.71492	-0.11219	0.81148	0.19386	-0.68586	-0.56922	-0.57539	-0.30125	-1.2817	0.35512	-0.3041	2.7678
CH13	0.32479	-0.56472	-0.36925	1.3776	0.19988	0.13153	0.53658	-1.7601	-0.08123	-0.38022	2.7306	-0.7236	0.074545	-0.065114	1.2684	0.48914	-0.34457	0.33948	-0.48372	-0.80141	-1.49	-0.5839	-0.49294	2.5873
CH14	0.4315	-0.74149	-0.49904	1.3268	0.21103	0.01559	0.55266	-1.7087	-0.10057	-0.34059	2.6471	-0.71783	0.021554	-0.10486	1.4561	0.45447	-0.4338	0.38763	-0.44679	-0.76285	-1.5626	-0.56797	-0.47679	2.518
CH15	0.47877	-1.2261	-1.4742	0.72664	-1.3887	-2.2203	0.5434	0.7798	-2.1664	-0.092092	-0.035553	-0.20574	-0.1172	-0.11225	0.70066	0.15532	0.99617	-1.7635	0.69431	0.47394	-0.72229	-0.78614	-0.7958	1.7474
CH16	0.07458	-1.0185	-0.5409	-0.14918	-1.1132	-1.2289	0.16288	0.48597	-1.9691	0.28773	0.34119	-0.28783	0.43062	0.14539	0.84295	-0.16368	0.3787	-1.1871	0.54734	1.2683	-2.3306	-0.75891	-0.26884	1.6381
CH17	-0.47681	-1.0538	-0.71951	0.016825	-0.75978	-0.92103	1.2781	0.0034627	-0.21395	0.72337	0.90418	-0.70671	-0.42147	0.29201	0.99621	-0.070645	-1.0392	-0.83212	-0.10995	0.73083	-1.8383	-0.13041	-0.50815	2.1862
CH18	-0.18684	-0.69227	-1.1541	0.1637	0.11219	-0.86965	1.6374	-0.03407	0.28777	0.74067	1.6613	-0.76548	0.38718	0.68009	0.55084	-0.13849	-1.1571	-1.0145	-0.035173	0.18333	-1.3757	0.72112	-0.67867	2.7255
CH19	0.34634	-0.59369	-1.0353	0.50024	0.28061	-0.99936	1.3283	0.11037	0.46595	0.4823	1.9459	-0.63713	0.76654	0.64539	0.037626	-0.11307	-0.90292	-0.93897	-0.12358	0.081691	-0.82567	0.69343	-0.5765	2.3159
CH20	0.61869	-0.75264	-0.72401	0.67809	0.29533	-1.0658	0.75206	0.0089346	0.3367	0.28923	1.8312	-0.39688	0.79521	0.71628	-0.20212	-0.0058122	-0.78077	-0.76285	-0.33465	0.26272	-1.0071	0.78854	-0.24182	2.4692
CH21	0.01108	-0.97298	-0.57988	0.66776	0.26279	-0.96751	0.61468	-0.52629	0.38827	0.049898	2.2043	-0.419	0.44558	0.40097	0.3029	0.082816	-1.09	-0.98546	-0.65702	0.040334	-1.4181	0.56434	-0.34795	2.8645
CH22	-0.2324	-0.90264	-0.23838	0.54697	0.33837	0.63722	0.34741	-1.4934	0.37866	-0.38294	2.1544	-0.89273	0.012164	0.04827	1.4242	-0.58563	-1.4125	-0.43048	-0.69335	-0.2528	-2.1875	-0.089958	-0.59434	2.7236
CH23	0.18647	-0.19714	-0.32293	0.5397	-0.74757	-0.50202	-0.61892	-2.0399	-0.81117	-0.94775	3.2471	0.58395	0.47309	0.42392	0.56756	-0.62746	-0.56009	-0.080229	0.5456	-2.231	-1.2062	-0.46162	0.081318	2.1674
CH24	1.5009	-2.505	-0.59591	0.3003	-1.9214	-1.4535	0.48753	0.023341	-2.1619	0.63471	-0.88324	0.25449	-0.3745	0.10707	0.051785	-0.2477	-0.72664	-1.2647	0.45557	0.83078	-1.2457	-0.55423	-0.99535	1.3878
CH25	-0.75385	-0.99219	-1.1488	-0.072938	-1.6167	-0.79881	0.4586	-0.24919	-1.2203	0.58634	-0.30622	0.91059	-0.96121	-0.32405	0.30849	-0.20423	0.044587	-1.451	0.62183	0.54111	-1.5746	-0.77372	-1.1118	1.1723
CH26	-1.1008	-1.1768	-1.1028	-0.38087	-1.4487	-0.37667	1.401	0.24004	-0.51295	1.4325	-0.030219	-1.2218	-0.83503	0.18012	1.1056	0.38054	-1.6447	-0.23499	-0.083782	0.31479	-2.2249	-0.55344	-0.89477	2.5424
CH27	-0.58161	0.076478	-1.2075	-0.50656	0.055552	0.043709	1.8931	0.47463	-0.057943	1.3933	0.50364	-0.96986	-0.67018	0.38011	0.62855	0.19286	-1.4196	-0.17713	0.054352	0.014941	-1.4254	0.17158	-0.75856	1.958
CH28	-0.30927	0.33159	-0.86878	-0.30027	0.35173	0.2681	1.6565	0.61118	0.035516	1.2506	0.79178	-0.33168	-0.6316	0.86691	0.19321	-0.045415	-0.98066	-0.015849	0.15529	-0.32437	-0.84125	0.55065	-0.41659	1.3039
CH29	-0.32967	0.50214	-0.83082	-0.1704	-0.15028	0.07286	1.2955	0.27422	-0.14518	0.65374	0.68548	-0.023621	-0.27598	1.4583	-0.73636	-0.38999	-0.31568	-0.15842	-0.077987	-0.28943	-1.6371	0.34189	-0.45502	0.96878
CH30	-0.6408	-0.16218	-1.0933	-0.20449	-0.58124	-0.27078	0.59805	-0.34382	0.067264	-0.17718	0.85798	-0.087158	-0.37391	1.2423	-0.76097	-0.45316	-0.46291	-0.40216	-0.70044	-0.59256	-2.5194	0.77416	-0.92724	1.3332
CH31	-0.51753	0.082337	-1.2598	-0.40324	-1.1525	0.63363	-0.16673	-1.2999	0.099691	-0.79303	1.4401	-0.17525	0.083562	0.50448	0.47235	-1.3992	-1.0365	-1.0883	-0.79933	-1.7577	-3.9292	-0.22297	-1.1783	1.7598
CH32	0.77468	-0.92047	-0.91748	0.89592	-1.4333	0.28108	-0.47675	-1.0346	-0.41401	-0.479	2.2241	0.73329	0.14765	0.15343	0.94395	-1.2396	-1.0946	-1.3495	-0.72478	-1.3887	-1.7655	0.043133	0.52669	1.0245
CH33	-1.0133	-1.3559	-0.42438	-0.74883	-2.5269	-1.3692	0.55225	-1.1466	-2.0357	1.2823	-0.56626	0.16785	-1.0715	0.11398	0.86879	-1.0617	-0.56061	-1.0949	0.72551	1.3423	-1.5096	-0.53324	-1.3403	1.2433
CH34	-1.9115	-1.8732	-0.98317	-1.0956	-2.4751	0.68124	0.69978	-0.80721	-1.3958	1.6056	-1.625	-1.0824	-0.64423	0.16743	0.97313	-0.72245	-1.0963	-0.31062	0.087543	0.51536	-1.4825	-0.44184	-1.2822	2.3072
CH35	-1.8985	-0.82424	-0.91109	-1.5894	-1.0912	1.1024	1.1232	-0.019768	-0.38763	2.1753	-1.6599	-1.3899	-1.5104	-0.087509	0.65089	-0.15871	-0.81678	0.21568	-0.14485	0.12523	-2.3751	-0.51156	-1.2445	2.3372
CH36	-1.5392	-0.60237	-0.537	-1.788	-0.30356	1.0256	1.4325	0.3323	-0.71391	1.636	-1.0647	-1.8363	-1.4569	-0.16082	0.38397	-0.26281	-0.83222	0.75552	0.15333	0.0043653	-1.9507	-0.79744	-1.0224	2.2527
CH37	-1.1281	-0.04816	-0.5429	-1.3965	0.55127	0.73293	1.5942	0.54353	-0.41003	1.2177	-0.16945	-1.1623	-1.5178	0.3228	0.25807	-0.5154	-0.65823	0.30739	0.050725	0.11852	-1.0193	0.030348	-0.062704	1.8048
CH38	-1.1912	0.50365	-0.74377	-0.66997	-0.27088	0.82731	1.5682	0.084306	-0.33997	0.90683	-0.13431	-1.0346	-1.2444	0.33429	-0.9838	-0.59081	0.069617	0.18209	0.2043	-0.0038194	-1.567	0.52782	-0.46149	1.6731
CH39	-0.68504	0.28293	-1.8774	-0.58918	-1.2068	-0.13333	0.84773	-0.79537	-0.059495	-0.12254	0.19254	-0.16493	-1.1215	0.92082	-1.7574	-0.26571	-0.86416	-0.67	-0.27178	-0.17004	-2.0347	1.0675	-0.97291	0.79006
CH40	-2.1851	-0.71536	-1.1443	-0.13501	-1.8022	0.35307	0.17212	-0.63747	0.12136	-1.572	-1.6305	-0.4826	-0.56183	0.0065851	-0.25961	-0.88725	0.26737	-0.65034	-1.1014	-1.1049	-2.6353	0.31786	-1.3707	1.1911
CH41	-0.11862	-0.98755	-1.8279	0.51381	-0.54689	0.072345	-0.34348	-0.78187	-0.31333	-1.5603	-1.1365	-0.020537	1.0309	1.0668	0.53304	-1.2461	-0.18823	-1.3132	-0.45782	-1.3888	-1.0584	0.39692	-1.1921	1.0042
CH42	-0.81287	-0.98093	-1.7327	-1.5056	-1.4561	1.0781	0.5035	-1.1692	0.3625	0.59721	-1.7818	-1.2414	-1.5626	-0.85984	-0.38946	-1.6569	-0.68434	0.10044	0.6208	-0.72416	-0.5955	-0.69232	-1.2067	2.1407
CH43	-1.3754	-1.0519	-0.75569	-1.2671	-1.4829	1.4053	1.0932	-1.402	-0.25242	1.7864	-2.1912	-1.092	-0.93057	0.0048182	-0.00045252	-1.6426	-0.72919	-0.16412	0.67597	-0.31814	-0.96881	-1.2467	-1.1424	2.0947
CH44	-2.3502	-0.94312	-0.68074	-2.5049	-1.4697	1.4448	0.82162	-0.9071	-0.31414	1.4396	-2.2914	-2.199	-2.0079	-0.90421	-0.24129	-1.2178	-0.071027	0.54081	0.54146	-0.19618	-1.5786	-1.4667	-1.598	2.482
CH45	-2.0204	-0.57049	-0.41235	-2.8494	-0.96002	0.84921	0.92391	-0.25209	-0.68605	1.0391	-1.8291	-2.5028	-2.4906	-0.80186	-0.36012	-1.1777	-0.17395	0.84743	0.26481	-0.073732	-1.6388	-0.93068	-1.3371	2.2645
CH46	-1.7704	-0.014625	-0.53987	-2.698	-0.036572	0.52521	0.81725	0.71855	-0.57235	0.58637	-0.95564	-1.8852	-2.1524	0.18941	-0.35023	-0.73809	-0.087243	0.7089	-0.15228	-0.077395	-1.135	-0.30302	-0.033763	2.1293
CH47	-1.0411	0.13865	-0.99003	-1.9385	-0.39338	0.9412	1.2984	0.97154	-0.30527	0.38642	-0.55223	-1.9988	-1.9127	0.23803	-0.9249	-0.27909	0.64333	0.13236	-0.75492	-0.19099	-1.1846	-0.19283	0.37817	1.7994
CH48	-1.8163	-0.22329	-1.4988	-1.5176	-1.4773	0.011184	1.4556	0.35814	-0.57477	-0.41587	-1.352	-1.0125	-1.1168	-0.059743	-1.6992	0.64686	0.70302	-0.51446	-1.4663	-0.24322	-1.3102	-0.14519	-1.1477	0.91786
CH49	-2.0999	-0.91408	-1.1276	-1.1865	-0.78496	-0.11999	0.83341	0.015774	0.0078498	-0.97432	-1.9763	-0.76502	-0.37997	-0.28834	0.53224	0.79605	0.69002	-1.2066	-1.2782	-0.61451	-0.86208	0.099838	-2.0648	0.61927
CH50	-0.56361	-1.4903	-0.60293	-0.97947	-0.40255	0.0068106	0.51231	-0.40163	-0.11543	-0.038361	-2.561	-0.23293	0.67632	0.54387	0.69468	0.21413	0.57178	-1.8186	-0.69833	0.23996	0.26455	-0.53291	-1.6781	0.22252
CH51	-0.76064	-1.0499	-1.7173	-1.5287	-1.5005	0.99857	0.5051	-1.0838	0.29329	0.64249	-1.6859	-1.3049	-1.4296	-0.83235	-0.57657	-1.7101	-0.65838	0.19486	0.5943	-0.7848	-0.72387	-0.69836	-1.1691	2.1378
CH52	-0.98572	-0.92122	-1.7048	-1.6682	-1.5405	1.011	0.4217	-1.0175	0.3291	0.41386	-1.8034	-1.4354	-1.5438	-0.97121	-0.5741	-1.7896	-0.76182	0.27452	0.51643	-0.91298	-0.71161	-0.85591	-1.2661	2.1028
CH53	-0.99042	-0.89837	-1.6266	-1.6691	-1.5933	1.0291	0.42052	-1.042	0.37656	0.41838	-1.8038	-1.4671	-1.5199	-1.0475	-0.57852	-1.8113	-0.73356	0.21284	0.55847	-0.88704	-0.80516	-0.91924	-1.2996	2.1182
CH54	-1.9468	-1.0947	-1.9835	-3.087	-1.641	0.0026721	0.0010779	-0.57654	-0.83009	-1.2237	-1.9943	-2.1504	-2.4394	-0.79656	-0.4988	-1.3709	-0.043634	-0.060507	-1.7729	-0.99097	-1.5519	-1.2312	-0.86557	1.5818
CH55	-2.0722	-1.4826	-1.9988	-1.914	-1.1762	-1.042	0.73014	0.14418	-0.9467	-1.6615	-2.5608	-1.0172	-1.1515	-0.34254	-1.3545	0.97772	0.27875	-0.94083	-2.3688	-0.48227	-0.93943	-1.1608	-1.1953	0.48853
CH56	-2.0864	-1.4532	-1.9504	-1.8391	-1.2207	-1.0586	0.69598	0.15739	-1.0166	-1.5827	-2.5063	-1.0658	-1.1105	-0.42301	-1.2515	0.91546	0.32684	-0.87862	-2.3439	-0.42212	-0.83083	-1.232	-1.1714	0.35481
CH57	-2.1336	-1.4072	-2.0007	-1.7737	-1.2512	-1.0534	0.68605	0.14347	-1.0194	-1.6687	-2.5482	-1.0286	-1.095	-0.38953	-1.48	0.88915	0.24113	-0.98694	-2.3699	-0.48461	-0.87903	-1.2217	-1.256	0.49119
CH58	-0.26344	-1.2891	-2.4928	-1.855	-2.4041	-0.3504	-1.3089	-0.19587	-0.1449	-0.85431	-1.8539	0.65073	-1.9403	-0.40627	-0.11049	-2.552	-2.194	-1.0032	-1.0786	-1.101	0.16729	-0.86885	-1.3625	1.134
CH59	-1.3926	-1.9728	-3.2601	-1.8941	-2.9658	-0.43131	-0.46058	-0.52864	-0.71726	-1.7316	-1.9644	-0.34449	-2.2954	-0.70745	-0.53033	-1.8387	-1.091	-1.9372	-2.4243	-0.89851	-0.7255	-1.2961	-1.8258	0.80129
CH60	-2.1341	-1.4162	-1.9786	-1.8726	-1.2503	-0.989	0.67055	0.17406	-0.99486	-1.6499	-2.5593	-1.0682	-1.0952	-0.37436	-1.4167	1.0117	0.3083	-0.94635	-2.4095	-0.5304	-0.8653	-1.1669	-1.2218	0.46606

## Sheet: Active 1st
	F01	F02	F03	F04	F05	F06	F07	F08	F09	F10	F11	F12	F13	F14	F15	F16	F17	F18	F19	F20	F21	F22	F23	F24
CH01	2.3613	-0.098183	0.51082	0.73329	0.61153	2.0018	-0.34804	1.0359	1.1165	2.2077	0.98323	0.27101	1.7421	-0.20226	0.078518	1.3832	-0.43145	1.2321	0.43098	0.75623	1.6109	-0.56044	1.0121	1.3375
CH02	2.2999	-0.35819	0.56659	0.6613	0.52525	2.0066	-0.7804	1.2267	0.92246	2.2435	0.61972	0.23371	1.2389	-0.092741	0.20615	1.0297	-0.705	0.65896	0.2909	1.1297	1.7332	-0.61366	1.408	1.2966
CH03	2.0307	-0.65387	0.51789	0.73982	0.73914	1.7098	-0.51792	1.3451	0.85738	2.5729	0.58413	0.48121	1.3573	-0.013838	0.14163	0.71738	-1.367	0.23376	0.60531	1.2511	1.5722	-0.8522	1.3989	1.5367
CH04	2.0821	0.24844	0.22108	0.96331	1.1185	1.6495	-0.74141	1.3925	0.82221	2.4072	1.042	-0.21632	1.9381	-0.21093	0.59042	1.4674	-0.74768	1.018	-0.26476	0.74261	1.486	-0.24435	1.7439	1.1388
CH05	1.7099	-0.75031	0.24995	1.4121	0.81888	1.4308	-0.32214	1.6153	0.54515	1.7743	0.23848	0.25206	1.2089	-0.048057	0.029456	1.1742	-1.8552	-0.12066	0.35003	1.374	1.4671	-0.85704	1.9499	1.752
CH06	2.2516	0.39604	0.28461	0.43665	1.2833	1.8994	-0.89779	1.2655	0.64818	2.7374	0.51751	-0.5539	2.1559	-0.028185	0.44299	1.8702	-0.66888	1.3001	-0.0082406	0.87235	1.194	0.12858	1.567	1.1974
CH07	2.2386	0.45297	0.19751	0.41277	1.2541	1.8841	-0.85736	1.2142	0.63234	2.7559	0.55527	-0.58319	2.2087	-0.07974	0.43149	1.8658	-0.67889	1.3463	-0.05723	0.94489	1.2371	0.10972	1.5883	1.2211
CH08	2.2057	0.47292	0.2941	0.43952	1.2474	1.9621	-0.91958	1.2241	0.66874	2.7297	0.57707	-0.58596	2.1542	0.031064	0.45303	1.8872	-0.62495	1.3539	0.033179	0.89491	1.2205	0.1366	1.581	1.197
CH09	1.7387	-0.34624	0.29363	1.1862	1.7384	1.3242	-0.77343	1.5437	0.58534	2.4342	1.0955	-0.098114	2.0898	-0.36911	0.5321	1.755	-1.6683	0.60683	0.010443	0.97177	1.2766	-0.29745	1.6829	1.3971
CH10	1.5686	-0.73281	0.088051	1.4685	1.9617	1.1802	-0.54888	1.5715	0.5601	2.1758	0.9562	0.0098235	1.9105	-0.50693	0.54265	1.7126	-1.8348	-0.16905	0.19218	1.0244	1.2338	-0.53744	1.5245	1.5049
CH11	1.5766	-0.78502	0.032273	1.6754	1.652	1.1171	-0.45715	1.6299	0.58857	2.08	0.71623	0.20777	1.738	-0.56555	0.45507	1.5116	-1.7693	-0.5186	0.40636	1.3788	1.4296	-0.64723	1.6538	1.7949
CH12	1.3488	-0.81254	0.010161	1.9153	1.324	0.98109	-0.1169	1.7366	0.61238	2.0322	0.48423	0.37726	1.6515	-0.21352	0.084666	1.466	-1.5737	-0.93262	0.53629	1.7316	1.2921	-0.63378	1.759	1.7877
CH13	1.6275	-0.6555	0.16987	1.635	0.30217	1.2326	-0.026436	1.27	0.47453	2.1203	0.78846	1.1741	1.3937	0.32715	-0.73019	1.1168	-0.79604	-0.19037	0.43133	1.8742	1.2029	-0.73459	1.7637	2.0352
CH14	1.6149	-0.64344	0.053501	1.6956	0.31815	1.174	0.0040154	1.2582	0.49451	2.1032	0.91979	1.1598	1.3434	0.32805	-0.76478	1.0744	-0.79614	-0.24056	0.40591	1.9011	1.202	-0.68947	1.7338	2.0685
CH15	2.4079	0.87483	0.62815	0.082179	0.80948	1.7366	0.016972	0.22908	1.0404	3.8575	0.94203	-0.63087	2.4313	0.33158	0.012744	1.8254	0.0086732	0.8276	0.44762	0.9563	1.0507	1.0663	1.0428	1.4209
CH16	2.4108	0.43468	0.33709	0.33206	1.4106	1.7388	-0.53665	0.52357	0.37301	3.4747	0.7843	-0.60322	2.6725	0.091215	0.45704	2.1014	-0.25883	0.99954	0.41645	0.90544	0.92043	0.70886	1.9522	1.6352
CH17	2.1974	0.231	0.54196	0.99979	1.8296	1.1827	-1.0589	0.62169	0.51858	3.1394	0.72036	-0.1037	2.8132	0.13187	0.35438	1.8686	-0.8439	1.3437	0.3924	1.1155	0.71421	0.30002	1.8042	1.5971
CH18	1.8537	-0.48839	0.44104	1.0949	1.8898	0.92411	-0.88747	0.84924	0.74435	2.8642	0.99848	0.1716	2.6697	-0.10943	0.33128	1.8216	-1.051	0.87502	0.31006	0.91288	0.82799	0.17759	1.7331	1.6241
CH19	1.5789	-0.83407	0.32353	1.2257	1.9106	0.66498	-0.84126	1.1429	0.72264	2.3915	0.81629	0.412	2.3846	-0.2864	0.31828	2.0062	-1.4578	0.076466	0.40168	1.0599	0.86166	-0.0076172	1.4245	1.5809
CH20	1.3169	-1.3481	0.10741	1.5755	1.6699	0.4098	-0.58432	1.4439	0.67902	2.1986	0.35507	0.36653	2.0518	-0.88965	0.2525	1.8413	-1.4922	-0.68244	0.8709	1.3795	1.0005	0.0027549	1.4057	1.679
CH21	0.80284	-1.1699	-0.2171	1.8065	1.2873	0.31093	-0.15437	1.7054	0.48118	2.1549	0.35579	0.53852	1.9807	-0.79159	-0.07853	1.6771	-1.3114	-1.6077	1.2328	1.5687	0.97684	-0.31085	1.6996	1.9912
CH22	1.0931	-1.2993	-0.39535	1.8876	0.72917	0.4698	0.53927	1.8811	0.37834	2.3775	1.0258	1.4912	1.8505	-0.28611	-0.70871	1.3891	-0.93244	-1.455	1.3246	1.9795	0.92102	-0.62427	1.7547	1.8342
CH23	1.1707	-1.2602	-0.54599	1.9719	0.9616	1.116	0.56667	1.892	-0.023402	1.9833	0.069183	1.2973	1.907	0.053635	-0.96448	-0.3907	-0.70421	-1.4427	1.3969	0.87128	0.67946	-0.4627	1.3755	1.8036
CH24	2.1653	-0.11311	0.59566	0.063594	0.93596	1.2473	0.81686	0.79213	0.54702	3.3376	0.90972	-0.27772	2.8118	0.19446	0.13294	0.70176	-0.49077	0.24211	0.25136	0.81175	1.3066	0.84977	1.2605	1.5979
CH25	1.9555	0.63944	0.40089	-0.12137	1.6407	2.0102	-0.2998	-0.18875	0.31968	3.5446	0.58782	-0.39509	2.7507	0.49883	0.87168	2.2156	0.51845	0.57106	0.81176	1.1515	0.67344	1.0739	1.1127	1.4249
CH26	2.0874	-0.15979	0.75855	1.101	1.4615	0.85101	-0.52325	0.68126	0.24134	3.1108	0.65241	0.13014	2.5199	0.83475	0.32911	1.8272	0.26695	0.74912	1.0385	1.3495	0.72657	0.75317	1.7352	1.6367
CH27	2.0026	-0.72998	1.094	1.1239	1.7969	0.4298	-0.4094	0.65549	0.082385	2.8481	0.74381	0.32891	2.4418	0.68991	-0.11459	1.6217	0.22411	0.81689	0.82676	1.0011	0.43488	0.60255	1.9457	1.8325
CH28	1.87	-1.3596	0.53004	0.91941	1.6987	0.12714	-0.15428	0.75756	-0.16419	2.6334	0.27786	0.43018	2.3503	0.32829	-0.26585	1.6911	-0.036195	0.35515	1.0287	0.90987	0.79113	0.48086	1.8503	2.0905
CH29	1.6614	-1.9551	0.50741	0.9214	1.6401	-0.24304	-0.29317	1.2954	-0.043525	2.2622	0.25582	0.39641	2.2604	0.18778	-0.20677	1.7465	-0.21558	-0.30397	1.8093	1.1906	0.46962	0.31729	1.65	2.0187
CH30	0.84469	-2.2448	-0.0010199	1.3377	1.5595	-0.55013	0.13495	1.4711	-0.1175	2.3674	0.33609	0.47144	2.1634	-0.28789	-0.26312	1.4512	-0.37574	-1.015	2.3161	1.5938	0.63301	0.0035342	1.6634	1.5374
CH31	0.72059	-1.6684	-0.080401	1.5441	1.2483	-0.32311	1.4532	1.956	-0.1304	2.1519	0.71576	0.99459	1.7015	-0.86564	-0.8283	0.91782	-0.48808	-1.1412	1.9982	2.2832	0.24285	-0.85037	0.71532	1.4181
CH32	1.1736	-1.1559	-0.83297	1.4771	1.5637	-0.072151	1.6544	2.0081	0.38561	2.1697	-0.9544	1.1132	1.1239	-0.011452	-0.93144	-0.35815	-0.70052	-1.5604	1.5312	1.615	0.38043	-0.85925	1.7458	1.1542
CH33	1.7168	-0.22555	0.2942	0.047951	1.1855	1.2178	-0.10108	0.49904	-0.28995	3.2818	0.5325	-0.00093219	2.7699	0.34185	0.40279	1.0538	0.088291	0.41489	0.82515	0.99351	1.011	0.4624	1.7424	1.0371
CH34	1.3285	-0.4902	-0.36948	0.43385	0.75268	1.261	-0.037136	0.2741	-0.065589	2.5308	0.030311	-0.39892	1.1536	0.62615	0.61785	1.4785	0.9463	-0.46535	1.5794	1.0809	1.197	0.85645	1.1699	1.6796
CH35	1.411	-0.73911	-0.032271	0.47071	0.92045	1.0058	0.16351	0.6112	-0.10815	1.7332	0.08361	0.24089	1.1949	1.2453	0.39224	1.8172	1.3763	0.34877	1.7981	1.5218	1.1301	0.67397	1.8929	1.2514
CH36	1.3679	-1.0489	0.048814	0.5066	1.2603	0.71918	0.13512	0.33982	-0.23958	1.5786	0.3589	0.4581	1.4954	0.80842	-0.013972	1.6055	1.4772	0.88637	1.7055	1.5217	1.062	0.65333	1.9421	1.2137
CH37	1.6304	-1.2949	0.1034	0.59538	1.6116	0.12757	0.221	0.40311	-0.40612	1.9913	0.51538	0.43631	1.8118	0.73069	-0.73651	1.6791	0.72573	0.79551	1.993	1.4022	1.016	0.42661	1.6704	1.566
CH38	1.4018	-1.6961	-0.16126	0.63872	1.6227	-0.3188	0.38285	0.50419	-0.51599	1.632	0.39772	0.55787	1.9401	0.80585	-0.47315	1.6392	0.40658	0.2214	2.6469	1.7413	0.55243	0.2047	1.2284	1.3841
CH39	0.82189	-1.8361	-0.020986	1.1747	1.421	-0.80734	0.64107	0.82898	-0.20121	2.1732	0.4856	0.84407	2.1601	0.31959	-0.54369	1.1542	0.15328	-0.33007	2.4472	1.9135	0.31045	-0.20291	0.96993	0.87276
CH40	0.045562	-2.0432	-0.62377	1.0406	1.3906	-0.85866	1.6011	1.9085	-0.57858	1.8679	0.82369	0.79318	1.866	-0.44414	-0.60215	0.51415	-0.040628	-0.78747	2.3096	1.9003	0.10168	-0.85836	-0.022335	0.69489
CH41	-0.34115	-2.0038	-0.39952	0.61503	0.82436	-0.079188	1.5053	2.1006	-0.014007	1.7265	0.17548	0.7099	1.9714	-0.3007	-1.0361	0.21659	0.14783	-1.1284	1.6132	1.0707	-0.80739	-1.0764	-0.32586	0.37976
CH42	-0.34576	-1.3502	-1.2337	-0.26985	0.24986	0.9043	-0.33688	-0.32976	-1.504	0.022536	-1.1524	-0.095483	0.39599	0.58343	-0.18354	0.48771	0.67641	-0.47683	1.5498	1.1562	0.62936	-0.58424	1.2561	-0.018842
CH43	0.20862	-1.0656	-1.0449	-0.0024998	0.29176	1.1803	0.048265	-0.11282	-0.69905	0.72145	-0.98992	-0.055829	0.47078	0.55263	-0.16631	1.015	1.3288	-0.42535	1.7342	0.92963	1.1181	0.14368	1.2928	0.95696
CH44	-0.10157	-1.4889	-1.4352	-0.33849	0.39404	0.86211	0.16825	-0.05711	-0.77532	0.51005	-1.0401	0.090793	0.75453	0.40986	-0.12399	0.97976	1.7289	0.061855	1.5935	1.2349	1.7389	0.014788	1.4031	0.60473
CH45	-0.20699	-1.4539	-1.0304	-0.45057	0.37668	0.25588	0.10939	-0.046636	-0.8579	0.43106	-1.2651	0.066396	1.0708	0.48288	-0.19955	0.61188	1.6861	-0.097756	2.1067	1.3227	1.414	-0.18185	1.2125	0.48721
CH46	0.30571	-1.1513	-1.621	0.12625	0.92758	0.25834	0.19962	0.3706	-0.44821	1.0541	-0.041528	0.18094	1.4669	0.55086	-0.78296	1.0512	0.98518	1.1091	2.2729	1.5212	1.1086	-0.19323	1.0572	0.66119
CH47	0.3034	-1.5426	-1.1764	1.0562	1.0021	-0.11979	0.39997	0.73231	-0.5533	1.11	0.35471	0.40216	1.5976	0.63252	-0.59152	1.2118	0.47702	0.27	3.0719	1.7177	0.83267	-0.17207	0.26397	1.0203
CH48	-0.31821	-1.9569	-0.89618	0.59227	0.5734	-0.59645	0.73458	0.94991	-0.94088	0.79743	0.63321	0.81071	1.8521	0.47079	-0.92942	0.78769	0.26695	-0.29927	2.417	1.8089	0.3731	-0.53906	-0.57347	1.2845
CH49	-0.63277	-2.0598	-1.1894	0.54487	0.38732	-0.4548	1.4317	1.4682	-0.74237	0.99663	0.64935	0.8076	2.1526	-0.17558	-0.90083	0.3524	0.4595	-0.32207	2.1459	1.5749	-0.27747	-1.1852	-1.163	0.47411
CH50	-1.449	-1.8343	-0.98677	-0.5708	0.25824	-0.32829	1.0891	1.8366	-0.49779	1.1571	0.17545	1.3876	1.6677	-0.86432	-1.0774	-0.48862	0.88178	-0.35948	1.8191	0.25942	-1.4352	-1.4332	-1.347	-0.76316
CH51	-0.35918	-1.3476	-1.2629	-0.3017	0.26432	0.918	-0.33165	-0.33615	-1.4639	0.064321	-1.2235	-0.063187	0.40828	0.62084	-0.1558	0.40177	0.72949	-0.46567	1.5668	1.1898	0.66575	-0.57807	1.1634	0.026565
CH52	-0.39064	-1.4837	-1.3628	-0.38871	0.22564	0.75862	-0.30078	-0.34055	-1.5142	-0.07005	-1.3318	-0.061922	0.51558	0.62338	-0.28241	0.25218	0.74634	-0.26629	1.6341	1.2794	0.74232	-0.70959	1.1934	-0.12206
CH53	-0.41045	-1.4891	-1.3807	-0.37412	0.25269	0.73451	-0.29473	-0.37766	-1.5654	-0.03406	-1.2855	-0.081564	0.49032	0.58484	-0.29073	0.22088	0.72219	-0.31223	1.6986	1.2483	0.78032	-0.72122	1.1796	-0.11919
CH54	-1.0016	-1.8446	-2.2521	-0.50206	0.28252	-0.32995	-0.38153	0.087719	-1.0493	-0.0032852	-1.5	0.58981	1.0952	0.52458	-1.2766	-0.09073	0.1797	-0.3212	2.0314	1.7423	0.28124	-1.6691	0.40299	0.0010711
CH55	-1.2526	-1.8721	-1.8812	-0.20185	0.018413	-0.73504	1.1012	1.0218	-1.3818	0.37039	-0.12622	1.4733	1.1922	0.36731	-1.4293	-0.15943	0.016399	-1.0586	2.138	1.2767	-0.88141	-2.0475	-1.3212	0.31074
CH56	-1.2921	-1.8694	-1.9182	-0.18299	-0.046429	-0.73377	1.0818	1.0101	-1.34	0.32446	-0.075426	1.4679	1.2377	0.35122	-1.419	-0.18226	0.025772	-1.0659	2.1598	1.2969	-0.91151	-2.0308	-1.3292	0.27578
CH57	-1.31	-1.8323	-1.8253	-0.21184	0.00054637	-0.70057	1.068	1.0181	-1.4098	0.41304	-0.12739	1.4593	1.2689	0.30413	-1.4454	-0.20403	0.089835	-1.0459	2.1143	1.287	-0.93887	-2.0271	-1.3676	0.295
CH58	-0.69499	-1.3801	-1.3414	-1.0569	0.32298	-0.21317	-0.50942	-0.34998	-1.4846	-0.19596	-1.8971	0.8301	0.96673	1.0425	-1.8589	-0.38078	0.23383	-0.057923	1.7708	1.387	0.70405	-1.3049	0.54259	-1.3317
CH59	-1.1054	-1.6627	-1.8277	-1.0419	0.31957	-0.77271	-0.35422	-0.058946	-1.6537	-0.1385	-1.2135	0.40991	1.1275	0.66951	-2.1322	-0.56944	-0.11942	-0.90016	1.7263	2.037	0.078273	-1.938	-0.33672	-0.79112
CH60	-1.303	-1.8601	-1.8582	-0.23577	-0.0093718	-0.7302	1.0327	1.0167	-1.3449	0.3908	-0.11248	1.4994	1.3053	0.36054	-1.3915	-0.18493	0.081342	-1.0475	2.1352	1.3373	-0.90341	-2.026	-1.2913	0.37937

## Sheet: Active 2nd
	F01	F02	F03	F04	F05	F06	F07	F08	F09	F10	F11	F12	F13	F14	F15	F16	F17	F18	F19	F20	F21	F22	F23	F24
CH01	-0.19693	-0.36197	1.0576	0.074939	-1.2862	-0.98557	0.6405	0.23663	0.34914	0.31839	0.18225	-0.73712	0.89993	1.3341	1.3468	0.86763	0.28547	1.1741	0.62926	0.2507	-0.72568	0.21929	0.049928	-0.041684
CH02	-0.11178	-0.74183	0.8424	0.20072	-0.92102	-1.565	0.51774	0.51676	0.50732	-0.19554	0.36777	-0.65751	1.2155	1.5741	1.5697	0.34491	0.2533	1.2843	0.83291	0.55057	-1.1743	-0.016108	-0.051506	-0.5378
CH03	0.13782	-0.29103	0.67231	0.018248	-0.55932	-1.7415	0.013189	0.62202	0.59865	-0.32379	0.30051	-0.74439	1.1603	1.5055	1.0173	0.087433	0.018699	1.3654	0.58366	0.47845	-1.4881	-0.23988	-0.13235	-0.53001
CH04	-0.33607	-0.89613	0.30965	0.060003	-0.73324	-0.96396	0.39584	0.74935	0.24773	-0.3533	0.56764	-1.1787	1.0603	1.372	0.55763	0.4443	0.29413	1.2941	0.32218	0.46181	-1.2365	0.059832	-0.56695	-0.3578
CH05	-0.20067	-0.84154	0.2724	0.0030367	-0.2606	-1.449	-0.37612	0.68463	0.79461	-0.36448	0.49348	-0.98554	1.0123	1.3923	0.39977	0.13101	0.11654	1.646	0.42503	0.44442	-1.5432	-0.75239	-0.38508	-0.30228
CH06	-0.518	-0.47132	0.61517	-0.251	-0.64944	-0.17145	0.33353	1.0571	0.071163	-0.26582	0.49423	-1.3167	0.48586	1.2874	0.41461	0.82881	1.103	1.3773	0.59447	0.35047	-0.97953	-0.041362	-0.53796	-0.37205
CH07	-0.52197	-0.56057	0.59283	-0.27479	-0.67803	-0.24974	0.35115	1.0467	0.12019	-0.18799	0.51174	-1.3696	0.52082	1.2875	0.47718	0.8708	1.1547	1.381	0.60624	0.39101	-0.98568	0.037533	-0.56003	-0.39084
CH08	-0.51623	-0.47341	0.56516	-0.31385	-0.60042	-0.33989	0.29058	1.0434	0.11912	-0.22243	0.56129	-1.2846	0.62507	1.2756	0.545	0.85729	1.1153	1.341	0.66257	0.38205	-0.97377	-0.03194	-0.52388	-0.3491
CH09	-0.16448	-0.68499	0.16902	-0.047391	-0.36267	-0.84587	0.0086479	1.0282	0.50964	-0.2632	0.71558	-1.1898	1.3321	1.5107	0.019483	0.38785	0.37461	1.5221	0.63195	0.29644	-1.6265	-0.751	-0.90781	-0.47622
CH10	-0.11311	-0.80695	0.19664	-0.010242	-0.41719	-1.0643	-0.42039	0.93824	0.65009	-0.17566	0.78398	-0.96562	1.4425	1.5754	-0.16319	0.29918	0.26597	1.4331	0.73036	0.23306	-1.6907	-0.91588	-1.1783	-0.29469
CH11	-0.15099	-1.2034	-0.091944	-0.087038	-0.39374	-1.1676	-0.55358	0.91066	0.92012	-0.10396	0.65161	-0.84259	1.2984	1.291	0.03107	0.40849	0.095563	1.6567	0.52196	0.26109	-1.6669	-1.086	-0.97347	-0.21307
CH12	-0.16533	-1.3334	-0.086258	-0.074257	-0.21492	-1.0949	-0.63617	0.80345	0.88799	0.052212	0.6856	-0.74177	1.1905	0.94652	0.20127	0.48624	0.1203	1.6547	0.51594	0.46989	-1.4506	-1.016	-0.81831	0.025405
CH13	-0.28361	-0.39674	0.48362	0.2859	-0.32715	-1.6106	-0.41544	0.73583	1.0654	0.34435	0.48968	-0.82477	0.70953	0.59363	1.1924	0.14347	0.24315	1.5027	0.32057	0.42442	-1.1652	-0.41244	-0.58221	0.0262
CH14	-0.31017	-0.26606	0.45671	0.24425	-0.31826	-1.5665	-0.48461	0.63562	1.0574	0.37493	0.46464	-0.76773	0.67527	0.59149	1.2534	0.15101	0.30641	1.4225	0.31892	0.41431	-1.1753	-0.46141	-0.53275	0.073635
CH15	0.10174	0.16063	1.1571	-0.35718	0.54321	1.1854	-0.2315	0.56417	-0.35637	1.1347	-0.047994	-1.1055	-0.14867	1.0761	1.4231	-0.17059	1.2309	0.71589	1.563	0.034856	-0.051714	0.80986	0.14192	-0.63835
CH16	-0.6035	-0.23353	0.59935	-0.14355	0.1292	0.40495	0.22526	1.2905	0.15917	0.12183	0.49093	-1.0323	0.11923	1.2998	0.67703	0.9391	1.6301	1.151	1.703	0.19032	-0.5478	0.59949	-0.19707	-0.60696
CH17	-0.14153	-0.83393	0.065957	0.28302	0.22839	-0.30817	0.3585	1.4496	0.26306	-0.14721	0.86123	-1.0307	0.92573	1.402	0.39324	0.51375	1.3001	1.3814	1.9163	0.32428	-0.8138	0.26479	-0.64519	-0.38225
CH18	-0.035045	-0.64392	-0.018863	0.45585	0.026916	-0.91796	0.12656	1.3442	0.30703	-0.060701	0.7893	-0.9888	1.4557	1.5331	-0.068886	0.62448	0.69417	1.3953	1.6938	0.21238	-0.94513	-0.29242	-1.1553	-0.38939
CH19	-0.1064	-0.8917	-0.09513	0.34069	-0.077747	-1.0448	-0.35327	0.92585	0.7578	0.06795	0.97661	-0.75942	1.7729	1.2428	-0.25985	0.43211	0.43289	1.2328	1.4137	0.10713	-1.0682	-0.59275	-1.4331	-0.18843
CH20	-0.3477	-0.9536	-0.23169	0.023143	-0.29459	-0.84093	-0.93441	0.98896	0.88469	-0.047522	0.96501	-0.54326	1.5095	0.94804	-0.65231	0.49674	0.19284	1.4172	1.0998	0.31591	-1.2149	-0.61456	-1.3544	0.1125
CH21	-0.27136	-1.1671	-0.28597	-0.27073	-0.082512	-0.68555	-1.18	0.80416	0.70489	0.039172	1.0465	-0.44855	1.3406	0.54443	-0.38539	0.69054	0.081878	1.4351	0.74212	0.48629	-1.2577	-0.65772	-1.0585	0.20484
CH22	-0.37336	-0.56204	0.52495	-0.013287	-0.12166	-1.0992	-0.60436	0.84929	0.64426	0.12357	0.77376	-0.40941	1.1143	-0.023333	0.19002	0.75006	-0.30539	1.5762	0.3433	0.81221	-1.2996	-0.29723	-0.80733	0.15451
CH23	-0.92619	-1.3435	-0.088252	0.17274	-0.18633	-1.1525	-1.7565	1.027	0.70422	0.73791	0.63281	-0.34149	0.36566	-0.41439	-0.14021	-0.14067	-1.042	1.3018	0.69056	0.70006	-1.856	-0.35766	-0.54825	0.07613
CH24	-0.074508	-0.46294	0.51072	-0.22867	0.72024	1.1933	-0.4132	0.46481	0.033577	0.22006	0.39416	-0.91631	-0.44298	0.80146	0.96485	0.072581	1.3834	1.3769	1.3781	-0.19269	-0.10717	0.22774	-0.11916	-0.87725
CH25	-0.029897	-0.90275	-0.35359	-0.0094613	0.4314	0.51116	0.26963	1.0768	0.28767	0.15402	1.2502	-0.30828	0.45148	1.2409	0.48391	-0.24894	1.021	1.9096	2.3393	0.22976	-0.28269	1.1546	0.71866	-0.63619
CH26	-0.12864	-1.6982	-0.23725	0.82103	0.42667	0.071945	0.1927	1.1264	0.48302	-0.29085	1.0828	-0.74806	1.4568	1.1149	0.55761	-0.23194	1.3435	1.698	2.7766	0.17198	-0.30164	0.95143	-0.076721	-0.14914
CH27	-0.026744	-1.5577	-0.37036	1.0304	0.34121	-0.74772	0.12525	1.0621	0.6728	-0.093028	1.1646	-0.55826	1.6664	1.2286	-0.015068	-0.12936	0.8226	1.3704	2.607	0.34915	-0.059628	0.76905	-0.72415	-0.3081
CH28	-0.38643	-1.6329	-0.44346	0.9765	-0.079664	-1.0518	-0.29595	0.75244	0.82236	0.036297	1.1523	-0.35686	1.837	1.1189	-0.28666	0.25174	0.6174	1.2469	2.3455	0.37199	-0.21847	0.54857	-0.96964	-0.46444
CH29	-0.42039	-1.6147	-0.39114	0.28235	-0.37845	-0.50663	-0.90585	0.39462	0.7579	-0.12358	1.4158	-0.027985	1.6425	1.0811	-0.84519	0.44334	0.031249	1.3038	1.746	0.43104	-0.46614	0.066092	-1.1096	-0.13046
CH30	-0.41015	-1.8384	-0.50169	-0.010269	-0.20768	-0.53747	-1.424	0.36689	0.84811	-0.17674	1.3238	-0.16727	1.295	0.35972	-0.94708	0.32753	-0.30914	1.4918	1.1987	0.45762	-0.89551	-0.15532	-0.84308	0.0071703
CH31	-0.60026	-1.3668	-0.37291	0.057026	0.26008	-0.47094	-1.1138	0.61629	0.85704	0.66089	0.85889	-0.18253	1.0472	0.22906	-0.56727	-0.19165	-0.5591	1.4421	0.33688	0.33431	-1.4358	-0.14555	-0.65742	0.26041
CH32	-1.352	-2.0178	-0.026005	0.7968	-0.09474	-0.11658	-1.8022	0.87163	0.62195	0.37475	0.19921	0.51079	0.41838	-0.82772	-0.26174	-0.17823	-1.1795	1.0144	0.76493	0.7378	-1.3137	-0.0032972	-0.76846	-0.45031
CH33	-0.52478	-1.868	-0.331	0.59973	1.1391	0.62854	-0.50019	0.35014	-0.47912	0.0010053	0.46366	-0.32359	0.31314	0.68918	0.46701	-0.70906	1.4206	1.3686	2.1929	0.34499	-0.61579	0.26934	-0.34983	-1.0856
CH34	-0.8594	-2.2888	-0.53391	0.17322	0.30346	0.60749	-0.25715	0.28299	-0.13597	-0.80575	0.51274	-0.55579	1.5392	0.71723	0.045911	-0.62306	1.2696	1.6805	2.1192	0.16341	-0.49445	1.0572	0.095722	-0.50128
CH35	-0.88045	-2.4005	-0.50891	0.35582	0.37114	-0.053095	-0.27389	0.72445	0.36034	-0.58934	0.37212	-0.38887	1.9777	1.1283	0.10448	-0.56476	1.0397	1.3866	2.612	0.44329	-0.13309	1.6476	0.40784	0.30908
CH36	-0.48913	-2.5602	-1.0213	0.75368	0.11268	-0.85472	-0.10522	0.60309	0.54957	-0.60888	0.51396	-0.143	1.9632	1.0048	-0.21271	-0.28063	1.0509	1.2781	2.744	0.57018	0.017107	1.2646	0.13093	0.18679
CH37	-0.47821	-2.1262	-1.1571	0.74858	-0.47109	-1.2827	-0.31222	0.18628	0.79296	-0.57085	0.75776	-0.024004	2.216	0.61702	-0.13321	-0.05352	0.88638	0.90663	2.6303	0.36855	0.035808	0.85263	-0.3226	-0.028209
CH38	-0.52773	-2.4322	-1.1436	0.39253	-0.75757	-0.87886	-0.82439	-0.34549	0.69717	-0.63982	0.87633	0.025089	1.942	0.54542	-0.37745	-0.47247	0.15379	0.77163	2.2035	-0.13743	-0.51057	0.46469	-0.15517	0.080009
CH39	-0.46438	-2.2565	-0.55483	0.13427	-0.32302	-0.69496	-1.6434	-0.26367	0.88447	-0.13103	1.2205	0.034243	1.6668	0.61865	-0.53977	-0.92183	-0.27487	0.80719	1.3221	-0.27716	-1.2162	-0.010023	-0.22958	0.3712
CH40	-1.1373	-2.1827	-0.89295	-0.35081	-0.10319	-1.0712	-1.5853	-0.38036	1.2754	0.29082	0.7625	-0.56132	1.1388	0.14356	-0.89296	-1.9449	-0.81466	0.67384	0.3679	0.041764	-0.97668	0.33889	-0.68361	-0.025709
CH41	-1.9161	-2.4577	-0.93388	-0.024574	0.50103	-0.46774	-1.8357	-0.25286	0.42227	-0.44005	1.238	0.076897	0.0093379	-0.66238	-0.91602	-1.1294	-1.9412	0.38451	0.71683	-0.1309	-1.1557	-0.0081969	-0.94919	-0.57092
CH42	-1.7455	-3.0245	-2.3057	-0.12759	0.075649	-1.1321	-0.93158	-0.61592	-0.69695	-1.6967	-0.98122	-0.24939	1.1988	-0.48594	-1.015	-0.80388	1.1928	-0.2935	0.56716	1.0131	-0.17548	-0.03676	-1.4589	-0.37576
CH43	-1.6264	-2.8646	-1.6134	0.19135	0.075792	-0.40617	-0.33319	-0.21031	-0.5127	-1.5723	-0.44682	-0.63747	1.5138	-0.076639	-0.81313	-0.68323	1.0523	0.51006	1.2092	0.66454	-0.31923	0.39209	-0.68684	-0.079438
CH44	-1.4755	-3.362	-1.9278	0.29906	-0.056954	-0.99442	-0.55848	0.014628	0.026684	-1.3562	-0.54616	-0.458	1.7793	0.43989	-0.79406	-0.69342	1.0993	0.52751	1.9933	0.55531	-0.31565	1.1798	-0.29876	-0.074802
CH45	-1.1222	-3.2297	-1.7534	0.4103	-0.35953	-1.2962	-0.74982	0.073347	0.23306	-1.7443	-0.34045	-0.58552	1.7256	0.22643	-0.49938	-1.1281	1.2774	0.42267	2.3987	0.45634	0.21233	1.0171	0.051205	-0.57641
CH46	-1.2563	-3.1673	-1.3927	0.62932	-0.81952	-1.4132	-0.74038	-0.043323	0.49285	-1.4025	-0.34575	-0.52833	1.7802	-0.161	-0.30721	-0.61865	1.2644	0.28043	2.3873	0.08591	0.27846	0.47915	-0.016226	0.026634
CH47	-0.94162	-2.9552	-1.4494	0.19016	-1.3367	-1.1357	-1.1321	-0.42291	0.5531	-1.2605	-0.00027357	-0.64089	1.614	-0.34992	-0.17595	-1.215	0.45788	0.1173	2.007	-0.26556	-0.34881	0.48096	-0.19869	0.26188
CH48	-0.94097	-2.921	-0.90872	-0.16474	-1.2419	-1.1304	-2.0062	-0.87209	0.71564	-0.77213	0.17797	-0.70467	0.64898	-0.62515	-0.54031	-1.8076	-0.8114	-0.34602	1.0441	-0.3712	-0.89781	0.17315	0.0014467	0.30249
CH49	-1.0888	-2.6342	-0.6698	-0.25027	-0.83376	-1.0273	-2.1687	-1.4408	0.74299	-0.28554	0.74324	-0.46518	0.3318	-0.85236	-0.70012	-2.0525	-1.3097	-0.60293	0.017363	0.02514	-1.0138	0.23201	0.054436	-0.27582
CH50	-1.7981	-2.6165	-0.76254	-0.21624	-0.42446	-1.0627	-2.6271	-0.86252	-0.13564	-0.43011	1.0454	-0.67589	0.18964	-1.522	-0.70908	-1.4264	-1.2741	-0.74646	-1.5399	-0.39892	-0.98335	0.55983	-0.59114	-0.86684
CH51	-1.7033	-3.1088	-2.2458	-0.1898	-0.0013172	-1.1057	-0.8677	-0.66428	-0.69815	-1.704	-1.0109	-0.33433	1.2739	-0.48165	-0.9749	-0.77395	1.2417	-0.30715	0.51985	0.99594	-0.24289	0.012747	-1.5155	-0.37618
CH52	-1.8436	-3.2588	-2.2807	-0.1882	-0.046439	-1.2445	-1.0143	-0.57673	-0.64243	-1.8052	-1.1166	-0.34483	1.1415	-0.51606	-0.99396	-0.79454	1.3108	-0.39967	0.68881	0.74746	-0.19347	0.088063	-1.4937	-0.42655
CH53	-1.8614	-3.2851	-2.2839	-0.17207	-0.025147	-1.2226	-1.0373	-0.58646	-0.67857	-1.8533	-1.1365	-0.29466	1.1637	-0.49064	-0.92572	-0.66854	1.3212	-0.37141	0.72627	0.83465	-0.21911	0.020083	-1.4648	-0.4438
CH54	-2.0711	-4.0572	-1.6861	1.1117	-0.21186	-1.5086	-1.9516	-0.49911	-0.013249	-1.8698	-1.1582	-1.156	1.0443	-1.5244	-0.90357	-1.1675	1.1181	-1.1855	1.1414	-0.0071344	-0.84151	-0.62091	-0.81089	-0.83739
CH55	-1.2924	-2.91	-0.97459	-0.95778	-0.98282	-0.82829	-3.0156	-0.91955	0.11018	-0.76994	0.040666	-0.7556	0.294	-2.0956	-1.0528	-1.8611	-0.4756	-2.2708	-0.82515	0.432	-1.0739	-0.25552	-0.79927	-0.06135
CH56	-1.3074	-2.913	-0.9916	-1.0196	-0.89282	-0.81733	-3.0329	-0.94338	0.07555	-0.69536	0.18396	-0.77246	0.28052	-2.0376	-1.1058	-1.8946	-0.48732	-2.2877	-0.93468	0.43272	-1.0716	-0.25086	-0.76243	-0.14398
CH57	-1.337	-2.912	-0.96667	-1.009	-0.92451	-0.84515	-3.0181	-0.92767	0.070462	-0.73383	0.23755	-0.75867	0.29408	-2.0038	-1.087	-1.836	-0.53278	-2.251	-0.93464	0.44614	-1.0937	-0.29277	-0.79035	-0.15312
CH58	-2.4538	-2.8544	-0.98275	-1.6707	0.090833	-0.81961	-2.0056	0.56417	-1.2348	-1.4221	-0.55241	-0.54896	1.4951	-0.91899	-1.1804	-1.9463	1.1065	-1.623	-0.13872	0.3634	-0.46335	-0.89071	-1.3368	-0.18064
CH59	-2.553	-3.4331	-1.0914	-1.3254	-0.40327	-0.92951	-2.8338	-0.1809	-0.19223	-1.7238	-0.98347	-0.78982	0.98271	-1.9388	-1.0383	-1.7483	0.85445	-2.3071	-0.046187	0.079979	-1.0628	-0.88241	-1.1534	-0.41116
CH60	-1.3222	-2.9346	-1.0199	-1.0172	-0.92591	-0.799	-3.0876	-0.8944	0.052649	-0.77408	0.16982	-0.73783	0.29201	-2.0006	-1.047	-1.9108	-0.42211	-2.2701	-0.87385	0.46944	-1.0985	-0.28694	-0.73102	-0.11529
