# Supplementary material for: Modulation of Alpha Oscillations in the Human EEG with Facial Preference
Source: PLoS One. 2015 Sep 22;10(9):e0138153. doi: 10.1371/journal.pone.0138153 (PMC4578776; doi:10.1371/journal.pone.0138153)
Supplement: S2 File — (ZIP) [file pone.0138153.s002.zip › SUB14.xlsx]

## Sheet: Passive
	F01	F02	F03	F04	F05	F06	F07	F08	F09	F10	F11	F12	F13	F14	F15	F16	F17	F18	F19	F20	F21	F22	F23	F24
CH01	-1.21	0.41575	-1.1315	1.2339	0.72986	0.83224	1.2499	0.83787	0.063814	1.5144	0.14684	0.82861	-0.055889	-0.69168	-0.099127	1.2291	-0.33331	0.087397	1.2901	0.23646	0.83389	2.5607	0.59733	-0.76355
CH02	-0.14907	-0.119	-0.41845	0.31769	1.1352	0.6128	1.0655	0.00040336	0.47592	0.65155	0.45229	-1.2052	0.29324	-0.41681	0.88888	1.2244	0.33368	0.18999	-0.71111	-0.12161	2.014	1.6497	0.40805	0.28287
CH03	0.29713	-0.16919	-0.46108	1.9852	1.0395	0.51562	2.3072	-0.18061	0.48826	-0.3429	0.67571	-0.93409	0.47175	-1.2217	0.18168	-0.34226	-0.55176	-0.56922	0.52725	0.072617	2.5427	1.4925	-0.45395	1.0219
CH04	-1.1868	0.62036	-0.82712	-0.87382	-0.027142	1.2613	2.4494	0.074248	0.1348	0.0069846	-0.41225	-1.6557	0.13949	1.0928	0.31929	-0.24379	0.62045	-1.3576	0.20842	0.18614	0.36513	2.5815	-1.5341	-0.24462
CH05	-0.73808	-0.14731	-0.070112	1.3547	0.53208	1.3442	1.9247	-0.49698	0.19463	-0.55265	0.029036	-0.63589	-0.64138	-0.84426	0.58051	-0.39753	0.27105	-0.037892	0.46766	0.48519	0.46783	0.67811	1.2592	1.2299
CH06	-0.49116	-0.70726	0.67619	0.48945	-0.22128	2.0302	0.17751	0.1216	0.51292	-0.71213	0.47208	-0.96863	1.6675	-0.018988	1.4216	0.31275	-0.11481	0.19674	-1.9768	-1.0632	0.50064	1.2963	0.23085	0.45694
CH07	-2.2943	-1.4297	-1.3603	-0.047132	1.5759	1.6475	1.4614	-0.44134	0.17346	-1.2819	0.10182	-0.81667	1.0441	0.55263	0.0055355	1.2278	0.99905	-0.42823	-0.45661	-1.4941	-0.030266	0.58652	-0.50777	0.23153
CH08	-2.268	-0.84288	-0.78852	0.35948	0.78177	1.9707	2.0081	-0.20856	-0.053575	-0.49086	-0.62965	-0.88587	0.19914	0.56977	0.87843	0.54656	1.1135	-0.93923	-0.30738	-0.69136	0.18589	2.0555	-0.89847	0.43576
CH09	-1.2559	-0.36812	-1.0333	0.6327	-0.13976	2.1673	2.0212	-0.44822	-0.11737	-0.082606	-0.55774	-0.83395	0.023954	-0.27003	0.3236	-0.021415	0.39064	-1.2144	0.24451	-0.89007	0.13706	2.7852	-0.36298	0.61481
CH10	-0.17813	-0.025564	-0.67254	0.38815	-0.033417	1.3917	1.827	0.087301	-0.1659	0.17269	-0.72706	-0.83368	-0.41869	-0.89043	0.55995	-0.62644	-0.033856	-0.77249	0.35332	-0.088845	0.17626	2.1186	0.34478	0.84224
CH11	-0.76024	-0.46462	-0.81609	1.6498	0.14201	1.3363	2.3015	-0.8911	0.12865	0.82224	0.05531	-0.65241	0.78358	-1.5711	0.76483	-0.55589	0.36386	-0.40955	-0.52396	0.08374	0.73215	1.3462	0.98033	1.0828
CH12	0.062475	-0.42848	-0.55753	3.0336	-0.0042067	0.93966	1.6234	-1.1391	-0.21021	0.25803	0.3933	-1.6643	1.3605	-1.1141	0.5449	0.016187	-0.28947	-0.66351	-0.98543	0.1896	0.45589	0.13991	0.34166	1.2534
CH13	-0.095579	-0.45413	-0.69029	3.2743	0.15744	0.38994	2.2471	-1.1684	-0.66512	-0.034511	0.40088	-1.1873	1.2917	-1.532	0.72325	-0.065205	-0.10766	-0.74588	-1.9734	0.017633	0.15782	-1.091	-0.028446	1.8028
CH14	-0.27117	-0.058871	-0.28648	3.7331	-0.41827	-0.73526	1.9228	-1.8081	-0.25945	0.11447	0.64461	-1.5976	1.3066	-1.1459	0.30689	0.24869	-0.84089	-0.71864	-1.6965	-0.24502	0.3586	-0.61711	0.6528	1.3339
CH15	-2.4496	-2.0036	0.69484	0.65154	1.2624	1.7344	0.91468	0.42619	0.322	-0.97141	0.62233	-0.34112	0.77924	-0.23893	-0.060955	1.5337	0.66225	-1.0703	-1.0899	-2.3848	-0.028339	0.48902	-0.0014991	-0.28387
CH16	-2.4994	-1.8351	0.035803	1.3482	1.6483	1.5948	0.84092	0.18653	0.13369	-0.72922	0.15026	-0.35391	0.76909	0.23565	-0.60258	1.148	0.98384	-1.0076	-0.74795	-1.3218	0.11862	0.99528	-0.56613	-0.30437
CH17	-1.3841	-1.3899	-0.7961	1.6474	0.37862	1.9556	1.6224	-0.024824	-0.4008	-0.038799	-0.35319	-1.0067	0.38591	-0.11509	0.09706	-0.089367	0.84716	-0.97524	-0.87196	-0.41551	0.22164	1.5265	-0.96859	0.29284
CH18	-0.77447	-0.61153	-0.855	2.0049	-0.5564	1.5832	2.3703	-0.079382	-0.46305	0.21369	-0.91637	-1.222	0.3344	-0.37701	0.53595	-0.58237	-0.13532	-0.94068	-0.78295	-0.2936	-0.073013	1.7065	-0.81078	0.53271
CH19	-0.19229	-0.42952	-0.95158	1.6937	-0.29047	2.0618	2.4193	-0.65074	-0.4217	0.3329	-0.80178	-2.187	0.92542	-1.2216	0.85031	-0.68494	-0.60539	-0.8107	-0.43984	0.065237	-0.11024	1.2341	-0.2597	0.94631
CH20	0.001547	-0.078356	-1.0479	2.3625	-0.68914	1.5606	2.2101	-0.81141	-0.92738	0.7897	-0.15174	-2.1418	0.89358	-1.1105	1.6583	-0.60201	-0.98506	-0.96063	-0.66012	0.0031689	-0.37506	-0.45991	-0.12604	1.0298
CH21	0.44077	-0.46502	-1.5012	1.4381	-0.63183	0.64041	3.2002	-0.33326	-0.8142	0.11832	0.18401	-1.5784	0.91495	-1.0657	1.9526	0.17005	-1.2705	-1.1795	-1.4175	0.013961	-0.56959	-0.86953	0.1263	1.0552
CH22	0.77248	-0.49365	-1.8833	1.7444	-0.79265	-0.29115	3.1387	-1.3643	-0.083663	0.075289	-0.18376	-1.8085	0.77499	-0.91885	2.033	-0.083076	-0.9364	-0.97685	-2.0494	-0.41663	-0.95397	-1.2118	-0.60418	0.70827
CH23	0.16758	0.0062554	-0.96156	2.4115	-0.86617	-0.72592	2.2931	-1.9961	-0.17262	-0.43623	0.48762	-2.3443	0.56674	-1.1023	0.59894	-0.011825	-1.1637	-0.49916	-1.5646	-0.28716	-1.6484	-1.3447	-0.58302	0.40648
CH24	-2.4553	-2.0629	0.35688	2.541	0.86139	1.7981	0.34268	0.7433	0.26637	-1.2828	0.61811	0.014114	0.67672	-0.13988	-0.94806	1.5234	1.5865	-0.55327	-1.8516	-2.5855	-0.18397	0.41267	0.33784	-0.38067
CH25	-1.5236	-1.8837	0.28341	3.1036	1.8167	0.95764	0.20536	0.50455	0.23916	-0.79361	0.60959	-0.29454	1.1904	-0.17339	-0.48824	0.26145	1.3945	-0.24668	-1.8316	-1.8099	-0.18821	0.57597	-0.63524	-0.58189
CH26	-1.3271	-1.029	-0.45103	1.8932	0.14929	1.0124	0.74729	-0.17691	-0.078025	-0.33317	-0.28387	-1.1689	0.29045	-0.70846	-0.60572	-0.32558	0.9951	-0.82121	-1.3576	-0.1811	0.56745	0.86439	-1.4635	0.36117
CH27	-0.38271	-0.78285	-0.95449	2.06	-0.72833	0.53519	1.2502	-0.038587	-0.46106	-0.1	-0.73804	-1.3146	0.20793	-0.58719	-0.039709	-2.1968	0.44807	-0.45674	-1.3912	0.41791	-0.5607	0.41793	-1.0519	0.63569
CH28	-0.04983	-0.34877	-1.0379	1.4242	-2.0321	1.1244	2.3512	-0.26622	-1.4436	-0.015865	-1.5066	-1.452	0.11591	-1.0805	1.8221	-1.5454	-0.48233	-0.34463	-1.2272	0.28809	-1.2536	-0.32656	-1.0623	0.6149
CH29	0.13668	-0.0013134	-1.0679	1.2212	-1.6678	0.26325	1.4157	-0.28461	-1.1286	-0.067181	-1.0016	-2.3491	0.91583	-0.6785	2.5444	-1.0408	-1.2006	-0.6971	-1.3824	0.043811	-1.7707	-0.89599	-0.82574	0.53141
CH30	0.30207	-0.4796	-1.8132	1.1902	-1.5594	0.29866	3.4204	-0.79741	-0.66873	-0.48222	-1.0316	-2.2569	0.92384	-0.51077	2.718	-0.44875	-1.9441	-1.1577	-2.1388	-0.41074	-2.1858	-0.48304	-0.18972	0.8763
CH31	0.47008	-0.24856	-1.67	1.4166	-1.4099	0.23979	2.5235	-1.4088	0.35685	-0.59148	-0.68295	-1.925	1.3083	-0.022849	2.1107	-0.25403	-1.3231	-0.99564	-1.7811	-0.55912	-2.3416	-0.5704	-0.46582	0.15065
CH32	0.63281	0.26701	-0.9587	2.0378	-1.1287	-0.56026	2.1101	-1.9258	0.53571	-0.87338	-0.52615	-1.7562	0.97058	-0.069273	1.2365	-0.077178	-1.3637	-0.28192	-1.4864	-0.73802	-2.3489	-0.69837	-1.0146	-0.22012
CH33	-1.6788	-1.3435	-0.12998	1.6409	1.8927	2.1488	0.16537	0.2057	0.95546	-1.2464	0.29922	0.0023526	0.88536	-0.75703	-1.7293	0.91077	2.288	-0.70025	-1.7075	-1.7581	-0.3054	0.27285	0.37768	0.063524
CH34	-1.8188	-1.7623	-0.28335	1.7143	1.1644	1.1019	-0.15049	0.43029	0.36046	-0.55239	0.70321	0.045652	1.0239	0.34653	-1.7175	-0.5175	1.7018	-0.76829	-0.88771	-2.3392	-0.54855	0.64551	0.020672	-0.05673
CH35	-0.64473	-2.0975	-0.37575	1.8751	0.6026	0.020713	0.36424	-0.10334	-0.25375	-0.57526	-0.10578	-0.40325	1.2255	-0.64948	-0.47757	-1.5187	0.62782	-1.0678	-1.367	-0.90752	-0.049325	0.6967	-1.5551	-0.076734
CH36	-0.51773	-1.4603	-0.67665	1.4023	-0.5064	-0.18814	1.4115	-0.2007	-0.77187	-0.48979	-0.53957	-1.2375	0.85978	-0.50289	0.2855	-1.6906	0.26213	-0.83471	-1.8448	-0.091121	-0.95905	0.60535	-2.1417	-0.29761
CH37	-0.33066	-0.27368	-0.82798	0.37514	-2.0039	-0.2354	1.8638	0.083776	-0.57274	-0.53171	-1.4298	-1.8103	0.050415	-1.3148	1.7096	-2.0716	-0.36766	-0.48079	-1.9823	0.56759	-1.9517	-0.042376	-1.7215	-0.010006
CH38	0.31636	-0.036256	0.066724	-0.68878	-0.35197	-0.038878	0.63335	-0.77173	-0.50111	-1.1249	-1.307	-1.6352	0.23378	-0.53024	1.4294	-0.50243	0.05669	-1.8356	-1.1379	-0.37654	-2.0497	-0.21732	-1.474	-0.45831
CH39	0.15413	0.034101	-0.79264	0.34423	-2.5525	0.49548	1.6837	-1.1745	0.48525	-0.79602	-1.4104	-2.0742	0.73301	-0.65637	2.1083	-0.9338	-1.8091	-0.21046	-2.3995	-0.6017	-2.8547	-0.42301	-0.80928	-0.22873
CH40	-0.56669	-0.09727	-0.9127	0.71795	-2.4471	1.0163	1.4143	-1.109	1.3511	-1.1958	-0.39908	-1.4359	1.027	0.42548	1.2407	-0.42046	-1.9113	-0.67789	-1.112	-0.54538	-2.1799	-0.33722	-0.8305	-0.81098
CH41	0.53332	0.66929	-0.60653	1.0073	-1.6344	0.2734	1.702	-1.5122	1.3731	-1.2767	0.31208	-0.36597	0.56427	1.1876	0.604	0.018111	-1.8819	-0.45238	-1.087	-0.38011	-1.7205	-1.2316	-0.89496	-1.6282
CH42	0.34953	-0.18816	-0.83782	2.0541	1.389	0.74547	-0.61061	1.479	0.020262	-1.9411	1.684	-0.12348	0.52969	0.5741	-0.97119	-0.88966	1.0468	0.45991	-1.5749	-2.6153	-0.031175	0.7148	0.99595	0.17023
CH43	0.10998	-0.58131	-1.0008	1.5319	0.84029	0.49273	-0.67713	0.51662	0.14849	-1.0976	1.1246	-0.40037	1.1497	0.35854	-1.3627	-1.8444	0.56651	-0.56881	-0.87268	-1.7767	0.076722	1.231	-0.26566	-0.18038
CH44	0.13415	-1.311	-1.191	1.0253	0.041689	-0.72047	-0.064854	0.03714	-0.12488	-1.7386	0.4814	-1.7761	1.0827	-0.33429	-1.1105	-1.6698	0.1709	-0.87569	-1.3657	-1.1203	-0.021206	0.69506	-1.795	-0.070429
CH45	-0.75432	-2.2453	-0.75058	0.0016175	-0.58782	-1.0009	-0.26941	-0.32443	-0.67745	-2.2186	0.023981	-2.1626	0.52352	-0.65258	-0.1847	-1.8703	-0.32757	-0.90814	-2.218	-0.61381	-1.2527	0.78353	-2.4911	-0.76443
CH46	-0.77362	-2.2339	-0.74857	-0.064622	-0.60458	-0.9763	-0.30295	-0.33905	-0.79513	-2.2561	-0.054499	-2.1919	0.37466	-0.64978	-0.10387	-1.9943	-0.38379	-0.92388	-2.2398	-0.63849	-1.287	0.69347	-2.5384	-0.76587
CH47	-1.1445	-0.75105	-0.20469	-0.75808	-0.84504	-0.12629	-0.64843	-0.4975	0.29631	-1.5835	-0.70695	-1.7835	0.0061196	-0.12766	0.92037	-1.1531	-0.7891	-0.62745	-2.5555	-0.40571	-1.7824	-0.13141	-2.2466	-1.0203
CH48	-1.4669	-0.97621	-1.0435	-0.08965	-2.0045	0.3158	-0.48348	-0.34631	0.78778	-2.1239	-0.32945	-1.8086	0.32521	0.2467	1.0785	-0.86357	-1.2063	-1.0855	-1.7447	0.0085306	-1.9225	0.13752	-0.95516	0.11447
CH49	-0.39814	-0.25839	-0.94206	0.23307	-1.576	1.1237	0.64469	-1.0362	1.341	-1.7044	-0.049439	-1.1062	0.44481	0.63613	0.71401	-1.1153	-1.5784	-0.40112	-1.3669	-0.45398	-1.9355	-0.011329	-1.0254	-0.60284
CH50	-1.1006	0.6111	0.12204	0.021613	-1.0815	1.3858	1.1221	-1.3213	1.5911	-0.70758	-0.13469	0.45796	0.97555	0.72897	0.59076	0.20003	-1.1714	0.38441	-0.68719	-0.61994	-0.70647	-0.12107	-0.1269	-0.84079
CH51	1.7626	0.44283	-1.8163	0.82763	0.74226	0.25034	-1.18	0.82487	0.55744	-1.4045	1.7918	-0.87626	-0.10022	1.2127	-0.81581	-0.89652	-0.25805	-0.069193	-0.70755	-0.55016	-0.2822	-0.48349	-0.11854	1.2887
CH52	1.5435	0.26654	-1.9005	0.63202	0.94573	0.30756	-1.124	0.81199	0.63492	-1.5983	1.7587	-0.77049	-0.075256	1.1232	-0.6058	-0.54733	-0.33698	-0.16168	-0.79012	-0.61874	-0.12267	-0.44669	-0.43643	1.6112
CH53	1.5122	-0.99468	-2.1326	0.2057	-0.19044	-0.88943	-1.3812	-0.48604	0.22279	-2.5233	0.40612	-1.814	0.15209	-0.25999	-1.2841	-0.56229	-0.99574	-0.067037	-2.0608	-1.1571	0.70661	-0.038999	-1.249	0.52506
CH54	-0.027321	-1.8	-1.8282	-0.62775	-1.0542	-1.3696	-1.9799	-1.2799	-0.45038	-2.8404	-0.5166	-2.8871	-1.1288	-0.77322	-0.78806	-1.7419	-1.7402	-0.19376	-1.9645	-1.4633	-0.99237	0.14763	-3.0311	-0.87316
CH55	-0.08303	-0.86803	-2.3817	-0.61671	-0.54982	1.2811	-1.3547	-0.7195	0.37163	-2.0462	-0.1553	-1.8905	-0.3486	-0.3609	-0.22843	-0.58091	-1.1034	-0.4941	-1.7514	0.093721	-0.58783	1.0051	-2.1967	0.19496
CH56	-0.58789	-0.45757	-0.68448	-0.16842	-0.90957	1.6981	-0.11193	-0.46458	1.3142	-1.3586	-0.29863	-1.1735	-0.29963	1.1281	0.18221	0.056731	-0.88081	-0.27201	-1.1454	-0.25023	-0.41306	-0.011976	-1.0528	0.78744
CH57	0.26847	0.2424	0.13269	-0.63166	-1.4834	1.3021	0.88452	-0.99014	1.4549	0.31649	0.055166	0.0020822	0.59494	1.9105	0.43015	0.19052	-0.27103	-0.50787	-0.94471	0.0085086	-0.63018	0.24093	-0.2449	-0.39332
CH58	2.0078	-0.050023	-0.56376	0.73098	-1.1486	0.3726	-1.4571	-1.2519	0.34237	-1.6216	0.96281	-0.75683	-0.02124	1.1424	0.57002	0.36194	-1.1385	1.2504	-0.84148	0.044557	-0.43631	0.27473	-0.95622	0.99812
CH59	1.3792	-0.082333	-1.0425	-0.12382	-0.64299	0.42098	-1.1364	-0.9605	0.013268	-2.4297	0.03421	-0.55541	-0.63944	0.55505	0.21395	-0.74472	-1.3516	1.1186	-0.22029	-0.2695	-0.4004	-0.69204	-0.69129	0.031656
CH60	0.37942	-0.21833	-1.4858	-0.61558	-1.0765	0.29948	-0.81019	-0.24753	-0.24113	-1.9506	-0.20972	-1.1856	-0.72625	-0.46699	-0.13691	-0.8044	-1.3799	0.41837	-0.0039752	-0.24359	-1.1161	0.21536	-1.9619	0.38549

## Sheet: Active 1st
	F01	F02	F03	F04	F05	F06	F07	F08	F09	F10	F11	F12	F13	F14	F15	F16	F17	F18	F19	F20	F21	F22	F23	F24
CH01	0.45766	-0.38725	-1.1135	0.16692	-0.50805	0.73519	-0.62393	-0.43623	1.3183	1.1477	0.32569	-1.4557	-0.84964	-0.60539	-1.2389	-0.19683	-0.058288	-0.41222	0.34098	-0.91247	0.036933	0.60755	-0.42839	-0.61316
CH02	0.11862	0.068903	-0.67905	-0.20512	-0.83599	0.61409	-1.7745	-0.71668	0.99928	1.5109	-0.26364	-0.95559	-0.10586	-0.55301	-1.7175	-0.52299	0.054648	-0.87904	-0.31722	-0.58588	0.5608	-0.62008	-0.36166	-0.7258
CH03	-0.74477	0.54609	-0.34797	0.21697	-1.2595	0.18375	-1.5207	-1.0114	1.4385	1.6555	-0.4229	-0.7949	-0.65073	-1.1392	-1.3752	-0.19555	0.45005	-1.0339	0.01807	-0.047492	-0.23771	-0.84256	-0.52991	-0.37507
CH04	0.36291	-0.20408	-1.0354	-0.0040297	0.32719	1.1882	-1.0319	-0.49141	0.54563	1.1262	-1.0279	-1.1862	-0.7199	-0.30454	-1.6081	0.96352	0.33683	-0.81652	-0.37208	0.032188	0.063169	-0.34431	-0.22572	-0.919
CH05	-0.77939	0.45677	-1.371	0.64448	-0.98758	0.66932	-1.9741	-0.42427	1.1195	1.7379	-0.70548	-1.0287	0.48117	-0.081466	-1.5044	0.091128	0.74846	-0.68931	-0.016226	-0.097026	-0.17265	-1.0432	0.32804	-0.36341
CH06	-0.0033574	-0.53987	-0.78395	-0.71236	0.12981	-0.592	-0.5593	0.37825	0.43801	0.92554	-0.45858	-1.0335	-0.22253	-1.9018	-0.097938	-0.40449	-0.18823	-0.13578	-0.41672	1.4162	-0.47298	-1.164	-1.0048	0.33331
CH07	0.15166	-0.17491	-1.8857	-0.055172	-0.41814	-0.38792	-0.59301	0.87312	1.0077	0.56765	-0.0043554	-0.60395	-0.9796	-1.2236	-0.78651	0.6875	-0.35846	-0.60238	-0.5503	0.88072	-0.54442	-0.079951	-0.069843	-0.43025
CH08	-0.19514	-0.11054	-1.7871	-0.1022	-0.33861	0.52635	-0.99463	0.37317	1.0111	1.1455	0.10768	-0.89106	-1.1333	-0.40953	-1.3858	0.97561	-0.10325	-0.80583	-0.60854	0.1375	-0.45406	-0.15005	-0.57004	-0.69692
CH09	0.060115	-0.44114	-1.8841	-0.12097	-0.21246	0.8245	-1.3543	-0.39321	0.92933	1.405	-0.3559	-1.129	-0.75229	-0.19955	-1.5248	1.0557	0.1914	-1.2174	-0.73587	-0.37451	-0.84961	-0.75856	-0.69782	-0.58335
CH10	0.27235	-0.12362	-1.3858	0.050517	-0.4714	0.71202	-1.3069	-0.9458	1.0783	1.8591	-0.21249	-1.2724	-0.28368	-0.21956	-1.2753	0.83456	0.22356	-1.356	-0.88675	-0.37102	-0.29474	-0.83778	-0.31403	-0.29713
CH11	-0.0050675	-0.41225	-1.7544	0.55283	-0.57585	0.4734	-2.0265	-0.5455	1.0224	1.9737	-0.014563	-1.0233	0.29705	-0.34374	-0.9847	0.70328	0.43525	-1.2456	-1.0629	-0.3008	0.23882	-0.9465	-0.17958	-0.65219
CH12	-0.05774	-0.32211	-0.98657	0.98853	-0.59104	0.45195	-1.695	-0.59716	0.82287	1.6018	-0.35571	-0.031387	0.59256	-0.096622	-0.58335	0.47364	0.90055	-0.37175	-0.41197	0.15334	0.61984	-1.306	0.18784	-0.099184
CH13	0.078187	-0.45001	0.01272	1.0375	-0.76186	0.68728	-0.76356	-0.66621	0.71581	1.316	-0.81595	0.69085	0.70305	-0.45524	-0.27625	0.41177	1.3626	-0.11587	-0.39234	0.19967	0.70903	-1.362	0.061297	0.34756
CH14	0.096447	-0.48835	0.25875	0.43084	-0.93597	0.89803	0.052772	-0.4663	0.52334	1.1114	-0.46873	0.98502	0.25463	-0.79926	0.77098	0.72071	1.6508	0.21174	-0.087314	0.68076	0.45853	-1.0505	-0.088929	0.2593
CH15	0.60155	-0.13248	-0.88597	-0.048525	0.47059	-0.54869	-0.61759	0.49642	0.54774	1.5018	-0.95914	-1.1584	-0.64432	-1.8462	0.063705	0.33629	-0.10128	0.09834	-0.045714	1.7646	-1.0113	-0.84057	0.24565	0.0060496
CH16	0.57864	-0.47059	-1.7294	-0.35136	0.019343	-0.28693	-0.63578	0.88582	0.7286	1.4346	-0.51049	-0.73606	-1.2366	-1.4288	-1.0995	0.31018	-0.36724	-0.35732	-0.51327	0.86917	-0.6029	-1.211	-0.1594	-0.26412
CH17	0.24726	-0.84821	-1.5037	-0.57499	-0.54029	-0.15124	-1.0913	-0.032292	1.1636	1.2461	0.16367	-0.087322	-0.99658	-0.76792	-1.687	0.30276	-0.31948	-0.81644	-0.58943	0.0046982	-0.59054	-0.60894	-0.15159	-0.43018
CH18	0.30662	-0.9344	-1.8333	-0.37109	-0.35389	0.13509	-1.4014	-0.55439	0.9116	1.1735	-0.15416	-0.15838	-0.47486	-0.6478	-1.2782	0.52759	-0.29291	-1.1508	-0.77866	-0.55704	-0.20923	-0.89999	-0.49052	-0.30561
CH19	0.048704	-0.78802	-2.1602	-0.14887	-0.39332	0.34582	-1.4544	-0.58124	0.73481	1.7654	-0.36358	-0.69352	0.30276	-0.75872	-1.0232	0.76923	0.1866	-1.382	-0.963	-0.24305	0.13248	-0.95463	-0.24909	-0.15513
CH20	0.30137	-0.68293	-1.679	0.60842	-0.38575	-0.087106	-0.98639	-0.51568	0.31495	1.8114	-0.69902	-0.3398	0.42902	-0.54194	-0.47298	0.44358	0.056184	-0.97512	-0.68742	-0.081541	0.2603	-1.0691	-0.18776	-0.24378
CH21	0.53306	-0.82341	-0.75162	0.76482	0.45099	0.18148	-0.20036	-0.50422	0.49431	0.96779	-0.88143	0.7677	0.42181	-0.43236	-0.46727	-0.16997	0.27725	-0.24695	-0.76324	0.23036	0.78267	-1.3447	-0.53339	0.18164
CH22	0.29041	-0.85855	-0.26783	0.11221	0.57143	0.2664	0.80034	-0.25675	0.49298	0.41324	-1.0958	1.3023	0.60592	-0.82016	-0.013534	-0.14188	0.73506	-0.11663	-1.056	0.55068	1.1186	-1.3074	-0.4873	0.81585
CH23	0.14672	-0.63498	0.15851	0.33283	0.12468	0.60394	0.37341	-0.49515	0.68465	0.49755	-0.86225	1.3235	0.56211	-0.94177	0.80815	0.25096	0.791	0.15101	-1.0421	0.87327	0.85823	-0.95448	0.13206	0.84519
CH24	1.187	-0.038592	-0.28713	-0.28565	0.59769	-0.25158	0.26268	1.2041	0.35498	1.6447	-0.71043	-1.3665	-0.5441	-1.4705	0.67547	0.0051306	0.11679	0.079836	0.0036675	1.5152	-0.89054	-0.62924	0.17404	0.055478
CH25	1.3885	-0.86759	-1.0008	-1.0075	0.08787	0.37065	0.47258	1.2707	0.23301	1.699	-0.84266	-0.53989	-1.5087	-1.4336	-0.86643	-0.093518	0.053414	-0.11037	-0.16752	0.8288	-0.089156	-1.1263	0.042535	-0.1256
CH26	0.87227	-1.2587	-1.3606	-1.228	-0.844	0.10511	-0.32386	0.74926	0.54916	1.0436	-0.52913	0.23285	-1.1219	-0.69273	-1.5387	-0.0211	-0.35406	-0.39718	-0.24144	-0.052965	-0.44664	-1.0685	0.14591	-0.32229
CH27	0.46476	-1.2391	-1.0862	-0.99367	-0.59787	-0.053412	-0.63962	0.21188	0.50191	0.65758	-0.42794	0.27695	-0.21525	-0.64174	-1.0642	0.15084	-0.56087	-0.39083	-0.47713	-0.27091	-0.26676	-0.48508	-0.63646	-0.31393
CH28	0.47783	-1.0247	-1.2223	-0.48055	-0.020223	-0.38648	-0.85939	-0.12793	0.16887	0.82103	-0.6055	-0.26508	0.54183	-0.832	-0.49478	-0.20378	-0.049528	-0.51866	-0.42982	-0.19367	-0.17705	-0.47483	-0.5651	-0.16976
CH29	0.64269	-1.0641	-1.1026	-0.089632	0.51257	-0.56241	-0.96025	-0.093752	0.053827	0.90141	-0.92219	-0.0043382	0.31457	-0.85415	-0.60945	-0.23526	0.010853	-0.36995	-0.86417	0.24548	0.18643	-0.68417	-0.68566	0.31948
CH30	0.35639	-1.1559	-0.70903	0.0261	1.1655	-0.32682	-0.019167	-0.21387	0.2759	0.45985	-1.543	0.75692	0.3203	-1.0337	-0.75974	-0.51964	-0.1835	-0.23736	-1.323	0.76747	0.71617	-1.1289	-0.93271	0.48765
CH31	0.13791	-0.97865	-0.39253	-0.56972	1.5831	-0.072079	0.50916	-0.028384	0.32702	0.19861	-1.2725	1.0868	0.40522	-1.1775	0.00061806	-0.45027	0.039249	-0.34308	-1.439	1.3102	1.0947	-1.032	-0.41713	0.86418
CH32	0.28048	-0.54817	0.11306	-0.28545	1.0442	0.089082	0.13483	0.030167	0.14521	-0.21181	-1.07	1.2922	0.38397	-1.4426	0.3724	-0.21242	0.54626	0.053352	-1.4041	1.2664	0.8747	-0.60006	-0.052766	0.69149
CH33	1.8136	-0.072123	-0.34225	-0.1367	0.85119	0.23295	1.3029	1.7148	-0.098612	1.8631	-0.46517	-1.163	-0.77025	-1.2702	0.84927	0.78114	0.16654	0.23345	-0.066085	1.2572	-0.83973	-0.69693	-0.14849	-0.64571
CH34	1.4291	-1.2137	-1.0045	-0.46257	0.23678	1.2017	0.70494	1.3	-0.70872	1.2808	-0.60086	-0.55031	-0.63269	-1.1059	-0.35262	-0.42557	0.047866	-0.45682	-0.45132	0.4436	0.05687	-0.90632	-0.52494	-0.58869
CH35	0.71578	-2.0624	-0.91847	-1.4462	-1.1369	0.51605	-0.18742	0.68761	-1.2026	0.55431	-0.43508	0.42662	-0.64758	-0.66043	-1.2259	-0.92993	-0.64149	-1.2992	-0.62292	-0.20698	-0.37248	-1.1726	-0.68696	-0.8034
CH36	0.10369	-2.3239	-0.8397	-1.6977	-1.1763	-0.2939	-0.77745	-0.11589	-0.98833	-0.047576	-0.70867	0.70387	-0.32239	-0.81463	-0.79877	-1.2317	-0.66559	-1.108	-0.94052	0.091546	-0.58246	-1.0605	-1.1873	-1.0464
CH37	0.069775	-1.669	-0.91647	-1.4817	-0.29271	-0.77573	-0.88783	-0.21362	-0.25792	0.077267	-0.56511	0.011702	0.308	-0.89507	-0.57203	-0.8953	-0.13226	-0.34028	-0.50558	0.097712	-0.49658	-0.49133	-0.81347	-0.32219
CH38	-0.23522	-1.3563	-0.72428	-1.0874	-0.14919	-0.79789	-1.3686	-0.16289	-0.72144	-0.57785	-1.197	-0.37777	-0.22299	-1.0909	-0.64736	-1.6613	-0.19883	-0.094057	-1.2167	0.88836	-0.30996	-1.0873	-1.136	-0.18919
CH39	0.20276	-0.93058	-0.95326	-1.0042	1.0814	-0.63674	-1.4687	0.068569	-0.062815	-0.40694	-0.99928	0.30017	-0.40462	-1.131	-0.79251	-1.5477	-0.64041	-0.1391	-1.6881	1.863	0.33114	-1.1289	-0.84225	0.1787
CH40	0.14053	-0.6819	-0.75325	-1.4448	1.7154	-0.7977	-1.1812	0.19493	-0.44032	-0.75123	-1.2502	0.61455	-0.14262	-1.4288	-0.52245	-1.4381	-0.6205	-0.49392	-1.6391	2.2287	0.58533	-1.3102	-0.43168	0.43585
CH41	0.40552	-0.23575	-0.49659	-1.06	1.174	-0.66666	-0.53541	0.50427	-0.93011	-0.75918	-1.0834	0.29888	-0.34918	-1.1562	-0.23779	-0.54542	-0.73315	-0.22308	-0.94876	1.8967	0.60678	-1.4392	0.15532	0.69027
CH42	1.1004	-0.15385	0.26653	0.8866	0.011431	1.0543	0.97869	1.5788	0.421	0.80379	-0.54274	-1.285	0.48228	-1.4824	0.036651	-0.23377	0.74079	-0.27371	0.12093	0.10776	-0.16502	-0.41232	0.12145	-0.39829
CH43	0.50734	-1.7712	-0.48406	0.078152	-0.66388	1.1644	0.012848	0.27818	-0.81199	0.015783	-0.57489	-0.54531	-0.12342	-1.4438	-0.74981	-0.67371	0.096422	-0.88179	-0.46465	0.14959	-0.059277	-1.4086	-0.50644	-1.0995
CH44	-0.91764	-2.4813	-0.55772	-1.2844	-1.4655	-0.3691	-1.2166	-1.2168	-1.3596	-0.71979	-1.5247	0.37803	-0.47222	-0.89101	-1.285	-1.2946	-1.1119	-1.4771	-1.3712	-0.424	-0.5435	-2.4265	-1.52	-1.6244
CH45	-1.7507	-2.7614	-1.3442	-1.9521	-1.8002	-1.4855	-1.5771	-1.5182	-1.4273	-1.2379	-1.6309	-0.065836	-0.65042	-1.2889	-1.0996	-1.9814	-1.4973	-1.5559	-1.6559	-0.37218	-0.86448	-2.1998	-1.512	-1.6599
CH46	-1.7622	-2.6608	-1.3908	-2.0136	-1.8114	-1.4745	-1.5506	-1.5304	-1.3853	-1.2048	-1.6366	-0.067021	-0.65039	-1.2871	-1.0777	-2.0041	-1.4747	-1.5342	-1.6406	-0.39179	-0.89464	-2.184	-1.4919	-1.6539
CH47	-0.94197	-2.0214	-0.97471	-1.7232	-0.95118	-1.1329	-1.2701	-0.66038	-1.0998	-1.143	-1.3701	-0.27074	-0.6885	-1.4875	-0.8284	-2.06	-0.68008	-0.69871	-1.2673	0.92665	-0.63065	-1.5676	-0.79706	-0.86337
CH48	-1.0603	-1.755	-1.0562	-1.686	-0.3899	-1.3972	-1.0967	0.27676	-1.5342	-0.89765	-1.1927	-0.2017	-0.65645	-1.9978	-0.71694	-1.8721	0.024637	-0.86819	-1.2251	1.3906	-0.049044	-1.2718	-0.67302	-1.0391
CH49	-0.42574	-0.96157	-0.80149	-1.5314	0.059326	-1.8605	-1.4367	0.25237	-1.09	-1.4885	-1.3541	0.2985	-0.47061	-1.3765	-0.90934	-2.069	-0.6212	-0.94736	-1.4187	1.8119	-0.22225	-1.9167	-0.92049	-0.59017
CH50	-0.24461	-0.36423	-0.60214	-1.3587	0.77689	-2.0379	-1.0251	0.68921	-1.1364	-1.9286	-1.2621	0.56395	-0.38301	-1.7973	-0.81082	-1.2506	-0.83046	-0.89898	-0.98192	2.0052	-0.033389	-2.2127	-0.7939	0.060962
CH51	-0.32765	-0.99081	0.30576	1.1325	-0.23211	0.64355	-0.51606	0.43004	0.9751	-0.27659	-0.45553	-1.161	0.30507	-2.8515	-0.41169	-0.4217	0.61908	-0.92467	0.25728	-0.64821	0.25522	-1.8007	0.17443	-1.4798
CH52	-0.70252	-1.2986	0.24138	0.90409	-0.45289	0.10034	-0.92266	-0.45062	0.39821	-0.43947	-0.20353	-1.1411	-0.58381	-2.4331	-0.79782	-0.81948	0.20223	-1.3169	-0.44776	-0.95332	0.29995	-2.5119	0.13045	-1.9374
CH53	-2.7206	-2.6392	-1.1358	-0.97306	-2.2193	-1.9296	-2.4267	-2.9234	-1.3177	-1.7991	-2.0738	-1.2154	-1.4581	-2.5992	-1.9203	-2.0795	-1.6855	-2.1798	-2.4517	-2.6721	-1.1697	-4.1216	-1.794	-3.6096
CH54	-2.8125	-3.3058	-2.2977	-2.263	-2.6625	-2.5246	-2.7442	-2.7099	-1.6711	-2.3941	-1.9181	-1.6991	-1.5091	-2.7991	-2.0915	-3.0822	-2.04	-2.466	-2.6109	-2.0886	-2.1636	-3.5901	-1.9585	-2.6496
CH55	-1.6214	-2.819	-2.2119	-1.8789	-2.1765	-1.9131	-2.1454	-1.5179	-1.7767	-2.0118	-1.4157	-0.56303	-1.2641	-2.4254	-2.0546	-2.8203	-0.63744	-2.078	-1.4866	-0.37804	-1.1689	-3.1794	-1.8486	-2.1095
CH56	-0.73016	-1.6516	-1.6096	-1.6185	-2.0128	-2.7041	-1.6545	-0.42447	-1.5317	-1.8597	-1.4126	0.18841	-0.83733	-2.2318	-1.2343	-2.603	-0.33614	-2.0241	-1.0736	0.25389	-0.86379	-2.5932	-1.5362	-1.4948
CH57	-0.45793	-0.959	-1.0787	-1.1985	-0.61261	-2.7901	-1.1756	0.46849	-0.85367	-1.6211	-0.63245	0.84415	-0.54518	-1.4621	-0.53476	-1.582	-0.54912	-1.2075	-0.3261	1.0687	-0.37284	-2.3998	-0.99603	-0.55504
CH58	-1.1439	-1.2133	-0.7069	1.2152	-0.75359	-0.23349	-1.5779	-0.386	0.33004	-0.48512	-0.94058	-0.0055221	0.11959	-2.7706	-1.364	-0.79456	-0.27705	-0.97555	-0.56636	-1.7799	-0.47031	-2.4928	0.22215	-1.2313
CH59	-0.61264	-1.5395	-1.2225	0.81427	-1.0418	0.12507	-1.6993	-0.045043	-0.62074	-0.81285	-1.0105	-0.18045	-0.45902	-3.0559	-1.2499	-1.3794	-0.81567	-0.79961	-1.4731	-1.335	-1.2227	-3.1766	0.17052	-1.0753
CH60	-1.0022	-2.1028	-1.9734	-0.64828	-1.563	-1.1845	-1.9012	-1.026	-1.5747	-1.4135	-1.4824	-0.71359	-1.2691	-1.9291	-1.5182	-2.1013	-0.57912	-1.5918	-1.0781	-0.97431	-1.6854	-3.0544	-1.0321	-1.3449

## Sheet: Active 2nd
	F01	F02	F03	F04	F05	F06	F07	F08	F09	F10	F11	F12	F13	F14	F15	F16	F17	F18	F19	F20	F21	F22	F23	F24
CH01	-0.52383	-1.1	-0.79414	0.48634	0.027484	-1.1754	0.82587	-1.2574	0.61619	-0.081799	-0.13296	-0.29135	0.28269	-1.6439	-1.2055	-0.33504	0.89975	-0.18692	0.13012	-0.018921	0.022554	-1.8324	-0.12402	-0.46188
CH02	0.74362	-1.4745	-0.91605	-0.41291	-0.67145	-1.1993	-0.32998	-1.2083	-0.79204	-0.10052	-0.84379	-0.58238	-0.14054	-1.3106	-1.5236	-1.0647	0.11863	0.09595	-0.16789	0.13541	0.33488	-2.5421	-0.51984	0.52885
CH03	0.96724	-1.4085	-0.45084	-0.14517	-1.1541	-0.64335	0.99798	-0.66351	-0.66867	0.04815	0.2409	-0.38714	-0.65578	-1.5303	-1.6347	-0.56232	-1.6743	-0.82167	-0.50193	-0.093249	0.13606	-1.9183	-0.34081	0.65894
CH04	-0.13417	-0.79532	-0.44158	0.13351	-1.0363	-1.7006	0.31947	-0.12449	-0.6643	-0.11309	0.30241	-1.3813	0.41545	-0.99051	-2.0586	-0.90256	0.15575	-0.33129	0.19093	0.17863	0.19827	-1.7787	-0.39403	0.32724
CH05	0.23765	-1.1173	0.12568	-0.6319	-1.1684	-0.90568	0.47987	0.40045	-0.73842	-0.60092	0.33405	-0.29329	0.10008	-0.14573	-1.8969	-0.15323	-1.1916	-0.10831	0.078239	0.26443	-0.15742	-1.7609	-1.0626	0.20113
CH06	0.57651	0.24379	-1.8267	-0.37517	-0.22882	-0.29537	-0.02243	-0.04054	-0.10796	-0.0087035	0.92926	-1.4042	0.11246	-0.58804	-0.50155	0.82848	0.21078	0.29966	-0.067183	0.22668	0.0061165	-1.0754	0.0091723	-0.22274
CH07	0.65136	-0.77425	-1.9233	-0.31668	-0.61488	-0.67886	0.56092	-0.0054879	0.50481	-0.40963	-0.14023	-0.40433	0.59171	-0.25486	-1.5613	-0.55924	0.46681	-0.13838	0.39839	0.071352	-0.62709	-1.7269	-0.12488	-0.025473
CH08	0.10121	-0.71627	-1.0728	-0.0443	-0.94542	-1.6522	0.77508	-0.97796	0.16066	-0.26565	0.021216	-0.87092	0.96236	-0.66567	-2.1912	-1.0761	0.86884	-0.18124	0.30246	-0.13574	-0.37184	-1.8822	-0.75355	0.26291
CH09	-0.20355	-1.0698	-0.69543	-0.35639	-1.161	-1.3473	0.45737	-0.82039	-0.19023	-0.31035	-0.26275	-1.2289	0.51101	-0.9764	-2.2916	-0.85761	0.24086	-0.12991	-0.28613	-0.23425	-0.28493	-2.1632	-0.47447	-0.16192
CH10	-0.043951	-0.88349	-0.62325	0.038514	-1.6864	-1.1564	0.39195	-0.22664	-0.46032	-0.31754	0.21338	-1.2247	-0.057954	-0.80758	-2.119	-0.81089	-0.78733	-0.053457	-0.42239	-0.41855	-0.33506	-2.1446	-0.37513	-0.070998
CH11	0.33703	-0.64424	-0.58105	-0.51103	-1.5434	-0.65012	0.60361	-0.18036	-0.36702	-0.31988	0.16412	-0.93748	-0.091166	-0.62083	-1.9687	-0.5496	-1.3901	-0.38878	-0.35123	-0.093567	-0.59861	-1.8966	-0.53714	0.13137
CH12	-0.31819	-0.30845	-0.77304	-0.20933	-0.69054	-0.11823	0.33189	0.025624	-0.76781	0.30113	0.34565	-0.6671	-0.048934	-0.085289	-1.1761	0.050306	-1.203	-0.37181	-0.36865	0.17536	-1.1479	-1.4877	-0.83861	0.0023563
CH13	-0.21666	-0.16352	-1.0516	0.17532	-0.10625	0.28685	0.18936	0.24362	-0.75997	0.39976	0.41817	-0.33945	-0.2769	0.11266	-0.95444	0.2717	-0.65282	-0.29118	-0.51361	0.38577	-1.6923	-1.5572	-0.72142	-0.32305
CH14	-0.2535	-0.075064	-1.3688	0.96755	0.78089	0.67162	-0.082531	0.5119	-0.88644	0.44361	-0.0082738	0.81196	-0.6059	-0.3511	-0.64406	0.092773	-0.35649	0.11514	-0.00093303	0.94121	-1.2321	-1.0177	-0.23766	-0.56425
CH15	-0.15922	-0.29806	-2.3638	-0.35105	0.0090261	-0.63135	0.172	-0.1714	0.42058	-0.32488	-0.40264	-0.26882	-0.0014132	-0.34005	-1.3369	-0.64461	0.85087	-0.061337	0.44564	0.20345	-0.46643	-1.1332	-0.21427	-0.24979
CH16	-0.40831	-0.49897	-2.4607	-0.22065	-0.23591	-1.057	0.74213	-0.59981	0.53982	-0.22724	-0.18346	-0.5663	0.70536	-0.67398	-1.6901	-1.1736	0.73757	-0.42348	0.34324	-0.085177	-0.6158	-1.5605	-0.5964	0.081363
CH17	-0.68874	-0.17106	-1.9767	0.10689	-0.41885	-1.4241	1.0374	-1.2748	0.32767	0.10711	-0.36801	-0.99657	0.61626	-1.1776	-1.2855	-1.6306	0.53915	-0.69858	-0.56044	-0.31664	-0.59963	-2.112	-0.84953	-0.070294
CH18	-0.37038	-0.36841	-1.3333	0.2177	-0.32239	-0.99833	0.91794	-1.0587	-0.046476	0.035554	-0.28393	-1.2975	0.44119	-0.86476	-1.0563	-1.509	-0.1541	-0.47385	-0.34057	-0.076667	-0.78819	-1.9619	-0.53418	-0.23726
CH19	-0.34506	-0.3244	-0.92783	0.011403	-1.0319	-0.91649	0.88131	-0.74967	-0.082876	-0.29972	-0.20787	-1.0136	0.65769	-0.71063	-0.98538	-1.0495	-0.47379	-0.14602	-0.093951	0.12386	-0.8868	-1.8629	-0.58864	-0.24314
CH20	-0.16111	0.30264	-1.075	0.42944	-0.46668	-0.20125	0.99886	-0.30055	0.10049	-0.17826	0.14514	-1.1689	0.78252	-0.46442	-0.7687	-0.42402	-0.17484	-0.30387	0.047843	0.084224	-1.2227	-1.2805	-0.59606	-0.55462
CH21	-0.25824	0.56967	-1.2927	0.036339	0.37333	0.43601	0.84443	0.13836	-0.40048	0.099842	0.17881	-0.9353	-0.34569	-0.072812	-0.82062	0.34323	0.14591	-0.14277	-0.10283	0.12127	-1.4592	-1.4128	-0.55811	-0.95971
CH22	0.14999	0.22634	-1.4746	0.214	0.80818	0.45746	0.0073072	0.66039	-0.94506	0.2329	0.23096	-0.55917	-0.24125	-0.38056	-0.68778	0.6547	0.34253	-0.5981	-0.27823	0.18303	-2.1586	-1.5548	-0.80269	-1.0929
CH23	0.10215	-0.21777	-1.4711	0.64966	1.0954	0.4834	-0.088066	1.0927	-1.2448	0.19198	0.29068	0.5258	-0.25384	-0.79277	-0.83968	0.49895	0.33641	-0.70495	-0.047592	0.87844	-1.5668	-1.3009	-0.66459	-0.73828
CH24	0.13586	0.26966	-2.5233	-0.15655	0.67748	-0.73154	0.44384	-0.30992	0.67855	-0.30566	-0.62556	-0.44179	-0.30583	-0.16245	-1.7612	-0.89462	0.70276	0.024914	0.52548	0.058427	-0.080431	-1.1247	-0.77185	-0.082325
CH25	-0.94099	-0.23907	-2.9491	-0.19123	0.47769	-1.2838	1.1908	-0.87722	0.90343	-0.31858	0.36516	-0.70637	0.44472	-0.37736	-2.0244	-1.2553	0.012614	-0.63474	0.26185	-0.33105	-0.55272	-1.4489	-1.0836	-0.11971
CH26	-1.3272	-0.0087518	-2.4416	0.13018	-0.027787	-1.455	1.3181	-1.5157	0.64123	0.11742	-0.40656	-1.7718	-0.32165	-0.91546	-0.87883	-1.8076	0.098204	-0.76373	-0.58548	-0.51456	-0.80796	-2.0628	-0.96071	-0.021923
CH27	-0.70394	0.4153	-0.82282	0.54437	0.026429	-0.33783	1.2176	-0.13992	0.14133	-0.051336	-0.48746	-1.8058	0.03408	-0.48964	-0.53714	-1.3673	0.20915	-0.52801	-0.40701	-0.2626	-1.0978	-1.6829	-0.9797	-0.60382
CH28	-0.46059	0.48102	-0.75747	0.93548	-0.31625	-0.49142	1.0904	0.26295	0.22373	-0.71621	-0.35476	-1.6118	1.1534	-0.45599	-0.41811	-0.64376	0.52465	-0.42175	0.071025	-0.094592	-1.4233	-0.91749	-0.50433	-0.94072
CH29	-0.40703	0.55344	-1.3039	0.77774	0.03386	0.1001	1.1451	0.78013	-0.08243	-0.53813	-0.33012	-1.6308	1.0167	-0.42441	-0.62581	-0.21014	0.003664	-0.54168	-0.080713	-0.090528	-1.3927	-0.75334	-0.58716	-1.4795
CH30	-0.17629	0.1359	-1.6616	0.45797	0.59832	0.66804	0.77422	0.65281	-0.5656	-0.23608	-0.15053	-1.6123	0.43534	-0.66219	-0.82724	0.45646	-0.21234	-0.86587	-0.3056	-0.20269	-1.5322	-1.0279	-1.0598	-1.3979
CH31	0.26017	-0.06408	-1.706	0.4158	0.83549	0.69534	0.059083	0.6746	-0.74814	-0.10288	0.2148	-0.89154	-0.071754	-0.9121	-0.83709	0.89018	0.16619	-0.8052	-0.022187	-0.043274	-1.7455	-1.4016	-1.2616	-1.1153
CH32	-0.0099578	-0.44272	-2.0814	0.86991	1.1585	0.49837	-0.23778	0.99062	-1.2275	0.081781	0.20245	0.19171	-0.079488	-0.95957	-0.68879	0.49853	0.39861	-0.69696	-0.053145	0.43891	-1.6078	-1.3279	-1.0799	-1.0117
CH33	-0.13838	0.72513	-2.3001	0.22595	1.495	-0.71296	1.0914	-0.20974	0.87925	-0.003589	-0.38175	-0.78766	-0.78181	0.15623	-2.4178	-0.87083	0.14421	-0.27893	0.89395	0.25484	0.44353	-1.1245	-1.1298	-0.79768
CH34	-0.32258	-0.55731	-2.2785	0.2985	0.46281	-1.019	1.5102	-0.81322	0.81783	0.14122	-0.15974	-1.1197	-0.51853	0.18959	-2.3963	-1.1674	-0.87712	-0.77698	0.41698	-0.317	-0.41365	-1.5208	-1.8123	-0.51695
CH35	-1.3851	-0.31632	-1.7514	0.13142	-0.46745	-1.3852	1.2117	-0.79452	-0.4221	0.051505	-0.62585	-2.129	-0.89552	-0.20717	-1.8255	-1.4842	-0.88891	-0.99965	-0.78136	-0.55287	-0.93125	-1.6418	-1.5755	-0.5888
CH36	-1.2767	-0.48315	-1.2804	0.42573	-0.67737	-1.2454	0.90336	0.54725	-1.1464	-0.42763	-1.1283	-2.3775	-0.87123	-0.28803	-1.2528	-1.4887	-0.68809	-0.85712	-1.1482	-0.51855	-1.1594	-1.2994	-1.0815	-0.971
CH37	-0.90872	-0.27961	-1.1692	0.71809	-0.49572	-0.87579	0.99662	1.0793	-0.79482	-0.7334	-0.94471	-2.2607	-0.060177	-0.56317	-0.44352	-0.99229	0.0087588	-1.1486	-0.34337	-0.40796	-1.2154	-0.82042	-0.58239	-1.4345
CH38	-1.3516	-0.84822	-1.74	0.086718	-0.23611	-0.67881	0.4162	1.0852	-1.3413	-0.91048	-1.3019	-2.0467	-0.10946	-0.33559	-0.84823	-0.68099	-0.63952	-1.7424	-0.60761	-0.70076	-1.6102	-1.0896	-0.55073	-1.4346
CH39	-0.34599	-0.43125	-1.7662	0.81857	0.47713	0.28464	0.29069	1.0932	-1.0078	-0.42767	-0.45525	-1.7738	-0.014661	-0.31492	-0.83598	-0.41989	-0.70438	-1.8248	-0.79642	-0.72076	-1.21	-1.2659	-1.5217	-1.5397
CH40	-0.17153	-0.49859	-2.4118	1.0488	0.68229	0.33433	0.072747	0.72978	-1.3904	-0.6172	-0.23285	-1.761	-0.12531	-0.94796	-0.84932	0.36082	-0.27356	-1.5814	-0.37573	-0.91756	-1.3714	-1.2442	-1.258	-1.0532
CH41	-0.17153	-0.46745	-1.7833	0.89924	1.041	0.56212	-0.30768	0.43726	-1.137	-0.72775	0.1018	-0.85178	-0.48865	-1.4815	-1.1032	0.26259	0.51565	-1.4893	-0.53723	-0.29496	-1.3754	-0.97467	-1.2501	-1.1209
CH42	0.51595	0.45477	-2.4412	0.11647	1.18	-0.55812	1.7415	-0.95285	1.9932	-0.40248	-0.36573	-0.84822	-0.21831	0.91735	-2.654	-0.73527	-0.20994	-0.23781	0.99018	-0.072614	0.58864	-1.7351	-1.4649	-0.86495
CH43	-0.50355	-0.36075	-2.1897	0.65194	0.13167	-1.3151	0.77234	-1.1811	0.15241	-0.89165	-0.37241	-2.0634	-0.41983	1.3217	-2.7795	-1.0733	-0.97319	-1.0717	-0.047142	-0.4086	-0.73432	-1.5629	-1.7166	-1.3703
CH44	-1.6465	-1.2514	-1.5383	-0.056427	-1.0059	-1.9003	0.25701	-0.55292	-1.924	-1.0405	-0.72118	-2.7157	-1.3716	-0.026471	-2.7479	-1.7159	-1.3371	-1.3155	-1.6527	-0.68871	-1.9814	-1.5033	-1.4747	-1.2028
CH45	-2.2201	-1.9791	-1.7116	0.17116	-1.2208	-1.7751	-0.1637	0.098371	-2.6436	-1.1032	-1.2217	-2.753	-1.5357	-0.50199	-2.4313	-1.8697	-1.374	-1.9512	-1.5776	-0.63725	-1.8198	-1.7363	-0.90883	-1.2293
CH46	-2.2335	-1.9044	-1.7193	0.16555	-1.2228	-1.7476	-0.11818	0.10607	-2.6479	-1.0882	-1.2438	-2.7655	-1.5129	-0.60934	-2.4369	-1.8891	-1.4264	-1.9968	-1.5665	-0.64901	-1.8296	-1.7601	-0.883	-1.2701
CH47	-1.5566	-1.5819	-2.0756	0.25762	-0.89625	-0.82585	0.15348	0.79154	-2.1287	-0.55278	-1.4498	-2.0042	-0.66349	-0.55762	-1.5707	-1.3468	-0.78835	-1.617	-1.1169	-0.71956	-1.3868	-1.5724	-0.59636	-1.1067
CH48	-1.1339	-1.4352	-2.2378	0.71258	-0.4444	-0.54071	-0.029149	0.53904	-1.8897	-0.88567	-1.0233	-2.1762	-0.85875	-0.98367	-0.84745	-0.64343	-0.92678	-1.5203	-1.197	-0.9123	-1.4937	-1.6697	-1.1316	-0.83954
CH49	-0.73719	-1.1101	-2.4714	0.78514	0.12886	0.19431	-0.02467	0.19822	-2.0135	-0.497	-0.8219	-2.2981	-0.55975	-1.469	-1.0902	-0.077588	-0.62359	-1.7129	-1.0332	-1.0586	-1.2253	-1.6433	-1.3616	-0.69094
CH50	-0.59667	-1.0233	-2.4602	1.4156	0.31404	-0.28892	-0.34607	0.0041935	-1.8419	-0.57681	-0.42435	-2.2077	-0.63726	-0.95777	-1.1516	-0.12463	-0.50117	-1.5458	-0.91881	-0.90708	-0.91563	-1.3579	-1.3936	-0.67927
CH51	0.31114	0.15322	-1.3878	-0.25491	0.32211	-1.1726	0.86885	-1.8423	0.71667	-1.2425	-0.081391	-1.5914	0.014723	1.3025	-3.0414	-1.1767	-0.39669	-0.94168	-0.14103	0.76979	-1.0732	-1.8879	-0.73035	-1.7572
CH52	0.20937	-0.16322	-1.5478	-0.15557	-0.14459	-2.0118	0.18978	-1.8575	-0.029729	-1.4767	-0.44059	-2.0988	0.10734	1.0763	-3.0993	-1.6675	-0.59441	-1.1558	-0.33107	0.20701	-1.6289	-2.079	-0.96292	-2.2694
CH53	-1.1114	-2.2863	-2.407	-0.80106	-1.6611	-2.7259	-1.1888	-2.0628	-2.2788	-2.3881	-1.3442	-3.7367	-1.711	-1.0104	-3.6667	-2.1398	-2.1033	-2.6541	-1.851	-1.3138	-3.0633	-3.0015	-1.4454	-2.4351
CH54	-1.9926	-3.3395	-2.5772	-0.71028	-1.8941	-1.9964	-1.5456	-0.98754	-3.4422	-1.8749	-1.536	-3.6382	-2.0107	-1.378	-3.8781	-2.7845	-2.1866	-2.9422	-2.1398	-0.97583	-2.4166	-3.513	-0.98786	-2.2189
CH55	-1.2966	-2.4687	-2.9409	0.065423	-1.3084	-1.4415	-0.64584	-1.0091	-3.0404	-0.8373	-1.3191	-2.8403	-1.282	-1.5231	-2.4219	-1.8036	-1.9612	-2.3196	-1.8173	-1.02	-1.7772	-2.8854	-0.87592	-1.5409
CH56	-1.2886	-1.7663	-2.8566	0.3215	-0.55766	-0.74068	-0.73702	-0.87641	-2.7151	-0.78286	-1.2038	-2.4445	-0.48532	-1.6994	-1.8291	-0.57272	-1.6932	-1.9809	-1.8563	-1.4478	-1.5996	-2.8578	-1.4669	-1.3964
CH57	-0.50412	-1.1534	-2.6253	1.0742	-0.015742	-0.29318	-0.83055	-0.97396	-1.9382	-0.6372	-0.71702	-1.6046	-0.073375	-1.5385	-1.0024	-0.23155	-0.75545	-1.1834	-0.96026	-1.178	-1.6097	-1.9684	-1.7142	-1.2611
CH58	-0.46475	-1.533	-1.5182	-0.15725	-0.63207	-0.75287	-0.0050959	-1.5445	-0.72034	-0.019365	-0.054119	-2.6062	-1.3642	1.2353	-1.8219	-0.5615	0.095848	-1.9162	-0.085865	0.31793	-1.1219	-0.94486	-0.83432	-2.3511
CH59	-0.72138	-1.4365	-1.2949	0.90421	-1.1182	-0.70333	-0.16722	-1.2116	-1.6759	0.26494	-0.057968	-1.5935	-1.3144	0.41341	-1.7094	-0.78837	-0.020167	-1.8692	-0.91057	-0.25468	-1.6323	-0.52201	-1.3823	-2.1951
CH60	-0.49803	-1.3931	-2.0397	-0.21146	-1.6695	-0.91595	-0.65725	-1.0144	-2.6255	-0.9748	-0.59245	-2.2434	-0.61786	-0.61909	-2.0147	-0.68171	-1.6747	-2.0343	-1.7133	-0.62495	-1.6036	-2.0338	-1.8922	-1.5923
