# Supplementary material for: Modulation of Alpha Oscillations in the Human EEG with Facial Preference
Source: PLoS One. 2015 Sep 22;10(9):e0138153. doi: 10.1371/journal.pone.0138153 (PMC4578776; doi:10.1371/journal.pone.0138153)
Supplement: S2 File — (ZIP) [file pone.0138153.s002.zip › SUB15.xlsx]

## Sheet: Passive
	F01	F02	F03	F04	F05	F06	F07	F08	F09	F10	F11	F12	F13	F14	F15	F16	F17	F18	F19	F20	F21	F22	F23	F24
CH01	1.7123	-0.30239	1.2291	-0.17875	0.30374	-1.2441	0.20353	0.11304	1.014	0.5352	1.766	0.019238	0.5026	-0.72406	0.87381	-1.67	0.016122	-0.49611	-0.11922	-0.058977	0.3202	-0.98951	-0.80098	-0.55986
CH02	1.5531	0.52615	-0.69556	0.53644	-0.283	-1.4048	0.84033	0.52019	1.2855	1.4485	-0.36435	0.064374	1.452	-0.60548	-1.1271	0.32685	0.5865	-0.29001	-0.50359	-0.16256	-2.1773	1.0122	0.2135	1.7939
CH03	0.97231	-1.0551	1.2741	0.55945	-1.3159	0.31773	0.63606	-2.1724	1.5779	0.18669	-0.19708	-1.0824	0.39413	-0.56895	0.26587	0.91186	-0.10396	-1.1821	-0.91504	1.6231	-1.4201	1.0985	-1.1569	0.070052
CH04	1.0637	-1.4032	-1.1248	-1.1372	-0.21882	-1.1075	1.8874	-0.096696	0.87801	0.8976	0.90385	-2.6831	0.48216	-2.0527	-0.67491	-1.252	0.18511	-0.46097	0.57816	-0.33939	-1.3663	-0.59923	-1.1504	1.4751
CH05	0.29407	-0.66802	0.42956	0.093939	-0.63319	-1.1215	1.0493	0.073573	1.5659	0.70135	1.2999	-1.2333	1.4633	-2.2138	0.50969	-0.2353	1.3423	0.23474	0.53979	0.30432	-1.8866	0.36769	-0.31356	1.198
CH06	0.31095	-0.75943	-1.2872	-0.76487	-0.27179	-0.79559	1.631	0.045527	0.02687	1.2456	0.59122	-1.8564	0.20026	-2.4341	-0.32699	-1.4756	0.25949	-0.90846	0.20444	-0.2644	-1.3702	-1.1321	-1.0777	1.5749
CH07	0.28563	-0.65648	-1.134	-0.59412	-0.42232	-0.71435	1.8079	-0.10188	0.090339	1.3793	0.5856	-1.8227	0.16809	-2.347	-0.42546	-1.5616	0.33485	-0.90944	0.22186	-0.23497	-1.2802	-1.1142	-0.98903	1.6326
CH08	0.41419	-1.174	-1.718	-0.50751	-0.1286	-0.70358	1.9456	-1.0568	0.48842	1.4405	-0.61468	-0.88492	0.87831	-2.3407	-0.55034	-2.1034	1.051	-1.1882	-0.073095	0.37699	-1.386	-0.86193	-0.49505	1.9253
CH09	0.84058	-1.4642	-1.1281	-0.40048	0.17659	-0.42138	1.3715	-0.99803	0.50954	1.7019	0.36164	-0.73127	0.68307	-2.8679	-0.41461	-1.3132	1.7145	-1.529	-0.010615	0.32255	-0.67669	0.21929	-0.012368	2.6656
CH10	0.53651	-1.7476	-0.97406	-0.69514	0.18645	-0.16235	0.79349	-0.78303	1.0422	1.6209	-0.37528	-0.33784	0.87238	-3.049	-0.55623	-1.0522	1.6747	-0.66247	0.78487	0.2271	-0.48166	-0.034667	0.3705	2.0139
CH11	1.2025	-1.1113	-0.41237	-0.47619	0.27124	-0.62484	0.84821	-0.26417	1.6404	1.1885	-0.24255	-0.5466	1.2204	-2.7064	-0.18625	-1.2137	1.7717	-0.79588	0.22565	0.54014	-0.79413	0.49414	0.0015161	1.4159
CH12	0.65723	-1.1079	-0.0001807	0.088263	-0.19543	-1.635	1.4046	-0.0067795	0.91365	0.029698	0.65087	-1.4918	0.63811	-2.1049	-0.47224	-0.3579	1.9291	-0.31859	-0.094941	0.43971	-1.2765	-0.79607	-0.80381	-0.099433
CH13	0.58137	-1.1104	0.04929	-0.0022967	0.020839	-1.771	1.3121	0.059196	0.91561	-0.094791	0.58575	-1.3944	0.67841	-2.072	-0.47992	-0.23254	1.9444	-0.34316	-0.10117	0.3767	-1.2193	-0.80788	-0.76365	-0.036389
CH14	1.0459	-0.41584	2.049	0.60023	-1.1391	-0.33733	2.9671	-0.63471	1.8771	-0.58349	1.9141	-3.169	0.31604	1.1432	-0.87287	0.55342	-0.052901	0.3359	-0.40222	0.63885	-1.2247	-0.80497	-2.1261	1.8278
CH15	-1.1323	-0.043363	-0.48283	-0.35671	-1.9587	-1.1392	1.6257	-0.39219	1.1817	1.5576	-0.51602	-0.8558	-0.60986	-0.6711	1.651	0.0039993	0.48492	-1.2945	0.1751	0.32929	-0.27241	-2.2743	-0.41625	2.7849
CH16	1.1749	-0.7368	-1.0253	-0.49307	0.7461	-0.96514	1.3007	-1.1919	1.0324	0.6606	0.3138	-0.70443	1.4887	-1.5342	0.68056	-1.6497	1.075	-1.2942	-1.0862	-0.18633	-1.343	-0.4165	-1.2259	1.5662
CH17	1.0673	-1.4973	-1.6359	-0.70345	-0.029209	-0.28019	1.0011	-0.83379	1.0289	0.88365	-0.45305	-1.0077	1.055	-2.0896	0.19552	-1.8004	1.2848	-1.8392	-1.1696	-0.55493	-1.2226	-0.566	-0.41386	1.8381
CH18	1.7637	-1.5536	-1.7396	-0.65606	0.55082	0.29878	1.2883	-0.064529	0.94387	1.2054	0.24266	-0.13559	0.78377	-2.5707	-0.19086	-2.0841	1.382	-0.94692	-0.32823	-0.060976	-0.43222	-0.20971	0.037838	1.4452
CH19	1.605	-1.197	-1.9874	-0.44346	0.11426	0.07564	1.0901	0.099468	1.1006	1.5262	-0.066807	-0.078885	0.42442	-3.1891	-0.48788	-1.4657	1.9367	-0.31461	0.13648	-0.3388	0.0005217	0.37052	0.33461	1.6597
CH20	1.0934	-1.2149	-0.96247	-0.18752	0.68275	-0.55713	1.3663	0.47569	1.0859	0.71846	-0.20357	-0.64988	0.68775	-2.6426	-0.45225	-1.1974	1.7633	-0.61556	0.36233	-0.21688	-0.46506	-0.075711	0.1175	0.90964
CH21	1.0291	-1.4434	0.079923	0.44893	0.69974	-0.74534	1.94	-0.39047	1.1541	-0.0373	-0.0056947	-1.629	0.87966	-1.2508	-0.53005	-0.88736	1.4326	-0.41231	-0.62114	-0.46914	-0.84356	-0.81696	-0.3556	0.82544
CH22	0.80295	-0.92442	0.99434	0.39982	0.26234	-0.72885	2.333	-0.45624	1.4659	-0.83256	0.73956	-1.8666	0.913	0.093184	-0.48841	-0.29633	0.52328	0.4351	-0.69291	0.36548	-0.58968	-1.4194	-2.2179	0.97449
CH23	0.71531	-0.63406	1.3319	1.2448	-0.80784	-0.26336	1.7829	-0.30449	1.6384	-1.5031	1.4625	-2.1214	0.16566	1.3606	-0.28243	-0.10431	-0.1873	0.93773	-0.51141	1.5785	-0.43809	-1.4267	-2.3154	1.6667
CH24	0.86848	-0.47229	1.3189	-0.059859	-1.0885	-1.5477	1.5551	-0.57385	0.59756	-0.32322	0.77561	-0.5427	-0.055426	-0.54411	-0.078526	-2.9572	-0.88069	-0.47963	-0.58486	-1.029	-0.40453	-1.225	-1.2112	1.9306
CH25	0.029258	0.18757	-0.68852	-0.3159	-1.1911	-0.6553	0.75816	-0.92569	-0.0011746	-0.08219	0.56397	0.43436	0.85972	1.2801	0.55623	-0.55245	0.13774	-0.85527	-0.33131	-1.5415	-0.39051	-0.44437	-0.61498	0.31054
CH26	0.53819	-0.57544	-0.47296	-0.19506	-0.39901	0.0192	-0.21623	-0.55118	1.1476	-0.64336	0.68618	-0.36082	1.5431	-0.57239	0.87881	-2.5994	0.33453	-1.7225	-0.99043	-0.52835	-1.0958	-1.0233	-0.65073	1.0797
CH27	1.0411	-0.21112	-1.242	-0.19098	0.012923	-0.19142	-0.29556	-0.37721	0.8418	-0.002986	0.27719	-1.0686	0.78015	-0.98098	0.20802	-2.3042	0.50397	-0.93795	-0.92941	-1.2877	-1.2676	-0.78464	-0.25258	1.6487
CH28	1.5003	-0.0708	-1.6353	-0.24045	0.23103	-0.062904	-0.080598	0.33511	0.71279	0.097362	0.021217	-0.9396	0.76396	-1.4133	-0.19025	-1.9191	0.7543	-0.81909	-0.29324	-1.0612	-1.1443	-0.99331	0.14093	1.6523
CH29	1.142	-0.51881	-0.94448	0.14943	1.2849	-0.69284	0.27861	0.067106	0.542	-0.30037	-0.48268	-1.3353	0.73126	-0.38586	-0.82728	-2.0612	0.7781	-0.10199	-0.86988	-0.5468	-1.1005	-1.3415	0.69856	0.90108
CH30	0.4595	-0.69763	0.18217	0.29313	1.3674	-1.2307	1.9185	0.15479	1.0819	-0.87435	0.15739	-2.0121	0.97321	-0.18795	-0.18517	-1.1533	0.9064	-0.35745	-0.83155	-0.93641	-1.3309	-0.93075	-0.60171	1.5585
CH31	-1.1325	-0.98385	1.8843	0.93153	0.37131	-1.1098	1.3441	-0.42943	0.79109	-0.53362	0.23302	0.075783	0.52935	0.40668	0.38081	-0.9159	0.69948	0.24895	-1.2669	-0.23872	-0.062418	-0.38532	-2.0594	0.92119
CH32	-0.45444	-1.7936	0.42277	1.0553	-0.16402	0.28602	1.7392	-0.57427	1.2265	-1.322	0.11566	-1.5193	0.050136	0.62913	-1.2718	0.17816	-0.5294	1.0361	0.038781	-0.58243	-0.33937	-1.031	-0.32726	1.4278
CH33	0.52728	-0.69975	1.3301	-1.0602	-1.0686	-0.13868	1.0553	0.31789	-0.72601	-1.2148	1.2548	-0.27297	0.11038	-1.489	0.54891	-2.4652	-0.75347	-0.0050815	-0.31971	-0.34102	1.3968	-0.55643	-0.98073	0.60465
CH34	-0.4227	0.99149	1.6871	0.60126	-0.26281	0.697	0.87209	0.063374	0.24465	-0.00091647	1.2404	0.036584	1.1733	0.77393	1.6812	-1.6009	0.19286	0.65672	0.14646	0.49858	0.75856	-0.77087	-1.2568	0.94701
CH35	-0.647	-0.35885	0.8175	0.15289	-0.45847	1.4913	0.40294	-1.2039	1.8201	-0.10534	0.78902	-0.7911	0.89199	1.2411	1.4785	-1.3162	-0.43706	-0.58665	-0.14499	-0.26	-0.19344	-0.89116	-0.89317	0.44916
CH36	-0.22402	0.36983	-0.51189	0.0035425	0.44921	-0.20428	-1.0331	-0.81315	0.54751	-0.5077	1.4182	-2.0041	0.91657	0.52673	0.40529	-2.208	0.04838	-0.73404	-1.1329	-1.0857	-0.87696	-1.3257	0.13486	1.0728
CH37	0.90919	0.036131	-1.3852	-0.16895	0.75683	-0.24966	-0.90152	-0.046447	0.67399	-0.29812	0.48801	-1.6454	0.5493	0.35099	-0.48984	-2.2174	-0.030815	-0.010054	-0.67621	-1.2526	-1.1107	-1.0982	0.74342	1.543
CH38	0.5194	0.10483	-0.3005	0.26113	0.59012	-0.66172	-0.0011582	-0.48082	-0.053895	-0.15979	0.63451	-2.7101	0.94786	0.95472	-1.0034	-1.5763	-0.20367	-0.041836	-0.65028	-0.54939	-0.014375	-0.94321	0.26562	1.1901
CH39	-0.95082	0.26163	1.0914	0.38044	0.6399	-1.4601	0.47637	-1.0109	0.75368	-0.33691	0.50491	-2.341	0.90602	0.9727	0.31444	-0.84162	-0.36803	-0.99847	-0.87254	-0.33273	-0.07022	-1.359	0.71714	1.1003
CH40	-0.4989	-0.48965	0.53896	0.71341	0.22484	-0.97053	0.60174	-1.3711	0.89336	-0.59231	-0.83841	-0.75187	-0.080303	1.7739	-0.97937	-1.1499	0.38616	-0.091378	-0.01978	-0.94796	-0.17343	0.026152	0.088023	0.95253
CH41	-1.1332	-1.3531	0.18016	0.1105	0.30965	-0.97053	0.60423	-2.5712	0.16858	-0.44431	-0.61814	-1.2502	-0.60987	1.0424	-0.97334	-0.57561	1.393	0.26198	0.17479	-1.892	-0.61046	-0.040241	-0.63654	0.97661
CH42	0.535	0.14199	-0.44256	1.0934	0.3777	3.1466	2.5517	0.9753	1.0155	-0.095965	1.5139	0.10286	1.3436	-0.61308	3.0763	-0.17177	1.4549	2.2133	1.8537	1.4139	2.2813	2.2378	-0.044242	1.1742
CH43	-0.01925	1.2736	1.0316	0.70817	-0.054116	1.6559	2.0222	1.357	1.6295	0.54689	3.0407	1.9312	1.7989	0.72846	1.5069	0.31978	1.1774	0.75327	0.67194	2.0498	0.5816	1.6584	-1.1834	0.7377
CH44	-1.2051	1.026	0.65953	-0.031362	-0.23283	1.1228	0.44289	-1.3669	-0.92935	0.13934	1.3997	-0.9152	0.61042	1.3805	0.80414	-1.508	0.24966	-0.037825	0.341	0.80078	0.94335	-1.0057	-0.18041	0.3633
CH45	-1.1482	1.1095	0.75496	-0.061145	-0.20533	1.1448	0.35371	-1.4336	-0.88878	0.093284	1.4071	-0.87773	0.56794	1.4162	0.83595	-1.5177	0.24152	-0.086512	0.38461	0.79551	1.068	-0.94042	-0.14029	0.38877
CH46	-0.67294	1.1637	-0.90796	-0.29641	0.043609	0.46313	-0.29783	-1.0456	-1.2588	0.10892	1.2965	-0.11892	0.57059	1.6014	0.50035	-1.2282	-0.084307	0.99567	0.52017	1.0518	0.71873	-0.76248	0.53823	0.99465
CH47	0.035896	0.36119	-0.31859	-0.29285	-0.30319	-0.066177	0.4114	-0.79349	-0.52836	0.45686	0.82245	-0.66134	0.90948	1.7144	-0.6156	-0.75035	-0.26266	0.78779	-0.0026217	0.69268	0.99435	-0.0051247	0.11216	0.2374
CH48	0.70723	-0.26306	-1.1728	-0.12263	-0.17496	-0.15223	0.87976	-0.50072	0.43743	0.52938	0.35812	-0.77609	-0.20475	1.9162	0.32571	-1.2104	-0.41962	-0.75267	0.13319	0.63752	0.91962	0.070796	-0.80018	-0.31721
CH49	0.46838	-0.24408	-0.0096751	0.23616	0.65782	0.53798	0.2688	-1.1982	0.67959	0.32295	-0.35765	0.14077	-0.57604	1.8165	-0.53883	-1.1256	-0.48156	-1.3661	0.23498	0.26978	1.1503	0.55317	-0.124	0.43319
CH50	0.31657	-0.27433	-0.036347	-0.61281	1.7339	1.2312	-0.19494	-1.1793	0.8664	1.0797	0.50195	-1.5496	0.15162	0.24702	1.1541	-0.47282	-0.098139	-1.3655	0.74915	-0.17392	0.014257	1.0664	-1.2749	0.64846
CH51	0.56738	0.016801	-0.47637	1.2162	0.44209	3.0222	2.4313	0.87096	1.1185	-0.077939	1.341	0.24916	1.4441	-0.43936	3.0012	-0.18713	1.4148	2.1713	1.5922	1.3564	2.2382	2.1012	0.011338	1.1667
CH52	0.10645	1.3103	-0.14157	1.2387	0.10572	1.1774	1.7719	0.19875	0.42746	0.43131	2.0866	1.4113	1.0361	0.73372	0.56928	-0.46438	0.62549	-0.049339	1.5502	2.0388	1.1597	1.6256	-0.65004	1.1071
CH53	0.096292	1.3356	-0.17038	1.1225	0.081998	1.0787	1.7037	0.15317	0.41456	0.41046	2.0667	1.4068	1.0037	0.65145	0.52427	-0.48663	0.65812	-0.088941	1.5145	2.1879	1.0849	1.6	-0.64439	1.0625
CH54	0.58557	0.49489	-0.39276	0.31257	0.27159	0.70808	0.52822	-0.60018	-0.28426	0.42809	1.4261	0.85155	0.51067	1.6691	0.56782	-0.74506	1.875	0.093594	1.4699	1.8839	1.2432	0.86828	1.3885	1.0061
CH55	0.43234	0.27433	-1.3384	-0.19606	-1.5303	2.8585	0.78726	1.51	0.3091	-0.1875	1.6356	0.70058	0.17618	2.8559	2.2241	0.35875	1.4277	0.046659	0.33777	0.20022	1.857	1.2941	0.68432	0.90446
CH56	2.0494	-0.92672	0.59063	0.76071	0.44461	1.1399	0.4246	-1.4946	-0.48612	0.51404	0.45147	1.2756	-0.3259	0.074373	-0.42018	2.2743	0.87622	-1.6842	0.43911	1.6378	0.99	0.63082	0.26738	0.86599
CH57	2.6326	-1.1934	-0.052724	-0.3795	0.23251	1.004	0.16688	-0.26039	-0.0938	0.75654	0.083278	0.85653	-0.19207	0.086706	-0.32735	2.5835	0.95704	-1.7159	0.28865	1.7167	0.90209	0.96528	0.0002974	0.66036
CH58	0.60869	-1.1067	-1.476	0.97766	0.85747	0.93072	-0.37924	-0.72312	-0.29989	0.10161	1.235	-0.69842	1.0006	-0.24179	0.056913	-0.28146	0.46985	0.095066	1.3997	0.41799	1.9284	1.2461	-0.24284	1.4883
CH59	0.57463	-1.0595	-1.5427	0.89153	0.89038	0.87561	-0.42208	-0.74455	-0.35091	0.094308	1.3366	-0.67663	0.9847	-0.21776	0.0588	-0.31783	0.45956	0.20518	1.3863	0.35096	1.9156	1.3016	-0.32658	1.5381
CH60	0.27205	0.51725	-1.3505	-0.089245	-1.5307	2.8156	0.69724	1.4324	0.27165	-0.25046	1.5276	0.84905	0.29371	2.8511	2.3646	0.31239	1.3827	-0.021338	0.45249	0.087208	1.9696	1.1309	0.59353	1.1144

## Sheet: Active 1st
	F01	F02	F03	F04	F05	F06	F07	F08	F09	F10	F11	F12	F13	F14	F15	F16	F17	F18	F19	F20	F21	F22	F23	F24
CH01	0.84887	-0.11994	-0.31089	-0.76157	-0.48303	-1.2582	0.52307	-0.12183	-0.5235	-0.31206	-0.48322	0.34453	0.52721	-0.52823	0.18724	-0.57511	-1.538	0.026592	-0.37739	0.4515	0.1632	-0.53859	-0.75332	1.2109
CH02	-0.15311	-0.38096	-0.31835	-1.1687	-0.74809	0.060354	0.56034	-1.0652	-0.254	-0.60639	-0.82329	0.14852	-0.1736	0.097373	0.22634	-0.94016	-2.2803	0.41517	0.66626	-0.3636	0.22398	-0.38166	0.50395	0.17367
CH03	-0.070922	-1.8949	0.036659	-0.39405	-1.7052	-0.96234	1.0919	0.15965	-0.21149	-0.090652	-0.1158	0.56888	-0.13452	-0.57022	-0.36002	-1.1944	-1.665	-0.19422	-0.599	-1.2403	-0.11732	-0.1902	-0.023882	1.1769
CH04	0.33495	-1.1121	-0.85575	-0.53971	-0.38959	-1.0228	-0.11266	0.20643	0.035914	-0.87775	-0.65765	0.79957	-0.20115	-0.1937	0.1747	-0.16576	-1.6046	-0.53583	0.04747	-0.63511	-0.81352	0.15333	-0.71425	-0.26687
CH05	-0.29856	-1.714	-1.2173	-0.19726	-1.137	0.032849	-0.42902	0.5021	-0.76759	-0.75813	-0.53822	0.16366	0.20628	-0.58352	-0.08851	-0.8869	-2.2698	0.43702	0.057586	-0.34928	-0.25433	-0.87862	-0.82948	-0.14915
CH06	0.63315	-1.0888	-1.1477	-1.5787	-0.64479	-0.97217	0.05562	-0.6018	0.23267	-0.63258	-1.3776	-0.22452	-0.22727	-0.83617	-0.034058	-0.96475	-1.6911	0.40397	0.71055	-0.0872	-1.2426	0.015826	-1.0694	-0.58938
CH07	0.60308	-1.1168	-1.0823	-1.4317	-0.55769	-0.99309	0.12567	-0.64576	0.21115	-0.62868	-1.3566	-0.19591	-0.12261	-0.76063	-0.079727	-0.92237	-1.6994	0.52689	0.69971	-0.16059	-1.2096	-0.099236	-1.0549	-0.5778
CH08	0.12474	-0.92198	-1.1013	-0.85628	-0.84374	-0.88059	-0.14309	-0.24393	0.04112	-0.92773	-1.1774	-0.15553	-0.33508	-0.38457	-0.20138	-1.1008	-1.6996	0.12181	0.057466	-0.72423	-1.2843	-0.2548	-1.1826	-0.45758
CH09	-0.44187	-0.51371	-1.2351	-0.55887	-0.7354	-0.8563	-0.60703	-0.24582	-0.21194	-1.3616	-0.94607	0.16543	0.054218	-0.21469	-0.24161	-1.1172	-1.5673	-0.20898	-0.41423	-1.0451	-0.79174	-0.34161	-1.3063	-0.33064
CH10	-0.28192	-0.60434	-1.3751	-0.61256	-0.33629	-0.28587	-0.80717	0.23073	-0.17718	-1.2645	-0.68751	0.23246	-0.21981	-0.44889	-0.34455	-1.0017	-1.4589	-0.36612	0.18468	-1.3336	-0.70317	-0.6023	-1.077	-0.16539
CH11	-0.64436	-0.72939	-1.1732	-0.76555	-1.1345	-0.3716	-1.0241	0.03626	-0.2784	-1.2911	-0.48453	0.25088	-0.041398	-0.80787	-0.38564	-0.88504	-1.9847	-0.17869	0.2211	-1.1854	-0.29834	-0.81474	-0.9096	-0.26935
CH12	-0.78528	-1.3944	-1.4051	-1.557	-1.0578	-0.54016	-0.89821	-0.14391	-0.23055	-1.2902	-0.74852	0.3361	0.016109	-1.6679	-0.28654	-0.81481	-2.9551	-0.17605	-0.024235	-0.41434	-0.37857	-1.2496	-0.20605	-0.12201
CH13	-0.97956	-1.4091	-1.4772	-1.4942	-1.1051	-0.6069	-0.9646	-0.14221	-0.2926	-1.211	-0.75523	0.41711	0.023889	-1.7039	-0.3827	-0.85617	-2.8526	-0.29405	0.042335	-0.43065	-0.32794	-1.2441	-0.19743	-0.11674
CH14	-1.1392	-0.93932	-0.92247	-1.7943	-0.059805	-0.43611	0.48908	0.34342	-0.50358	-0.999	-0.15846	0.30259	-0.43002	-1.7769	0.23281	-0.61218	-2.2255	0.32209	-0.32396	-0.13534	-0.57444	-0.23356	0.57457	-0.28763
CH15	-0.46001	0.019226	-1.0308	-0.93506	-1.5462	-0.7532	0.59154	0.45281	-0.62194	-1.2025	-2.044	-0.16909	0.51119	-0.13626	0.015546	-0.62522	-1.136	0.91466	1.1317	-1.2671	-0.26268	0.37324	-2.5419	-1.1662
CH16	0.71166	-0.52074	-1.0411	-1.3164	-1.2766	-1.0969	0.39672	-0.53353	-0.010153	-0.94081	-1.5196	0.25777	0.036552	-0.53534	0.22588	-0.77086	-1.4339	1.0596	1.2121	-0.45801	-1.3816	0.16348	-1.3543	-0.59711
CH17	0.22938	-0.61877	-1.4467	-1.6322	-1.7052	-0.42116	-0.33591	-0.37085	0.20764	-0.85182	-1.5113	-0.21356	-0.26986	-0.57564	-0.080539	-1.1247	-1.3355	0.85722	0.59908	-0.76221	-0.93293	0.17897	-1.4475	-0.4898
CH18	-0.39672	-0.38981	-1.8847	-1.4924	-1.2246	-0.53444	-0.94635	-0.48757	0.029434	-1.075	-1.4864	0.248	-0.24598	-0.29524	-0.51497	-1.4983	-1.3403	0.39658	0.060306	-1.2728	-1.2716	0.041643	-1.454	-0.50819
CH19	-0.58243	-0.54473	-1.7775	-1.2852	-0.81499	-0.61272	-1.0651	-0.13698	0.37925	-1.4384	-1.1431	0.35554	-0.53463	-0.6067	-0.82193	-1.5016	-1.4188	0.10505	0.034897	-1.4419	-0.9912	-0.16831	-1.1372	-0.3715
CH20	-0.67672	-1.0578	-1.7111	-1.7006	-1.0437	-0.74647	-1.1755	-0.088443	0.30577	-1.3996	-1.0726	0.49782	-0.51214	-0.8466	-0.77313	-1.1329	-1.5643	0.11985	-0.19188	-1.4351	-0.82208	-0.5542	-0.7762	-0.015975
CH21	-1.0959	-1.1393	-1.6062	-1.7938	-0.75772	-0.54053	-1.0136	-0.1435	-0.22873	-1.049	-1.0731	0.15571	-0.42046	-1.4212	-0.65617	-1.2009	-2.2864	0.023547	-0.10052	-1.1212	-0.72414	-0.62418	-0.53742	0.14014
CH22	-1.5839	-1.0681	-1.5845	-2.1247	-0.016764	-0.70147	-0.21999	-0.096325	-0.52681	-1.1035	-1.1463	0.17862	-0.72578	-1.5677	-0.94449	-1.1944	-2.7411	-0.18286	-0.16802	-1.1989	-0.95049	-0.52578	-0.36504	-0.49319
CH23	-1.2916	-0.33634	-1.1477	-2.1425	0.43597	-0.36604	0.45919	-0.074573	-0.34489	-1.0581	-0.55681	0.57807	-0.58746	-1.9395	-0.42604	-0.6379	-2.1795	-0.46226	-0.55785	-1.0487	-1.124	-0.42855	-0.18202	-0.89162
CH24	0.0054217	-0.97983	-0.46674	0.24434	-1.4213	-1.4005	1.3558	0.13627	-0.44532	-0.95577	-1.9475	0.48068	0.00081927	-0.22813	0.55701	0.0027226	-1.0091	0.43476	-0.53207	-0.53959	-0.92533	0.19369	-1.2398	0.25385
CH25	0.67574	-0.60333	-0.44118	-1.2279	-0.42661	-1.1991	1.1926	-0.28413	-0.15453	-1.3539	-0.85993	0.76725	0.46615	-0.30652	1.3254	-0.68399	-0.92494	0.81516	0.46361	-0.094146	-1.2476	0.24451	-1.2754	-0.9632
CH26	0.10833	-0.32016	-1.5955	-1.6595	-1.5413	-0.29229	0.054175	-0.33931	0.14384	-0.46866	-1.7557	0.20396	0.22636	-0.025228	0.038157	-0.72601	-0.46613	1.406	0.73746	-0.66268	-1.2532	0.14107	-1.2797	-0.42398
CH27	-0.0055751	-0.80188	-2.1582	-2.033	-1.4131	-0.24527	-0.31475	-0.16077	0.51449	-0.74211	-1.9233	0.50536	-0.12656	0.28873	-0.28335	-0.82027	-0.55487	1.2463	0.29068	-0.92644	-1.3515	0.089247	-1.2874	-0.070292
CH28	-0.046938	-0.93559	-1.8646	-1.953	-1.1301	-0.13832	-0.65659	0.13743	0.61458	-0.88031	-2.0607	0.72688	-0.16863	0.055652	-0.80042	-1.0043	-0.52877	1.0153	-0.059615	-0.76326	-1.3394	-0.044706	-1.2462	0.07746
CH29	-0.32124	-1.1777	-1.6992	-2.3512	-0.86679	-0.27983	-0.60618	0.43071	0.19476	-0.90428	-1.7025	0.56239	-0.16475	-0.074575	-0.63648	-0.79561	-0.82193	1.2344	-0.023387	-0.84918	-1.1131	-0.37601	-0.74672	0.1018
CH30	-1.3669	-1.5215	-1.8646	-2.1478	-0.56905	-0.34099	-0.31917	0.16085	-0.27773	-0.7285	-1.2711	0.2827	-0.31169	-0.27207	-0.37341	-0.61639	-1.1702	1.225	0.27203	-0.98698	-0.87234	-0.34137	-0.56328	0.21203
CH31	-1.5253	-0.54273	-0.74441	-2.2719	0.37944	-0.97295	-0.82091	-0.53329	-0.83323	-0.92254	-0.50147	0.11899	0.0032772	-0.737	-0.17139	-1.1476	-1.544	1.4644	-0.98853	-1.4503	-1.3912	-0.78233	-0.75077	-0.54223
CH32	-1.3039	0.40221	-0.47195	-0.86037	0.65199	-0.36299	-0.4043	0.49196	-0.15082	-0.2917	0.4398	0.25639	0.72121	-1.5926	0.44705	-0.17747	-1.6363	-0.59488	-0.434	-1.1824	-0.76036	-1.2302	0.088965	-0.78338
CH33	-1.3352	-0.52242	-1.1019	-0.3712	-0.10095	-0.18509	0.68068	-0.04602	-0.46696	-1.0081	-1.6062	-0.3371	0.38285	-0.73598	0.07587	0.88823	-1.9353	0.87569	-0.96502	-0.25473	-0.59239	0.09996	-1.092	-0.33657
CH34	0.10484	-0.45205	-0.097304	-0.37475	0.25067	-0.41745	1.8021	-0.30707	0.1777	-0.67991	0.18116	0.095109	0.57072	0.35754	1.4792	0.38485	-0.53133	1.2904	1.0136	0.27657	-1.2769	-0.070589	-1.1525	-0.73442
CH35	0.4293	-0.60086	-0.84768	-0.77758	-0.27948	-0.47549	0.97368	-0.90368	-0.047807	-0.12666	-1.5341	0.4228	0.5028	0.31013	0.36715	-0.014315	0.096021	0.78195	0.20548	-0.30813	-0.81215	0.10444	-0.75244	0.19472
CH36	0.6242	-0.73536	-1.4308	-1.3098	-0.88837	0.012214	0.76891	-0.092444	0.62314	-0.065529	-2.3313	0.78655	0.65765	0.64502	-0.019156	-0.10694	0.34265	1.6455	0.1922	-0.23395	-0.82218	0.54555	-0.30775	0.39558
CH37	0.35137	-1.1267	-1.3667	-1.6087	-0.75529	0.14104	0.36544	0.40774	0.62638	-0.17469	-1.9574	1.0173	0.35181	0.53059	-0.62045	-0.3121	0.23812	1.5862	0.027522	-0.32373	-1.0344	0.42522	-0.51334	0.39724
CH38	-0.29441	-1.3081	-1.0888	-1.5095	0.12653	0.025234	0.58911	0.18875	0.35029	-0.21181	-1.5041	1.1468	0.57076	0.54704	-0.10959	-0.014579	0.28911	1.8479	0.58976	-0.077458	-0.23674	0.2035	-0.018575	0.56539
CH39	-0.85838	-1.3797	-0.1606	-2.1535	-0.22012	-0.4038	0.35026	-0.75653	-0.099114	-0.55357	-1.528	0.68527	-0.24608	0.3325	-0.22366	-0.41188	-0.053501	2.5066	0.8351	-0.49803	-0.61334	-0.19013	-0.1304	-0.48699
CH40	-1.7442	-1.0466	-0.19579	-1.5909	0.20267	-0.77579	-0.34594	-1.4342	0.68655	0.084357	-0.71545	-0.22554	-0.22996	-0.21776	0.22537	-0.8609	-0.64468	2.198	-0.59005	-1.2291	-1.0775	-0.96942	-0.39062	-0.98042
CH41	-1.497	-0.15412	-0.73143	-0.88949	1.0983	-0.74218	-0.75168	-0.19192	1.1389	-0.79746	0.055387	-0.6628	-0.45622	-1.2249	1.7574	-0.79346	-0.55616	0.72334	-0.97521	-0.62105	-1.8484	-1.151	-0.76543	-0.65407
CH42	-0.099059	0.42461	-0.34102	0.46966	0.17289	0.7781	0.55421	-0.54154	2.0497	-0.73283	0.1452	-0.52533	1.0512	-0.082049	0.020124	0.50982	-0.28202	1.8172	1.073	0.66491	-0.65799	-0.32652	0.35153	0.99411
CH43	-0.82124	-0.40422	-0.97663	-0.60925	0.44375	0.26531	0.93929	-0.43481	0.12483	-1.056	-0.039403	-0.37226	0.045429	0.11516	-0.73516	-0.2421	-0.33433	1.9418	0.47966	0.46944	-1.484	-0.61711	-1.3926	-0.3766
CH44	0.50992	-0.53159	-0.56396	0.12478	0.16785	0.16207	1.711	-0.42743	0.9707	0.40759	-1.3484	0.76454	1.4945	0.75627	0.23311	0.41261	0.60728	1.8934	0.54468	0.71443	-0.45244	0.88463	0.54839	0.79708
CH45	0.54164	-0.58506	-0.51786	0.030012	0.11696	0.20497	1.6807	-0.42966	0.99414	0.41718	-1.3085	0.76284	1.5006	0.6741	0.11423	0.44118	0.64339	1.97	0.52113	0.67473	-0.47325	0.88008	0.49872	0.74214
CH46	0.18684	-0.23731	-0.48037	-0.34713	0.41273	0.17195	1.474	-0.37074	0.94054	0.23501	-1.6706	0.83777	1.828	0.54274	0.56132	0.11571	1.0575	2.2895	0.62061	0.75418	0.015263	0.76065	0.88369	0.97025
CH47	-0.61162	-0.67448	-0.22136	-0.75857	0.46704	0.22771	1.0083	-0.64036	0.59996	-0.0077908	-1.1335	1.12	1.105	0.46805	0.77329	0.2111	0.8519	2.6831	1.1849	0.41789	0.73435	-0.1517	0.9324	0.87205
CH48	-1.2777	-1.4853	-0.56784	-1.4384	-0.22547	-0.63613	0.61983	-1.6132	1.058	0.2887	-1.2849	0.39473	-0.052141	-0.028796	0.14379	0.53709	0.070386	2.4348	0.72038	-0.49144	0.27386	-0.69318	-0.20631	0.29653
CH49	-1.7233	-1.4595	-0.026415	-1.6019	-0.48517	-1.0827	0.33287	-1.2786	0.59416	0.17206	-0.75551	-0.92564	-0.86709	-0.3918	0.067992	-0.41877	-0.37805	2.4076	-0.58367	-1.345	-0.50904	-1.0834	-0.80114	-0.027545
CH50	-1.5109	-0.75007	-0.065479	-0.49341	-1.0897	-1.9506	-0.15562	-0.11387	0.85239	0.62405	-0.2709	-0.94544	-1.5551	-1.3757	0.58467	-0.77465	-0.59736	0.87139	-1.514	-0.65603	-1.0635	-0.72592	-1.4654	0.0071434
CH51	-0.09956	0.32417	-0.42377	0.5914	0.18883	0.89807	0.59475	-0.59913	1.9973	-0.66099	0.11032	-0.74307	0.90076	-0.081353	-0.11049	0.43674	-0.378	1.8385	1.1734	0.69276	-0.66502	-0.37197	0.34787	0.83006
CH52	-0.74811	0.35926	-0.77994	-0.24356	-0.49686	-0.010999	0.46853	-0.8562	1.2669	-0.03782	-0.91176	-0.4616	0.49415	0.41222	-0.36471	-0.25998	-0.022924	1.7085	0.54325	0.77093	-0.84742	-0.80578	-0.17032	0.047278
CH53	-0.77661	0.33323	-0.76831	-0.29512	-0.49516	-0.072625	0.47404	-0.85534	1.2488	0.020988	-0.88884	-0.43827	0.51431	0.3807	-0.30034	-0.21217	-0.06634	1.7192	0.57782	0.76798	-0.80227	-0.74252	-0.14623	0.03674
CH54	-0.081776	0.041762	-0.021669	0.25223	0.14568	-0.53375	1.4624	-0.47323	1.0047	0.60876	-1.6071	0.54201	1.7016	-0.18805	-0.16032	0.093598	0.42973	1.5144	0.94203	0.66669	0.29193	0.027979	0.27287	0.35918
CH55	-1.0454	-0.90938	0.74269	0.2943	-1.0242	-0.48817	-0.065164	-0.27583	0.78303	-0.20954	-1.1095	-0.56855	0.48059	-0.043577	0.60101	0.77289	0.35157	1.4168	0.36403	0.65496	-0.35596	-0.02287	-0.2376	-0.3145
CH56	-1.4369	-0.79572	0.91705	0.48812	-0.82594	-1.066	1.193	-0.43116	0.51027	0.04148	-1.9486	-1.4414	-0.33968	0.03723	-0.021902	-0.6166	-0.092034	0.26579	-0.58849	0.56412	-0.5444	-0.4027	-0.62746	-0.014707
CH57	-1.0467	-0.77644	0.86558	0.47793	-0.99817	-1.2746	0.62481	0.18564	0.71539	0.017427	-1.5928	-0.8921	-0.3081	0.2759	0.14325	-0.39541	-0.26499	0.22051	-0.422	0.30606	-0.33979	0.16913	-0.86999	0.35883
CH58	-0.77513	0.10647	0.21196	0.23416	-1.0818	0.44265	0.48682	-0.038682	1.6494	-0.12298	-1.0923	-0.23448	1.2906	-0.003555	0.62059	-0.4649	-0.90055	1.2206	0.69873	-0.13731	0.048539	-0.14006	-0.65284	-0.35889
CH59	-0.69426	0.1178	0.18637	0.18318	-1.0643	0.4107	0.49196	0.0072692	1.6723	-0.14084	-1.1054	-0.21008	1.3726	-0.011544	0.7129	-0.5282	-0.85595	1.2227	0.72569	-0.077722	0.11523	-0.079137	-0.70344	-0.32211
CH60	-0.94054	-0.91599	0.67696	0.44456	-1.0212	-0.41294	-0.25738	-0.2894	0.77998	-0.40628	-1.0667	-0.49387	0.52559	-0.071069	0.54448	0.69656	0.40672	1.5942	0.31704	0.48827	-0.40257	-0.011735	-0.10401	-0.32012

## Sheet: Active 2nd
	F01	F02	F03	F04	F05	F06	F07	F08	F09	F10	F11	F12	F13	F14	F15	F16	F17	F18	F19	F20	F21	F22	F23	F24
CH01	-0.17162	-1.6394	0.37027	-0.16357	-0.59605	0.16818	-1.1147	-0.37834	0.41395	-0.093414	-1.1368	0.31407	-1.5997	0.4137	-0.54585	-0.84025	0.24489	-1.348	-0.72779	-0.81053	-0.20491	-1.21	0.1736	-0.24897
CH02	-1.0928	-1.0101	0.2275	-1.7692	-0.59143	-0.48699	-1.618	-0.049303	0.13483	-0.57389	-0.54369	0.46673	-1.6404	0.75951	-0.38832	-1.2945	-1.1571	-1.0334	-1.8103	-1.5518	-0.50538	-1.4662	-0.25542	0.7098
CH03	0.24524	-0.91691	0.30498	-0.77254	-1.5731	-0.48759	-0.24286	-0.99485	-0.62775	-0.38098	-1.2174	-0.014008	-1.9112	0.1202	-0.6817	-1.5495	-1.7039	-0.33953	-0.38075	-0.015257	-1.7323	-0.45394	-0.16292	-1.195
CH04	0.20429	-2.0067	0.27011	-1.6377	-1.3897	-1.6074	-1.3173	-0.37614	-1.3206	-0.20934	-0.18983	0.1423	-1.5752	0.40315	-1.1787	-1.122	-1.7047	-0.81269	-1.2192	-0.788	-0.8182	-1.564	0.049156	-0.2034
CH05	-0.080462	-1.8059	0.17315	-2.2203	-1.7281	-0.54934	-1.0822	-0.36279	-2.0749	-1.4607	-0.62856	-0.34823	-2.0534	-0.62861	-0.87319	-1.3507	-1.6955	-0.075631	-0.30027	-1.7354	-1.4854	-1.0473	-0.64093	0.41001
CH06	-0.14788	-2.3323	0.22181	-1.332	-0.81213	-2.1393	-2.0352	-0.77636	-1.3997	-0.63499	-0.1419	-0.013884	-1.7693	-0.28069	-1.4598	-2.0528	-1.5653	-0.84379	-0.28862	-1.8095	-0.63428	-1.9179	0.093929	0.031542
CH07	-0.12893	-2.3003	0.30663	-1.3274	-0.83315	-2.0903	-2.027	-0.6665	-1.4848	-0.58975	-0.24303	-0.086209	-1.7215	-0.29029	-1.3859	-2.1704	-1.5214	-0.80395	-0.36981	-1.8437	-0.74506	-1.8825	0.071974	0.04222
CH08	-0.065584	-2.0735	0.051875	-1.4754	-0.9606	-2.1588	-1.8275	-0.3858	-1.892	-0.84552	-0.40683	0.043241	-1.9944	-0.038589	-1.2626	-2.1168	-1.6672	-1.1412	-0.68112	-1.6644	-0.94603	-2.173	0.023845	0.203
CH09	0.21331	-2.2834	0.13033	-1.9688	-1.3856	-1.692	-1.4072	-0.60522	-1.3884	-1.0329	-0.80854	-0.097413	-2.2245	-0.5995	-1.2442	-1.7711	-2.0425	-1.0184	-0.53221	-0.43226	-0.92629	-1.743	0.13531	-0.15135
CH10	-0.17733	-1.9996	0.098103	-2.0151	-1.3884	-1.1371	-1.0902	-0.5266	-1.2817	-0.88533	-0.32646	-0.36627	-2.3929	-0.65638	-1.4949	-2.2054	-2.1253	-0.87357	-0.64658	-0.63553	-1.1316	-1.1261	0.051023	0.020864
CH11	-0.12864	-2.0129	0.56823	-2.1842	-1.7652	-0.78906	-1.6232	-0.87969	-1.6148	-1.17	-0.98493	-0.90601	-2.5615	-0.6517	-1.5116	-2.1172	-1.9412	-0.83737	-0.80793	-0.98975	-1.3028	-1.1656	-0.48931	0.27872
CH12	0.38875	-1.8384	0.18004	-2.599	-1.6399	-1.2472	-1.6734	-0.63809	-2.151	-1.3939	-1.6316	-0.7272	-2.2257	-0.37736	-1.3172	-2.1542	-1.139	-0.43073	-0.81705	-2.0154	-1.9985	-1.0092	-0.79809	0.10114
CH13	0.21679	-1.9559	0.2497	-2.5344	-1.6944	-1.1994	-1.5758	-0.70161	-2.2922	-1.4511	-1.6032	-0.76105	-2.2509	-0.49309	-1.4064	-2.05	-1.1439	-0.4012	-0.84255	-2.0019	-2.0677	-1.0069	-0.93286	0.14798
CH14	-0.49886	-1.3084	-0.2516	-1.6979	-0.4813	-1.4409	-1.7365	-0.87579	-1.1241	-1.5562	-0.69221	-0.50696	-2.0638	-0.27937	-0.032227	-1.2006	-0.59728	0.89868	-0.9634	-2.0687	-1.6107	-0.34422	-1.5947	0.22839
CH15	-0.43646	-1.3993	-0.52857	-1.0607	-1.2864	-1.5571	-1.8793	-0.2305	-2.545	-1.0243	-0.30452	-1.2949	-1.5874	0.019919	-0.52531	-2.4852	-1.1676	-0.86309	-0.31799	-2.5373	-1.9935	-0.99871	0.81905	0.5511
CH16	-0.42997	-1.4816	0.21863	-1.6774	-0.58318	-2.0332	-2.1026	0.32887	-1.6594	-1.3428	-0.70657	-0.16213	-1.8238	-0.037437	-0.8212	-1.9503	-2.0897	-0.8707	-0.043259	-2.3738	-0.7116	-1.6758	-0.26259	0.40563
CH17	-0.050579	-2.378	-0.17261	-1.376	-0.76677	-2.2392	-1.7286	-0.25121	-1.8706	-1.8525	-1.0326	0.038889	-2.0567	-0.48644	-1.4034	-2.2426	-2.2001	-1.1335	-0.21223	-1.0867	-1.0597	-1.5643	-0.42909	-0.10636
CH18	-0.14892	-2.5364	-0.16321	-1.6197	-1.0775	-1.8144	-1.3802	-1.2367	-1.7642	-0.93031	-0.96807	-0.26361	-2.5173	-0.68759	-1.4637	-2.4753	-2.3228	-1.2781	-0.74533	-0.51011	-1.401	-1.5868	-0.73339	-0.052466
CH19	-0.1478	-2.4749	0.01749	-1.6463	-1.299	-0.90289	-1.07	-1.365	-1.304	-0.89817	-0.98604	-0.51683	-2.6378	-0.69654	-1.5179	-2.425	-1.9739	-1.6378	-0.73586	-0.3682	-1.6759	-1.6242	-0.84047	-0.020139
CH20	-0.2687	-2.5314	-0.11835	-2.3275	-1.7521	-1.0398	-1.3908	-1.0294	-1.6672	-0.91027	-1.2284	-0.67918	-2.8811	-0.67097	-1.4685	-2.2534	-2.265	-1.1826	-0.78065	-0.75888	-1.5748	-1.3153	-1.1126	-0.014421
CH21	-0.40304	-2.4655	0.14953	-2.4158	-1.6668	-1.2265	-1.7944	-0.85032	-1.8882	-1.3814	-1.3101	-0.83819	-2.6422	-1.094	-1.2345	-1.9968	-1.3125	-0.59649	-0.75959	-1.2489	-1.564	-0.97084	-1.5186	-0.023758
CH22	-0.69389	-2.2537	-0.075745	-2.0621	-1.2345	-1.6979	-1.644	-1.243	-1.7243	-1.9935	-0.98778	-1.1629	-2.3782	-1.1447	-0.58994	-1.6321	-0.40214	-0.09916	-0.53638	-2.2481	-2.1451	-0.7977	-1.5832	-0.10192
CH23	-0.62784	-1.2937	-0.022585	-1.8915	-0.50488	-1.7383	-1.4186	-1.4297	-0.97366	-1.8124	-0.059911	-0.98155	-1.7904	-1.175	-0.17221	-1.4317	-0.054344	0.516	-0.21398	-2.4094	-2.3607	-0.40505	-1.7573	0.35434
CH24	-0.90884	-1.0058	-0.37916	-1.2548	-1.0316	-0.97727	-0.18482	-0.25189	-0.12681	-0.34815	0.10419	0.092953	-0.97243	-0.80893	-0.38291	-2.2236	-1.2901	-0.25477	0.17894	-2.0677	-1.332	-1.974	-1.1734	-0.43815
CH25	0.066572	-0.96083	-0.25965	-1.7069	-0.34166	-1.5329	-1.4775	0.71891	-1.8701	-1.436	-0.12734	-0.10356	-1.6776	-0.49642	-0.69608	-2.0672	-1.664	-1.0844	0.52378	-1.3923	-0.085555	-0.8754	-1.1755	0.29202
CH26	-0.35436	-2.4024	-0.60842	-1.1526	-0.48231	-1.6451	-1.7789	-0.25917	-2.0357	-1.7759	-1.3119	-0.34483	-1.8335	-0.7514	-1.3169	-1.9844	-2.3501	-1.2902	-0.15132	-0.93506	-1.0152	-1.2069	-1.0183	-0.23231
CH27	-0.275	-2.6874	-0.36762	-1.5454	-1.0165	-1.2564	-1.2068	-0.55719	-1.8379	-1.2679	-1.1048	-0.31632	-1.874	-0.91057	-1.8675	-2.0495	-2.3322	-1.4557	-0.019028	-0.49388	-1.3445	-1.3222	-1.0833	-0.48557
CH28	-0.462	-2.5743	-0.27942	-1.7354	-1.2822	-0.8687	-1.2658	-0.46446	-1.6031	-0.83593	-1.3796	-0.52518	-1.7654	-0.8337	-1.5699	-2.1118	-1.9798	-1.7574	-0.1575	-0.36371	-1.3546	-1.2475	-1.2364	-0.43214
CH29	-0.67376	-2.6902	-0.19138	-2.1852	-1.4803	-0.88829	-1.8409	0.10065	-1.7767	-0.85628	-1.7198	-0.56442	-1.6467	-1.0718	-1.2931	-1.5244	-1.8936	-1.2628	0.019009	-0.61407	-1.0506	-0.96621	-1.3364	-0.38639
CH30	-1.2983	-2.9749	0.5186	-2.3237	-1.3691	-1.0792	-2.3641	-0.31553	-2.0344	-0.99941	-1.1935	-0.73097	-1.7259	-1.3792	-0.58741	-0.50871	-1.056	-0.27186	-0.55337	-1.1982	-0.88232	-0.2077	-0.73833	-0.10376
CH31	-0.96451	-2.8407	0.83001	-1.6446	-1.0964	-1.8948	-0.76581	-1.3474	-2.098	-1.4068	-1.4522	-0.58717	-1.2924	-1.3032	-1.3477	-1.0094	-0.71217	0.035811	-0.36114	-1.6471	-1.5441	-0.53242	-1.036	0.25589
CH32	-1.1192	-1.1088	-0.27712	-0.18002	-0.39146	-1.9291	0.12626	-1.9338	-1.1572	-0.43093	-0.0026885	0.65853	-1.009	-1.2682	-0.23277	-0.14557	0.29121	0.57728	-1.1537	-2.2394	-2.15	-0.44571	-0.92493	-0.17962
CH33	-2.047	-1.3323	-0.12175	-0.91066	-1.3909	-0.61498	-1.127	-0.24352	-0.9878	-0.9559	-0.76806	-0.91261	-0.99353	-0.81118	0.12477	-2.0635	-0.42444	-0.53491	-0.64627	-2.3763	-0.66621	-1.3654	-1.1121	-1.1215
CH34	-1.5311	-1.339	-0.14206	-1.5959	-0.36477	-1.1236	-1.4727	0.081349	-0.76826	-0.32968	-0.27088	-0.44756	-1.2362	0.10387	-1.0817	-0.81053	-1.0007	-0.46211	0.34087	-0.39307	-0.99996	-0.61122	-1.3616	0.043463
CH35	-0.70403	-1.9343	-1.0837	-1.4334	-1.1054	-1.5937	-1.0728	0.23223	-1.8594	-0.78304	-1.2188	-0.23963	-1.5525	-0.29787	-2.0684	-1.1038	-1.9956	-0.60032	-0.036329	-0.86687	-1.4307	-0.56831	-1.0737	-0.79958
CH36	-0.53322	-2.2253	-1.051	-1.5143	-0.55276	-1.2908	-0.92077	0.057255	-1.6465	-1.0315	-1.0066	-0.37729	-1.0689	-0.68781	-1.7628	-1.2115	-1.8858	-1.2501	0.34281	-0.59267	-0.55216	-0.77032	-0.47296	-0.31391
CH37	-0.39341	-2.4392	-0.63118	-1.7573	-0.76955	-0.91342	-1.2946	0.24943	-1.611	-0.76185	-1.49	-0.4176	-0.80089	-1.0234	-1.5033	-1.4455	-1.7654	-1.4209	0.44216	-0.75442	-0.99661	-0.69628	-0.59187	-0.11877
CH38	-0.95001	-2.4379	-0.32733	-2.1194	-1.21	-0.48745	-1.599	0.44528	-1.9635	-0.46635	-1.5992	-0.46061	-0.76582	-1.0798	-1.2945	-0.47998	-1.4663	-1.4179	0.54524	-0.55888	-0.54856	-0.55536	0.24922	-0.47068
CH39	-1.6947	-2.4335	-0.35516	-2.1227	-1.3961	-1.0437	-2.1144	-0.18799	-2.2808	-1.1097	-1.5595	-0.5808	-1.2219	-1.1399	-0.93196	-0.73503	-0.73816	-0.5313	-0.12957	-0.70864	-0.64602	-0.65493	-0.19391	-0.19218
CH40	-1.2568	-2.6228	0.7224	-1.4108	-1.2915	-1.3907	-1.4364	-1.7226	-1.2504	-1.1973	-1.0253	-0.56531	-1.1457	-1.7605	-1.3427	-0.76821	-0.47252	-0.38519	-1.1429	-1.1453	-0.75165	-0.47007	-0.55223	-0.41616
CH41	-1.3219	-1.7648	-0.71052	-1.3256	-0.8786	-1.1942	-1.2644	-1.6293	-1.0933	-0.10508	-0.5504	-0.10134	-0.56395	-1.3376	-0.93594	0.19549	-0.49919	-0.25303	-1.0762	-1.2726	-0.74326	-0.95172	-0.37937	-0.38249
CH42	-1.0026	-0.059989	-1.0528	-0.70664	0.0034839	-2.0527	-0.49016	-0.28815	-0.12744	-1.4031	-0.16287	-0.17812	-2.0036	-0.40864	-0.012424	0.48608	-1.4732	-0.52496	0.16051	-1.1723	-0.32505	0.81568	0.34647	0.0049922
CH43	-0.95111	-0.81709	-0.94155	-1.3579	-0.20513	-2.0051	-1.0279	-0.255	-0.85974	-1.3552	-0.31889	-0.5166	-1.7446	-0.7198	-1.5086	-1.0626	-1.3396	-0.79305	-0.37513	-0.55555	-1.3598	0.40265	-1.0734	-0.79277
CH44	-0.46573	-1.5185	-1.3484	-1.7331	-0.39873	-1.4888	-0.75945	0.57551	-0.7119	-0.42648	-0.50441	-0.48309	-0.60356	-0.31692	-1.5502	-0.31463	-1.0246	-0.78354	1.1843	-0.37618	-0.26461	-0.41681	0.39122	-0.11407
CH45	-0.50048	-1.4931	-1.3172	-1.7917	-0.52491	-1.5505	-0.72703	0.51398	-0.64987	-0.46556	-0.51235	-0.46087	-0.58115	-0.35103	-1.387	-0.36468	-1.0028	-0.81704	1.1834	-0.43427	-0.23439	-0.35885	0.37	-0.099817
CH46	-0.77894	-1.6975	-0.86404	-1.9125	-0.72416	-1.0165	-1.3202	0.37333	-0.88928	-0.21904	-1.4969	-0.65478	-0.1289	-0.65797	-1.2892	0.067857	-1.0315	-1.3476	1.7101	-0.47308	-0.30598	-0.32493	0.67867	-0.21227
CH47	-1.3173	-1.809	-0.31246	-1.8228	-0.43031	-0.47502	-1.6224	0.31594	-1.6327	-0.76611	-1.4042	-0.43743	-0.41059	-0.6981	-1.1912	-0.26026	-1.2626	-1.9152	1.2635	0.0016306	-0.037918	-0.80158	0.91407	-0.29049
CH48	-0.89084	-1.6622	0.453	-1.6731	-1.2303	-1.5698	-1.3887	-1.2011	-1.1885	-1.6827	-1.2809	-1.0164	-1.6358	-1.1412	-0.83432	-0.69849	-1.0108	-1.6788	0.0038563	0.11737	0.11812	-0.65401	-0.18349	-0.83054
CH49	-0.75809	-1.9734	0.15237	-0.93446	-1.0748	-1.7452	-0.95426	-1.2282	-0.7178	-2.0161	-0.94146	-0.66037	-1.7322	-1.8604	-0.51045	-0.71546	-1.3191	-1.6811	-0.6654	-0.35866	-0.23919	-0.89789	-1.2435	-1.1314
CH50	-0.95759	-1.2761	-0.48539	-0.83297	-0.77885	-1.3765	-1.1356	-0.3333	0.46665	-1.8179	-0.41212	0.57134	-1.973	-1.6561	-1.0019	-0.69306	-1.3741	-1.5515	-1.0494	0.071789	-0.34241	-0.8146	-1.3347	-0.13106
CH51	-0.97937	-0.041322	-1.1447	-0.70642	0.045656	-1.9513	-0.70127	-0.36995	-0.17521	-1.2333	-0.14065	-0.15364	-1.9555	-0.38932	0.035876	0.26238	-1.5445	-0.74263	0.24405	-1.0423	-0.38532	0.74016	0.4273	0.010002
CH52	0.04791	-1.5001	-0.90455	-1.4699	0.02493	-2.1188	-2.0797	-0.027837	-0.50049	-0.95987	-0.025583	-0.95733	-1.1031	-1.1541	-0.81539	0.19884	-1.1545	-0.79391	1.1623	-0.083404	-0.68314	0.34915	0.10614	-0.55539
CH53	-0.011038	-1.4879	-0.91581	-1.4372	0.046753	-2.0514	-2.0737	-0.03433	-0.51713	-1.0217	-0.032949	-0.96377	-1.0144	-1.0606	-0.82979	0.23659	-1.1221	-0.69452	1.1371	0.0038119	-0.69093	0.35544	0.049279	-0.49732
CH54	-0.18671	-1.3793	-0.83174	-1.4284	-0.04837	-1.736	-1.2488	-0.4045	-0.3779	-0.2277	-0.31175	-1.1235	-0.92634	-1.2772	-0.49321	0.86213	-1.6515	-0.24082	1.4602	0.17697	-0.31393	-0.45814	0.91793	-0.31041
CH55	-0.46396	0.62134	-0.98527	-0.77241	0.054988	-1.4949	0.33285	-1.1073	-0.55775	-1.851	-0.86615	-0.086875	-1.3111	-1.972	-0.46005	-0.54305	-0.53958	-0.36262	0.77481	-0.74655	0.48117	0.16904	-0.087915	-0.16711
CH56	-0.44277	0.014401	-0.18871	-0.12821	-0.23945	-1.4	-0.10601	-0.88319	0.47836	-0.84967	-0.16312	-0.27779	-1.8084	-1.4029	-0.44809	-1.2919	-0.9731	-0.79332	0.70885	0.30434	1.0463	-0.01729	-0.47827	-0.97792
CH57	-0.69437	0.018229	-0.099824	0.21364	-0.2171	-1.1072	0.44827	-0.7519	1.0651	-0.54639	-0.28629	0.040709	-1.5807	-0.49828	-0.19911	-1.0128	-0.78972	-0.73273	0.52192	0.43488	0.61672	0.38078	-0.28895	-0.64681
CH58	0.42458	-1.0739	-0.40559	0.16801	0.20307	-1.5621	-0.69605	-0.99783	-1.4597	0.2621	0.62537	-1.6014	-1.2673	-1.642	0.28145	0.70782	-1.1008	0.21838	0.89956	0.0030347	-0.16325	0.33696	0.7312	0.2851
CH59	0.35774	-1.0531	-0.3969	0.16053	0.26715	-1.4911	-0.62398	-1.0239	-1.4517	0.40136	0.61176	-1.6306	-1.2937	-1.6191	0.29347	0.69163	-1.0738	0.2535	0.95144	0.050524	-0.092553	0.41248	0.78211	0.2243
CH60	-0.56217	0.66076	-0.95844	-0.86071	0.016646	-1.5287	0.23396	-1.0181	-0.53136	-1.8544	-0.86536	-0.13488	-1.3562	-1.9468	-0.46866	-0.51384	-0.54067	-0.55401	0.7974	-0.73768	0.39369	0.24904	-0.083502	-0.10591
