# Supplementary material for: Modulation of Alpha Oscillations in the Human EEG with Facial Preference
Source: PLoS One. 2015 Sep 22;10(9):e0138153. doi: 10.1371/journal.pone.0138153 (PMC4578776; doi:10.1371/journal.pone.0138153)
Supplement: S2 File — (ZIP) [file pone.0138153.s002.zip › SUB16.xlsx]

## Sheet: Passive
	F01	F02	F03	F04	F05	F06	F07	F08	F09	F10	F11	F12	F13	F14	F15	F16	F17	F18	F19	F20	F21	F22	F23	F24
CH01	0.082066	0.172	-0.3861	-1.4434	0.29449	-0.86873	-0.89315	-0.46529	1.8037	0.41827	0.42885	-0.33278	2.2899	-2.0191	-0.028511	-1.0331	-0.44159	-0.72726	-2.2118	-2.2798	1.1296	-0.0072089	-2.5216	0.79724
CH02	0.69316	-0.54816	0.047267	-1.1414	0.63737	-0.63823	-0.95017	-0.24775	2.3039	0.95868	-0.015987	0.57595	1.9991	-1.6172	-0.12817	-0.91972	-1.1618	-0.7054	-1.267	-1.3021	1.0342	-0.82433	-2.8919	-0.54012
CH03	0.36943	-0.54744	0.1293	-0.67392	0.72198	-0.80127	-0.39807	-0.43491	2.3047	1.492	-0.98429	0.56601	2.1492	-1.7222	-0.9939	-0.72429	-0.33579	-0.55937	-1.9281	-0.71357	0.69926	-0.015442	-2.8977	-0.29551
CH04	-0.077213	-0.018151	-0.096747	-2.4309	-0.10801	-1.0003	-1.1593	0.04135	2.2401	0.5455	-0.095825	-0.34237	2.1351	-1.5889	0.043321	-0.73649	-0.47474	-0.32848	-1.7569	-1.2562	0.1527	0.046152	-3.743	-0.45756
CH05	-0.20262	-0.73169	-0.29139	-1.2042	0.56948	-1.5281	-1.5619	-0.14281	2.8957	1.947	0.12311	-0.55516	2.11	-1.9097	-0.54285	-0.31592	-0.34826	-0.39932	-1.8522	-0.80692	0.58508	-0.79762	-3.0752	-0.59103
CH06	-0.39977	-0.030342	-0.91985	-1.2733	0.23397	-0.90335	-0.1156	-0.20342	-0.031075	-0.1609	0.21713	-0.46954	1.4897	-1.2623	0.016576	-1.5451	-1.6171	-1.5472	-0.50912	0.025559	0.19592	-0.44123	-2.0983	-0.51757
CH07	-1.0041	-0.95014	-1.2027	-1.7072	-0.29068	-1.1304	-0.17172	0.38849	1.2815	-0.30838	-0.36189	-1.2563	1.7816	-1.4504	0.62508	-1.6457	-0.5077	-1.4023	-0.7323	-0.31817	-0.41362	-0.17587	-2.0673	-0.21666
CH08	-1.5135	-0.92637	-0.33089	-1.6294	-0.90968	-1.4633	-1.0225	0.36481	2.1247	0.026543	-0.055357	-0.81517	2.0418	-1.5162	0.26735	-1.4851	0.04955	-0.65412	-1.1647	-0.34356	-0.92004	-0.12311	-2.3253	-0.45685
CH09	-0.63162	-0.6464	-0.021329	-1.9655	-0.57241	-2.1211	-1.1777	0.24284	2.7452	0.28497	-0.12873	-0.76539	2.0228	-1.4959	-0.013917	-0.78221	0.034521	-0.68758	-1.6601	-0.12789	-1.2	-0.043361	-3.0091	-0.82941
CH10	-0.7312	-0.6795	0.14458	-1.4009	-0.085396	-1.8696	-1.0962	-0.15142	3.245	0.36973	0.21822	-0.70218	2.2741	-1.3033	-0.28133	-0.35065	-0.011302	-0.83755	-1.7304	-0.3569	-1.0331	-0.91091	-2.5626	-1.1253
CH11	-0.81641	-0.82752	0.031778	-0.95896	0.12302	-1.896	-1.4872	-0.26441	2.5943	1.0816	0.26287	-0.49273	2.1218	-1.5665	-0.1838	0.067415	0.037131	-0.62054	-1.6025	-0.62761	-0.91356	-0.97644	-2.5484	-1.0085
CH12	-1.3321	-1.1393	-0.34476	-1.1808	0.78501	-1.912	-1.6938	-0.34024	1.8605	1.5121	0.40921	-0.31968	1.2472	-1.525	-0.30092	0.48524	0.16282	-0.60847	-2.0331	-0.8507	-0.87563	-1.217	-2.0063	-1.1888
CH13	-1.3427	-0.97379	-1.392	-0.69542	1.8045	-2.012	-1.3155	-0.72042	1.5573	1.7424	0.55189	0.15645	0.74584	-1.9806	-0.53275	0.786	-0.12557	-1.4024	-1.4411	-0.92053	-0.4424	-0.85002	-1.0854	-1.2696
CH14	-0.37527	-0.85318	-2.1358	0.23296	2.4918	-1.932	-0.79096	-1.0362	2.2974	1.4323	0.0021282	1.3197	0.68671	-1.1099	-0.77276	0.84467	-0.36428	-0.73702	0.056609	-0.9891	1.1778	-0.83877	-1.3903	-1.5836
CH15	-0.59673	0.34775	-1.7222	-1.5843	0.39147	-1.1601	-1.3253	0.27535	0.11761	0.32395	-1.4226	-1.0764	0.88996	-1.6015	1.528	-1.9295	-1.2612	-1.0542	0.85871	1.7175	0.28712	-1.8243	-0.94951	-0.28919
CH16	-1.3846	-0.74533	-1.4746	-1.404	-0.53112	-0.85411	-1.3427	0.75774	1.0912	-0.035779	-0.84957	-0.94488	1.2529	-1.6288	0.76272	-1.7409	-0.66606	-1.704	0.52067	0.39572	-0.15756	-0.81246	-2.2596	-0.68064
CH17	-0.99618	-2.357	-0.55189	-1.4264	-0.76399	-1.3452	-1.3063	1.0128	1.7034	-0.88005	-0.75327	-0.83673	2.4172	-1.6066	0.11404	-1.2903	0.020003	-1.6856	-0.35327	0.33604	-1.3086	0.16472	-2.5376	-0.89662
CH18	-0.68074	-1.6769	0.15763	-1.4722	-1.2051	-2.2231	-0.94917	0.51096	2.3946	-1.1683	-0.25797	-0.64595	2.5983	-1.2828	-0.3162	-0.92794	0.13136	-1.4476	-1.133	-0.15254	-1.6551	-0.34785	-2.4061	-1.1416
CH19	-0.78521	-0.99575	0.29996	-1.1516	-1.0146	-2.016	-1.0542	-0.13758	2.5925	-0.79222	-0.21351	-0.42481	2.7785	-1.1619	-0.38184	-0.53148	0.43562	-1.451	-1.3414	-0.74581	-1.9273	-0.82675	-2.1508	-1.4114
CH20	-0.9767	-1.3924	0.20432	-0.99736	-0.62669	-1.7737	-1.2084	-0.24527	2.1972	-0.039955	-0.30651	0.086672	2.2039	-1.4333	0.29935	-0.2153	0.55198	-0.8832	-1.3292	-0.95698	-1.6847	-1.0604	-1.8108	-1.4773
CH21	-1.0031	-0.9704	-0.81124	-0.87002	0.32041	-1.6524	-1.2154	-0.11695	1.5126	0.81598	-0.26322	0.42106	1.4709	-2.2566	-0.32659	0.73922	0.83726	-0.63111	-1.2771	-0.95243	-0.72924	-0.91288	-1.1174	-1.1984
CH22	-0.87593	-0.51825	-2.0702	-0.7429	1.6921	-1.4647	-0.66254	-0.030225	0.75001	1.5412	-0.068742	0.69773	0.98508	-0.99075	-1.0934	0.98963	0.40607	-0.51027	-0.46834	-1.1298	-0.072873	-0.91002	-1.1896	-1.2615
CH23	-0.99251	-0.32577	-2.7775	-0.69577	1.6201	-0.95231	-0.59124	-0.45442	0.43893	1.5495	-0.034072	1.4245	0.56673	-0.50796	-1.1577	1.6838	0.077769	-0.73672	1.3302	-1.9152	0.15016	-1.0485	-0.8775	-1.4846
CH24	-1.3017	0.058175	-1.7695	-1.3325	-2.1559	0.46879	-2.9553	0.72517	0.43492	0.16358	-1.0431	-0.58043	0.30087	-0.57122	-0.13135	-2.3973	-1.0462	-2.5686	0.33252	1.4217	-0.58365	-1.9756	-1.3819	-0.75605
CH25	-1.3215	-0.24777	-1.3388	-0.84806	-1.1637	-0.131	-2.6525	0.96122	0.15615	0.37744	-0.90977	-0.83649	0.23538	-0.79493	-0.10931	-2.1981	-1.2753	-1.9088	1.0398	1.3358	-0.75152	-1.204	-1.2215	-0.83502
CH26	-0.66527	-1.316	-1.3761	-1.3162	-2.3984	-1.263	-2.3126	1.1306	1.0583	-0.56762	-1.374	-0.47634	0.99997	-1.8807	-0.34475	-1.8112	-0.68502	-2.5691	0.19596	0.48358	-0.79372	-0.11821	-1.6726	-1.162
CH27	-0.93211	-2.0105	-0.52969	-1.2566	-2.1798	-1.6879	-1.5535	1.3209	1.2805	-1.2108	-1.6311	-0.38827	1.7923	-1.3845	-0.56287	-1.3864	0.011115	-2.0807	-0.47087	-0.19392	-0.79529	-0.5273	-2.1697	-1.5973
CH28	-0.75191	-1.6307	0.30071	-0.97674	-1.7996	-2.2675	-0.72485	0.24591	1.3432	-1.394	-1.3862	0.26589	2.1604	-1.0968	-0.022837	-0.84206	0.5753	-1.2673	-0.80352	-0.59519	-1.1764	-1.4094	-1.732	-1.6587
CH29	-0.98443	-0.91562	-0.18095	-1.0933	-0.67309	-1.771	-1.0664	-0.37822	1.2319	-0.61067	-1.669	0.39731	1.7228	-1.0053	0.42796	-0.49859	1.0895	-0.62558	-0.59711	-0.30887	-1.4686	-0.66407	-1.1077	-1.321
CH30	-1.3679	-0.64983	-1.3876	-1.2782	0.72117	-1.4614	-1.2841	-0.057462	0.42788	0.10776	-1.0863	0.29859	1.077	-0.12685	-0.8061	0.41242	1.1376	-0.45487	-0.68278	-0.22055	-0.49578	-0.7312	-0.54947	-0.83574
CH31	-1.5048	-1.0693	-2.3187	-1.2324	1.0432	-1.3289	-0.62804	-0.19027	-0.75096	0.63597	-0.40182	0.13748	0.84691	0.52735	-0.79146	0.60625	0.85689	-0.43262	-0.45717	-0.23633	-0.30069	-1.4057	-1.3964	-1.0031
CH32	-1.1651	-1.5997	-2.4418	-0.66615	0.66795	-0.9506	-1.0595	-0.94178	-2.2272	0.46298	-0.51195	0.50707	0.11222	0.1027	-0.58768	1.0086	0.37116	-0.73716	0.1489	-0.2289	-0.08383	-2.0627	-1.3591	-1.2536
CH33	-1.3639	-0.5615	-0.7805	-0.89124	-0.14111	-0.6925	-1.1556	-0.26446	-1.516	0.50475	-1.0578	-0.89527	0.16452	-0.043412	-0.7176	-1.8582	0.75568	-0.89799	1.1385	2.1598	-0.75112	-2.9129	-0.43959	-1.7107
CH34	-2.2733	-0.85209	-1.3152	-1.7318	-0.97221	-0.26048	-1.8267	0.39138	-0.4328	-0.37202	-0.9461	-1.363	-1.0685	0.10864	-0.85985	-2.2891	0.064462	-1.0615	0.59567	1.2398	-0.031403	-2.5667	-1.3638	-1.5898
CH35	-1.7903	-1.2871	-1.3798	-2.1746	-1.076	-0.74192	-2.1264	0.86832	0.19199	-1.2161	-1.1892	-0.85101	-1.2128	-0.25446	-1.0188	-2.6225	-0.038887	-2.1301	0.35147	0.53305	0.43084	-0.81655	-1.9251	-1.6755
CH36	-1.5639	-1.6014	-0.82406	-1.8145	-1.2905	-1.3809	-2.7274	1.6701	0.75826	-1.6094	-1.7489	-0.53789	-0.10969	0.14002	-0.39629	-2.4323	0.52286	-1.812	0.14309	-0.61342	0.32374	0.28063	-1.2074	-2.2646
CH37	-1.911	-1.3534	-0.45223	-1.0489	-2.0307	-1.7935	-2.5388	0.77978	0.97562	-1.0244	-1.7127	-0.26073	0.60878	0.1276	0.59818	-1.578	1.5172	-0.80402	0.0083615	-0.1706	-0.78583	-0.15095	-0.99412	-2.0925
CH38	-2.0744	-1.1493	-0.71895	-1.0203	-0.46426	-1.6078	-1.9916	-0.39722	0.21063	0.23297	-1.7565	-0.16224	0.54394	-0.024263	0.61034	-0.72135	1.807	-0.80384	-0.18654	0.1771	-1.6497	-0.39394	-0.529	-1.254
CH39	-2.7192	-2.4223	-1.3732	-1.5207	-0.15752	-1.4476	-1.9452	-0.19808	-1.3228	1.1516	-1.1043	-0.87029	-0.63855	0.91045	-0.11478	-0.035164	1.3305	-0.52231	-0.25102	0.7091	-0.75306	-0.82623	-0.39915	-1.0645
CH40	-2.4125	-2.602	-1.4319	-1.5935	-0.29087	-1.3988	-1.4405	-0.17096	-2.1496	1.0718	-0.85834	-1.1947	-0.47144	1.2602	-0.25982	0.5623	0.65796	-0.75389	-0.61782	0.96487	-0.76538	-1.5389	-1.2139	-1.0526
CH41	-1.6049	-2.4552	-1.8994	-1.1616	-0.59771	-0.63382	-0.97276	-1.3318	-2.8349	-0.058322	-0.85921	-0.44536	0.24089	0.72737	-0.081456	0.61633	0.22963	-1.3819	0.25233	1.2439	0.034381	-2.4972	-2.2782	-1.7319
CH42	-1.6053	-1.199	-1.3829	-1.8402	-0.21952	-1.3017	-1.3371	-0.47899	-1.049	0.61251	-1.0749	-1.2005	-0.74151	-1.0102	-0.22495	-1.7496	-0.22318	0.3138	-1.8224	-0.72895	-0.61729	-2.6018	-1.8124	-1.7781
CH43	-1.7927	-1.8489	-1.4452	-1.7449	-0.70428	-0.62392	-1.5327	0.3802	-0.058408	-1.0598	-1.0529	-1.3777	-1.7727	-0.1251	-0.17966	-2.4855	-0.40031	-0.10482	-1.24	-0.31809	0.67696	-3.0406	-1.9423	-1.8962
CH44	-2.3522	-1.8906	-1.4909	-2.1758	-1.2902	-1.0219	-1.6267	0.60585	-0.24953	-2.2015	-1.3686	-1.5338	-1.7894	0.35707	-0.50885	-2.6227	-0.00597	-1.7785	-0.45813	-0.95718	0.70167	-1.5905	-2.2674	-2.0961
CH45	-1.9995	-1.9238	-1.0426	-1.598	-1.2608	-1.1699	-2.4575	1.6828	0.042749	-1.858	-1.8309	-1.5496	-1.0618	0.87253	0.25062	-2.5141	0.69507	-1.9035	0.70648	-1.3667	0.69682	-0.075198	-1.3373	-2.4032
CH46	-2.721	-1.3745	-1.1167	-0.97352	-1.4654	-1.3803	-2.6715	1.9111	0.28275	-0.80687	-1.8536	-0.924	-0.60146	0.33903	1.3472	-1.8969	1.1452	-1.4357	0.30983	-0.44377	-0.12831	-0.28406	-1.0653	-1.6514
CH47	-3.0928	-1.4304	-1.0168	-0.5653	-1.0966	-1.2979	-2.6563	1.6785	-0.4544	0.6268	-1.8428	-0.96847	-0.69231	0.16342	1.1552	-1.1934	0.76154	-1.2579	-0.080761	0.36597	-1.3357	-0.62012	-1.0847	-1.1721
CH48	-2.8948	-2.7517	-0.98595	-1.2459	-1.1951	-1.683	-2.1269	1.1453	-1.9378	0.29854	-1.6098	-2.1235	-1.6468	0.80416	0.046971	-0.53279	0.078536	-1.0919	-0.69229	0.45182	-0.89499	-0.902	-1.4227	-1.1597
CH49	-2.647	-3.0576	-0.85329	-1.5577	-1.8643	-1.6632	-1.6388	1.1326	-2.974	-0.072158	-1.4047	-2.2077	-1.6373	1.2145	-0.55696	0.94827	-0.49708	-0.89319	-1.071	0.86415	-1.1464	-1.5899	-2.3821	-1.4915
CH50	-1.1706	-2.673	-1.0324	-1.281	-2.2813	-1.7174	-1.8308	0.58079	-3.3174	-0.62265	-1.4344	-1.5491	-0.98154	0.93989	-0.47426	1.321	-1.1863	-1.6548	-1.3165	1.5516	-1.3704	-2.6169	-3.1896	-1.7101
CH51	-1.462	-1.2178	-1.7093	-2.4793	-1.1741	-1.6639	-1.6684	0.76473	0.17502	-0.5722	-1.6244	-2.3436	-1.7682	-1.9052	0.11489	-2.2543	-0.784	-2.055	-1.6562	-2.7993	-0.27438	-3.2581	-2.1383	-1.5597
CH52	-1.5631	-1.3225	-1.8334	-2.4382	-1.3369	-1.5609	-1.6902	0.70314	0.11236	-0.72431	-1.6274	-2.3536	-1.9775	-1.6883	0.22007	-2.2441	-0.81487	-2.127	-1.7346	-2.6303	-0.19095	-3.2133	-2.0728	-1.7365
CH53	-1.8701	-1.9393	-2.2607	-2.8018	-1.8485	-1.2729	-1.9303	1.1451	-0.44268	-1.4185	-2.1009	-3.0897	-1.6573	-0.64902	0.61872	-2.4594	-2.0825	-3.1609	-1.8704	-2.8098	-0.58212	-2.4996	-3.4321	-1.9318
CH54	-2.2062	-2.6469	-1.6471	-1.9744	-2.9991	-1.8569	-2.5737	1.7825	-1.3296	-0.91149	-2.0396	-2.2631	-2.0047	-0.28925	1.4562	-2.523	-2.9265	-2.7537	-1.4742	-1.8445	-1.1192	-1.6355	-3.0835	-2.2101
CH55	-1.6137	-3.3361	-1.2423	-1.9586	-2.4102	-3.1712	-2.6518	1.936	-2.7061	-1.2779	-2.0451	-3.3562	-2.8309	-0.025063	0.49124	-1.3715	-2.0217	-2.14	-1.8595	-0.73458	-2.4555	-1.5449	-2.9075	-1.6677
CH56	-0.26501	-2.6913	-0.8857	-1.6925	-2.4325	-2.8253	-1.9009	1.4501	-2.4317	-1.3901	-1.2189	-2.0778	-1.9425	0.5563	-1.0902	0.481	-1.6287	-1.6251	-2.4566	-0.17122	-2.6344	-2.18	-2.3889	-1.2289
CH57	-0.2088	-2.7074	-0.84465	-1.6932	-2.4488	-2.8314	-1.9126	1.4274	-2.4246	-1.3883	-1.1807	-1.9992	-1.9014	0.56397	-1.0927	0.5049	-1.6286	-1.6023	-2.4975	-0.15688	-2.6153	-2.1992	-2.3676	-1.2496
CH58	-1.2333	-1.5084	-2.3835	-2.7829	-1.5034	-1.9927	-2.3347	0.95192	-0.24354	-1.5425	-2.7875	-2.0843	-1.5316	-0.65934	-0.075079	-1.5922	-2.4802	-2.6256	-2.2943	-3.3893	-0.87866	-2.2106	-2.6956	-1.6439
CH59	-1.4007	-2.524	-1.5533	-2.66	-2.5356	-2.917	-2.5215	1.9571	-2.0023	-1.4958	-2.5297	-2.3982	-1.8333	0.080396	0.52523	-2.3179	-3.0462	-2.211	-2.3022	-1.7144	-1.0788	-2.0525	-2.4793	-1.7563
CH60	-0.88787	-2.7078	-1.5124	-2.324	-2.3124	-3.3575	-2.6495	2.1589	-2.4975	-1.4844	-2.1158	-3.0335	-2.6414	-0.060716	-0.17611	-2.1508	-2.1606	-2.5027	-2.593	-1.7929	-2.5387	-1.6411	-2.0955	-1.5481

## Sheet: Active 1st
	F01	F02	F03	F04	F05	F06	F07	F08	F09	F10	F11	F12	F13	F14	F15	F16	F17	F18	F19	F20	F21	F22	F23	F24
CH01	0.86914	0.071841	0.072853	-0.64489	-1.2446	-0.44249	-0.69506	-1.1942	1.574	0.16023	-1.7539	-0.23178	-1.5225	-0.45904	-0.901	-2.1582	-1.3319	-0.099111	0.34579	1.1051	1.9329	0.077054	-0.55173	-0.22827
CH02	1.2028	0.13463	0.22937	-0.3158	-1.5528	-0.32589	-0.499	-1.5975	1.0737	0.43922	-1.8455	-0.78963	-1.3909	-0.63179	-0.91641	-1.6807	-1.3506	-0.49815	0.032234	1.489	1.2131	-0.60222	-0.64707	-0.22895
CH03	1.0643	0.44749	0.013644	-0.32976	-1.4179	-0.69014	-0.1395	-1.6734	1.4731	0.60312	-1.3169	-0.72922	-1.2863	-0.85185	-0.44249	-1.9456	-1.1231	-0.086875	0.1212	1.2045	1.4083	-0.88685	-0.68547	-0.23168
CH04	0.70112	0.61071	-0.19573	0.11017	-1.1493	-0.60724	-0.50313	-1.6664	1.3217	0.5939	-1.0814	-1.5413	-1.5714	-0.81324	-1.3244	-2.0416	-1.4233	-0.12439	0.36201	1.1947	1.1201	-0.50216	-0.45904	-0.42643
CH05	0.88411	0.65046	-0.0069503	-0.04213	-1.6087	-0.42482	0.041039	-1.9516	1.6433	0.80417	-1.0702	-0.72242	-1.1122	-0.88802	-0.37586	-2.1361	-0.93105	-0.3715	-0.037524	1.6134	1.5066	-0.61387	-0.70128	-0.52134
CH06	-0.15482	0.7287	-0.94205	0.91954	-1.1102	0.15627	-0.28999	0.31801	0.67031	1.0353	-0.07821	-0.40064	-0.97411	-1.1112	-1.0735	-1.357	-0.56314	-0.34009	0.11906	1.563	1.4691	0.14063	-0.76472	-1.1838
CH07	0.41238	0.091058	-1.0512	-0.044257	-1.0881	-0.20228	-0.5701	-0.85697	1.5376	0.29184	-0.29085	-1.6025	-1.7589	-1.4251	-1.3197	-1.4727	-0.60351	0.26674	0.41431	0.75455	1.3845	-0.020875	-0.25841	-0.77188
CH08	0.65483	0.33663	-0.85812	0.26385	-1.2723	-0.31333	-0.46866	-1.0103	1.949	0.3336	-0.87308	-1.8846	-1.7775	-0.81357	-1.3065	-1.4735	-0.80522	0.23762	0.65833	0.94289	1.268	-0.066238	-0.20165	-0.82137
CH09	0.88322	0.71788	0.095074	0.1052	-1.3825	-0.089617	-0.56371	-1.5103	1.9451	0.58794	-0.89028	-1.7372	-1.7938	-0.68762	-0.92094	-1.6282	-0.91447	0.027227	0.61263	1.2229	1.2997	-0.46461	-0.43952	-0.62424
CH10	1.0151	0.60137	0.12285	0.15716	-1.4798	0.0060314	-0.57179	-2.2505	1.9392	0.70445	-0.67075	-1.4138	-1.6742	-0.84883	-0.81143	-1.9353	-0.84294	-0.098844	0.41847	1.5468	1.396	-0.70248	-0.64872	-0.44509
CH11	1.2768	0.70555	-0.15116	0.33571	-1.8427	0.21175	-0.14559	-1.9834	1.6792	0.77683	-0.57059	-0.90009	-1.209	-1.0152	-0.70604	-2.0449	-0.68309	-0.24098	0.28934	1.8725	1.5462	-0.69882	-0.6866	-0.72093
CH12	1.36	0.35549	-0.48098	0.26801	-1.7645	0.19325	0.26323	-1.6531	1.4518	0.96899	-0.67641	-0.43068	-0.51693	-0.63572	-0.65578	-1.8889	-0.61731	-0.49444	0.19086	1.7293	1.4574	-0.63568	-0.94216	-1.0078
CH13	1.0419	-0.0012066	-0.46439	-0.22186	-1.594	0.41878	1.1341	-1.4621	1.2502	0.70757	-0.71419	0.078486	0.017394	0.30564	-0.0031158	-1.9083	-0.96222	-0.27841	-0.34648	1.3857	1.403	-0.48489	-1.0588	-1.0895
CH14	0.40572	-0.39262	-0.66876	-0.17602	-1.2601	0.28037	1.3311	-1.1006	1.6234	-0.60476	-0.97194	0.35594	0.1227	1.2892	0.50164	-2.0532	-0.78731	-0.6004	-1.1558	0.55285	1.6915	-0.53952	-1.7228	-0.95325
CH15	-0.95993	-0.3889	-1.5988	1.0318	-1.4519	-0.84677	0.48035	-0.62352	1.3982	1.9093	0.9716	-0.68532	-1.5624	-0.35294	-1.1203	-0.74765	-0.57057	-0.5344	0.51053	1.3843	1.6462	0.14437	0.11517	-1.3178
CH16	0.079635	0.487	-1.2736	0.97892	-1.402	-0.053138	0.1929	-0.58387	1.2024	1.084	0.26208	-1.5182	-1.2417	-1.0023	-1.3358	-1.0053	-0.74019	0.073757	0.53781	1.4176	0.91092	0.38961	-0.18685	-1.021
CH17	1.0173	0.92837	-0.73992	1.1123	-1.2771	0.19125	0.2854	-1.0121	1.5612	0.62356	-0.20297	-1.4956	-1.2989	-0.87376	-1.1879	-1.029	-0.74568	0.34417	0.95558	1.0673	0.73047	0.43211	-0.2706	-0.59262
CH18	1.4462	1.1536	0.12014	0.91597	-1.6053	0.29767	-0.073404	-1.4537	1.8912	0.55076	-0.20052	-1.2165	-1.3341	-0.75531	-0.90753	-1.3984	-0.82719	0.60228	1.0855	1.1819	0.96071	-0.19713	-0.26458	-0.45456
CH19	1.638	1.07	0.458	0.52948	-2.0178	0.1543	-0.44785	-2.0317	2.1371	0.37259	-0.17961	-0.98078	-1.126	-0.62214	-0.77463	-1.7459	-0.44164	0.309	0.7179	1.3555	1.4584	-0.69927	-0.32683	-0.43079
CH20	1.7973	0.8809	0.38898	0.77803	-2.0924	-0.010442	-0.076728	-1.8756	1.74	0.15963	-0.13572	-0.46735	-0.44814	-0.93815	-0.92024	-1.9471	-0.3177	0.14145	0.79877	1.5211	1.6946	-0.52859	-0.4817	-0.61629
CH21	1.5668	0.29091	0.33665	1.0397	-1.3196	0.33831	0.62768	-1.4401	1.2363	0.14317	-0.066769	-0.019155	-0.10291	-0.45758	-0.6451	-1.9261	-0.92952	0.038952	0.76008	1.5496	1.8851	-0.42084	-0.61628	-0.95178
CH22	0.6058	-0.41225	0.084713	-0.048358	-0.70289	0.68385	1.2832	-0.78762	1.1251	-0.5785	-0.38392	0.57686	0.39566	0.65128	0.17771	-2.3712	-1.4827	0.48061	-0.23634	1.1909	2.0022	-0.24023	-0.96546	-0.547
CH23	0.65643	-0.69825	0.073828	0.1225	-0.38492	0.14878	1.4753	-0.51872	1.2758	-0.99446	-1.3358	0.67565	0.33874	1.4658	0.96326	-2.085	-0.92279	-0.029886	-1.1423	0.64271	1.9545	0.71963	-1.6424	-0.58192
CH24	-0.43077	0.52057	-1.0846	0.51905	-1.4377	-0.49175	0.88899	0.23966	1.6372	1.6886	0.91359	-0.33932	-0.81471	0.20401	-1.6022	-0.81568	-0.54846	-0.40156	0.75074	1.0439	1.1805	0.67617	0.62385	-0.064169
CH25	-0.45358	0.51335	-1.526	0.88762	-1.4761	-0.46953	1.2745	-0.30838	1.438	1.7073	0.84827	-0.60826	-1.149	0.35107	-1.3608	-0.25245	-0.39899	-0.03849	0.86889	1.444	1.2708	0.091902	0.055945	-0.4944
CH26	0.67784	0.98758	-0.39714	1.1826	-1.3662	0.52123	0.99501	-0.94881	1.0099	1.1676	0.93359	-0.72433	-0.56502	-0.0023782	-1.0454	-0.72338	-0.63387	0.38005	1.1514	1.3351	0.52842	1.0124	-0.27494	-0.047673
CH27	1.2991	1.6018	-0.040025	0.94651	-1.6438	0.59705	0.70134	-1.5949	1.45	0.52595	0.58179	-0.7074	-0.24156	-0.10464	-0.73537	-1.2804	-0.45112	1.139	1.6183	1.156	0.47014	0.41971	-0.20571	0.20874
CH28	1.6793	1.8474	0.0019325	0.9317	-2.0009	-0.30687	0.33143	-2.1161	1.6375	-0.62837	0.23685	-0.85772	-0.14086	-0.4381	-0.74013	-1.8107	-0.17172	1.0882	1.3672	0.86287	1.0045	-0.25286	-0.015342	-0.037224
CH29	1.7196	1.4729	0.20342	0.99457	-1.6446	-0.53004	0.20041	-1.2507	1.2332	-0.83853	0.49625	-0.23395	0.14128	-0.32354	-0.71169	-2.0607	-0.61847	0.54447	1.4066	0.98366	1.5504	0.19766	0.26938	-0.33031
CH30	1.1701	0.32337	0.29104	0.66861	-0.50236	-0.20835	0.66709	-0.49803	1.152	-0.70999	0.75775	0.24506	0.21665	0.077907	-0.52506	-1.8317	-1.1389	0.7049	1.4116	1.3795	1.9396	-0.088247	-0.15326	-0.040921
CH31	0.3979	-0.42742	-0.070814	-0.36544	-0.15411	0.26668	0.98032	0.022591	1.018	-0.83186	0.70439	0.93948	0.53476	0.65047	0.62766	-2.5537	-1.3483	0.71783	0.63309	1.3132	2.1989	0.36537	-0.55521	0.026167
CH32	0.51315	-0.29036	-0.3003	-0.87226	-0.28384	0.55774	1.1618	0.051793	1.2383	-0.64726	0.35449	1.2089	0.73465	1.0746	1.6003	-2.5986	-1.5004	-0.52732	0.22772	1.677	1.9433	0.80162	-0.72898	0.073548
CH33	0.50049	-0.22005	-1.7798	0.13307	-1.0998	-1.05	1.8046	1.0868	1.8526	2.5401	1.5273	1.2131	-0.98892	1.6038	-1.0199	-0.69762	0.017108	-0.0079967	2.3167	0.6939	2.3123	-0.60741	0.58104	0.35299
CH34	0.58008	0.36248	-1.1471	-0.025103	-1.4331	-1.0012	1.8335	0.26709	1.6813	1.7564	1.9195	0.60968	-0.70953	1.3156	-1.8528	-0.71544	-0.031035	-0.034579	1.3975	0.74085	1.7117	-0.47997	0.23694	0.11671
CH35	0.84348	1.4481	-0.30176	0.61551	-1.543	-0.35834	1.637	-0.56744	0.97219	1.0062	1.4103	0.092582	-0.47295	0.92054	-1.1142	-0.46188	-0.81597	1.1226	1.7012	0.71476	0.92664	-0.20648	-0.44787	0.68272
CH36	0.9821	1.7494	-0.24878	1.0123	-1.6126	0.10758	1.3746	-1.2191	1.1799	0.49296	0.86612	-0.03733	-0.44817	0.59903	-0.33515	-0.94425	-0.64173	2.1842	2.2773	0.28854	0.60733	-0.27585	-0.32279	0.77586
CH37	1.2775	1.657	-0.43613	0.94616	-1.324	-0.63036	1.037	-1.7635	1.321	-0.45081	0.5936	-0.0070688	-0.16449	0.1486	0.012806	-1.6378	-0.37842	1.9759	2.5699	0.15767	0.8303	-0.60311	-0.13185	0.55768
CH38	1.617	1.5927	-0.42757	0.9056	-1.0398	-1.1363	0.41334	-0.75465	0.89192	-0.64255	1.0252	-0.11327	0.49824	0.12399	-0.19553	-1.9528	-0.89657	0.9447	2.1919	0.52289	1.3317	-0.6427	0.506	0.32182
CH39	0.72113	1.1176	-0.79005	0.27658	-0.14642	-0.76452	-0.21295	0.21285	0.61491	-0.38343	1.3025	0.35252	0.85279	0.44551	0.45431	-1.9965	-1.1194	0.53957	1.8167	1.0826	1.8951	-0.62077	0.3346	0.50251
CH40	0.13318	0.46101	-0.43834	-0.58847	0.2584	-0.57106	0.01915	0.5211	0.36924	-0.28324	1.2812	0.71163	0.82878	0.60016	1.0156	-1.9892	-1.0386	0.012061	1.6798	1.6409	2.4073	-0.45797	0.0055612	0.54397
CH41	0.24468	0.063966	-0.5358	-1.0597	0.62846	-0.41073	0.82669	0.26756	0.85621	-0.32741	1.2482	1.0895	0.8061	0.76245	1.2733	-2.395	-1.0461	-0.41667	1.2598	2.2224	2.5458	-0.025641	-0.40967	0.34071
CH42	1.017	-0.47269	0.12449	-0.24354	-0.54997	-1.8091	2.5608	0.89539	2.2945	1.3536	0.94401	2.1257	-0.10086	2.5574	-0.73213	-1.3475	0.073497	-0.56875	2.3179	1.1836	3.0713	0.075362	-0.046674	1.505
CH43	1.1445	0.0020824	-0.35595	-0.17739	0.028092	-1.902	2.2592	0.4876	2.0757	1.1306	1.3416	1.7909	-0.19546	2.1657	-0.96061	-1.4024	-0.43491	0.23067	1.8407	1.0011	2.6424	0.0043253	0.63218	1.798
CH44	1.0906	0.92592	-0.028827	0.36097	-0.42679	-1.0709	1.9253	-0.31837	1.4865	0.6084	1.524	1.2723	-0.4406	1.8583	-0.86472	-1.2949	-0.85984	1.8643	2.0539	0.45915	2.2986	-0.073669	0.096456	1.6291
CH45	1.0299	1.346	-0.10012	0.88657	-0.43186	-0.60552	1.8929	-1.0685	1.2693	0.27247	1.2201	1.1306	-0.53368	1.3081	-0.14072	-1.4295	-0.93052	2.0034	2.2633	0.17952	1.794	-0.71167	-0.22692	1.5844
CH46	1.1033	1.444	-0.606	0.80028	-0.38738	-0.37231	1.2837	-1.8439	1.3053	-0.27206	1.0309	0.62779	-0.47893	0.70845	0.098692	-1.8028	-0.84463	1.407	2.4951	0.10019	1.7789	-1.0298	-0.20324	1.4954
CH47	1.1699	1.4597	-0.82429	0.54304	0.062846	-0.63867	0.14354	-0.73756	0.86412	-0.84258	1.2233	0.11992	0.46019	0.63294	0.19578	-2.3182	-1.0421	0.36392	2.4205	0.48493	1.5481	-1.381	0.79165	1.5674
CH48	0.47581	1.3898	-0.83612	-0.20084	0.67273	-1.3013	-0.62346	-0.23111	0.087608	-0.67439	1.3241	0.021336	0.47635	1.0731	0.50023	-1.9962	-1.0469	0.15002	2.1817	1.0157	1.9666	-1.3373	0.84492	0.9939
CH49	-0.060131	0.90705	-0.80688	-1.1113	0.82273	-1.0241	-0.22777	-0.060824	-0.44746	-0.24507	1.2123	0.25842	0.42838	1.1955	0.91563	-1.5999	-0.67307	0.03215	2.206	1.752	2.2142	-1.2901	0.32131	0.59509
CH50	-0.12174	0.19071	-0.80304	-1.1543	0.80505	-0.65454	0.11288	-0.56428	-0.11921	0.083268	0.98169	0.65787	0.79167	1.3976	0.86046	-1.3127	-0.38624	-0.077058	1.6432	2.0643	2.4922	-1.2814	0.029956	0.6753
CH51	1.2457	0.63188	-0.22594	-0.6941	0.45429	-1.9627	1.5152	-0.067043	2.2086	0.080381	0.51242	2.0002	0.44901	2.5326	-0.40448	-1.2243	-0.40938	-0.34317	1.1856	0.68435	2.7107	-0.32681	-0.36903	1.9873
CH52	1.2667	0.5082	-0.40484	-0.76811	0.48792	-2.067	1.5271	-0.2499	2.0023	0.19505	0.5713	1.9565	0.30475	2.3277	-0.32267	-1.2473	-0.61011	0.14179	1.1938	0.55157	2.9425	-0.42768	-0.11865	2.219
CH53	1.2355	0.42593	-0.75488	-0.71578	0.60634	-1.5935	1.5874	-0.8911	1.4108	0.31656	0.90224	1.5076	0.013473	2.062	-0.94886	-1.4661	-1.1793	1.0117	1.0563	-0.249	2.6992	-1.0636	0.26103	2.4688
CH54	1.1755	0.48215	-1.0277	-0.65663	1.1215	-1.1897	0.90947	-1.592	0.56034	-0.65625	1.1421	1.2525	-0.29197	1.5315	-0.43979	-0.99241	-1.068	1.0682	1.427	-0.21178	1.8293	-2.1471	0.60836	2.1401
CH55	0.37462	0.18954	-1.1341	-1.3984	1.7414	-2.0292	0.15911	-1.1861	-0.35002	-1.082	0.84842	0.8147	-0.26428	1.6103	-0.25359	-0.90428	-0.51317	0.34352	2.0822	0.35392	1.6762	-2.3207	1.2726	1.3966
CH56	0.021894	-0.0055496	-0.95642	-1.426	1.2499	-1.5493	-0.13481	-0.82855	-0.54456	-0.088979	0.6928	0.53256	0.16012	2.2118	0.32879	-0.92405	-0.51309	-0.056161	1.9057	1.2598	1.8253	-2.0269	0.33506	1.3125
CH57	0.014027	-0.025234	-0.96426	-1.4224	1.2103	-1.5442	-0.159	-0.813	-0.55025	-0.056143	0.66912	0.54765	0.16295	2.2079	0.35666	-0.9917	-0.52803	-0.065952	1.8592	1.2656	1.8479	-2.0078	0.31122	1.2957
CH58	0.94885	-0.049816	-0.89833	-1.4263	-0.04432	-1.9398	0.1553	-0.86604	0.30282	-1.4424	-0.085597	0.57883	-0.62499	1.1281	-1.9934	-1.6372	-0.99444	-0.39084	0.082197	-1.196	1.6397	-1.4216	-0.55406	1.8335
CH59	0.70476	-0.48823	-0.76989	-1.7586	0.61573	-2.1422	-0.34608	-1.2978	-0.65135	-1.9917	0.1094	0.47024	-0.69434	0.8072	-1.4658	-1.9037	-0.57171	0.12049	0.32732	-1.3398	0.9496	-3.0826	0.20108	1.5257
CH60	0.021258	-0.72519	-0.96422	-1.9862	1.2303	-2.4595	-0.53825	-1.0853	-1.0279	-1.6642	0.065415	0.95469	-0.62791	0.86997	-0.97494	-1.5958	-0.92764	-0.30126	1.0199	-0.17945	0.82284	-2.6567	0.34058	0.87435

## Sheet: Active 2nd
	F01	F02	F03	F04	F05	F06	F07	F08	F09	F10	F11	F12	F13	F14	F15	F16	F17	F18	F19	F20	F21	F22	F23	F24
CH01	-1.5445	-0.86857	-0.52724	-2.8048	0.2966	0.55863	-0.70004	-0.54978	-0.80009	-0.72901	-0.17266	-1.2978	0.32889	0.044532	-0.89997	-0.036074	-0.48745	-2.0878	-0.10015	-1.447	-1.8526	0.70601	-0.45935	0.22405
CH02	-1.3586	-1.5997	-0.41949	-3.195	0.12645	0.63273	0.0042553	-0.95268	-0.16732	-0.95524	-0.31186	-1.2236	0.69482	-0.88809	-0.67818	-0.19555	-0.42487	-2.2481	0.4793	-1.9554	-1.7544	0.42163	-0.13828	-0.24047
CH03	-1.2136	-1.4145	0.1549	-2.8493	0.33005	0.55728	1.0357	-1.5436	-0.20186	-0.61381	-0.014879	-1.3787	1.008	-1.2963	0.13677	-0.39922	-0.074238	-2.916	0.74114	-1.4366	-1.594	0.98187	-0.097688	-0.51539
CH04	-1.2757	-1.5569	-0.36977	-2.9185	-0.023407	0.60556	-0.5444	-0.89713	-0.48641	-0.7946	-0.35093	-1.0242	0.020832	-0.16326	-0.20819	-0.51434	-0.93087	-3.043	0.20185	-2.0745	-1.9345	0.65166	-0.43647	-0.64182
CH05	-0.98092	-1.2132	0.14363	-2.9067	0.20671	1.0296	0.90254	-0.80223	-0.14791	-0.84594	-0.53097	-1.3578	0.28586	-1.0269	0.5558	-0.36092	-0.56573	-2.8058	0.92939	-2.1196	-1.9123	1.1529	-0.23376	-1.0303
CH06	-0.9565	-0.7638	-0.53904	-2.8225	0.30992	0.085869	-1.2507	-0.66806	0.31151	-0.1089	0.0057266	0.08058	-0.71306	-0.26027	-0.93299	0.010814	-2.0663	-1.1429	-1.0439	-2.0661	-1.6009	1.4097	-0.40822	0.92764
CH07	-1.0866	-0.814	-0.77258	-3.3769	0.10068	0.34931	-1.8508	-0.32297	-0.74274	-1.002	-0.27644	0.026939	-0.73758	-0.2369	-1.0423	-0.22545	-1.8589	-2.232	-0.58195	-2.1414	-1.7132	0.66647	-1.2391	-0.11261
CH08	-1.4646	-1.0209	-0.78453	-2.9152	0.54472	0.28416	-1.3382	-0.87764	-0.6882	-1.2504	-0.56854	-0.30169	-0.25348	-0.16581	0.06578	-0.44693	-1.6143	-2.6645	0.044484	-1.9649	-1.6893	0.85506	-1.1867	-0.21228
CH09	-1.0654	-0.92424	-0.32562	-2.5083	0.87877	0.422	-0.49917	-0.8773	-0.33275	-1.0674	-0.66208	-0.80333	0.022903	-0.20164	0.48584	-0.3637	-1.3596	-2.8511	0.43954	-2.1665	-1.711	0.75143	-0.78614	-0.38598
CH10	-0.70754	-0.98387	-0.1147	-2.5662	0.85117	0.44074	0.2934	-0.72321	-0.15284	-0.94187	-0.69612	-0.97588	-0.066971	-0.6902	0.40579	0.15223	-1.2136	-2.7171	0.63076	-2.3063	-1.7917	0.49207	-0.60528	-0.62942
CH11	-0.73411	-1.0586	0.046414	-2.6501	0.55362	0.69637	1.0061	-0.27474	0.1815	-0.81683	-0.58823	-0.76623	-0.33832	-0.9011	0.53288	0.20484	-0.93413	-2.6719	0.95156	-2.3728	-1.7805	0.41727	-0.40781	-0.88184
CH12	-0.98477	-1.2243	0.10641	-2.8015	0.20348	0.94321	1.5705	-0.23765	0.183	-0.53681	-0.58758	-0.47146	-0.52522	-1.3954	0.70745	-0.36764	-0.62992	-2.6797	0.74098	-2.2515	-1.6382	0.83286	-0.13309	-0.72377
CH13	-1.4177	-1.6383	0.084613	-2.6874	-0.022115	0.92881	2.067	-0.021422	0.41061	-0.77474	-0.88308	-0.55122	-0.83113	-2.4572	0.68159	0.12188	-0.54137	-2.809	0.19176	-1.9054	-1.2749	1.2183	0.25687	-0.70779
CH14	-1.1279	-1.7489	-0.63514	-2.4148	-0.30142	0.53515	2.0951	-0.096621	-0.093995	-0.81764	-1.6882	0.12856	-0.6235	-3.3967	0.87921	0.78931	-0.78187	-2.2927	-0.34626	-1.0269	-1.3637	1.2387	0.63246	-0.54425
CH15	-0.35894	-0.90764	-0.087691	-3.1302	0.61911	0.42498	-2.2865	0.77903	-0.45671	0.88786	0.58462	0.6708	-0.85283	-0.77597	-0.80502	-0.57891	-1.5487	-1.4635	-1.6308	-1.1629	-1.5272	1.2126	-0.69666	1.0437
CH16	-0.88036	-1.424	-1.0554	-3.1501	0.55592	0.26483	-2.6211	0.18194	-0.85848	-0.35574	0.26532	0.82266	-0.51406	-0.56785	-0.95926	-0.74678	-1.7793	-1.9417	-1.2324	-1.1719	-1.928	1.0586	-1.6289	0.22991
CH17	-1.3911	-1.0021	-1.3637	-2.6299	0.85687	0.13053	-1.9837	-0.26633	-0.45761	-1.1867	-0.011084	0.18956	-0.22889	-0.47765	-0.47527	-0.61888	-1.6294	-2.4979	-0.59137	-1.426	-1.9339	0.8675	-1.5592	0.071931
CH18	-0.82227	-0.92386	-0.61434	-2.097	1.3704	0.42065	-0.8218	-0.31444	-0.12086	-1.3	0.14392	-0.53747	-0.094002	-0.59513	0.32678	0.021123	-1.5321	-2.7791	0.10661	-1.7519	-1.6585	0.86274	-1.003	-0.095402
CH19	-0.68378	-1.221	-0.19968	-2.0918	1.6245	0.62338	0.22086	-0.38887	-0.065144	-1.0833	0.0098264	-0.67841	-0.3106	-0.91747	0.14031	0.63078	-1.4356	-2.5778	0.47344	-2.1025	-1.6082	0.53266	-0.65138	-0.2506
CH20	-0.78965	-1.6824	-0.22627	-2.2848	1.4868	0.7766	1.079	-0.1039	0.29807	-0.6955	-0.60835	-0.077276	-0.76836	-1.3068	0.22501	0.98594	-1.3465	-2.7242	0.6311	-1.6962	-1.1821	0.52044	-0.29669	-0.51621
CH21	-0.92256	-1.848	0.032093	-2.3362	1.1703	0.84913	2.1093	0.17344	0.68127	-0.71901	-1.0007	0.28705	-0.97049	-2.102	0.28727	0.67616	-1.2196	-2.7536	0.23538	-1.7148	-0.78266	0.38872	0.093436	-0.66138
CH22	-1.1238	-2.4945	-0.2805	-2.2123	0.27987	1.2373	2.6278	0.18034	0.11777	-1.1982	-1.467	-0.30608	-1.3032	-3.2122	0.2391	0.82336	-0.97296	-2.6789	-0.32497	-1.5572	-0.55184	0.80319	0.27866	-1.4288
CH23	-1.0959	-2.5074	-0.57521	-1.8733	-0.15747	0.45514	1.7778	0.62786	-0.10355	-1.3241	-2.1759	-0.25556	-0.71319	-3.7548	0.57486	0.7972	-1.2656	-2.1148	-0.54304	-0.59131	-0.87144	1.0263	-0.013984	-0.71173
CH24	-0.765	-1.3416	-0.4866	-2.5651	0.33306	0.32377	-2.4653	1.1081	-0.36013	-0.042994	0.94018	1.1466	-0.39882	-1.2336	0.43064	-0.065544	-0.8867	-1.8157	-1.0774	-0.35855	-1.5562	1.0758	-1.2231	0.37546
CH25	-0.22761	-1.432	-0.72842	-2.5774	0.63408	0.33967	-2.7171	0.95152	-0.40681	-0.10163	0.50419	1.2111	-0.32885	-1.055	0.21007	-0.46764	-0.82438	-1.7999	-1.1447	-0.45782	-1.6175	1.3746	-1.5493	0.5442
CH26	-1.108	-1.4137	-1.5547	-2.0553	1.0199	0.20011	-2.8908	0.33074	-0.19864	-0.57863	0.073893	0.95657	0.231	-0.69202	-0.90882	-0.11833	-1.1925	-2.444	-0.35784	-1.0772	-1.6996	0.84772	-1.6545	0.45604
CH27	-0.56513	-1.142	-0.96577	-1.7408	1.1844	0.36803	-1.9087	-0.063861	0.087662	-1.1054	0.10969	0.1838	0.075488	-0.83656	-0.17377	0.32288	-1.1394	-2.6777	-0.2665	-1.0637	-1.3963	0.99217	-0.88934	0.41124
CH28	-0.66469	-1.5949	-0.72316	-1.8599	1.8195	0.66108	-0.374	-0.13342	0.18134	-1.0723	-0.22905	-0.078922	-0.25567	-1.4425	-0.10085	0.74868	-0.98985	-2.9152	-0.15483	-1.3114	-0.77557	0.95644	-0.59332	0.086939
CH29	-0.4627	-1.7461	-0.65751	-2.1643	1.8418	0.95338	0.70045	0.03974	0.42842	-1.0046	-0.80642	0.7156	-0.81634	-1.5142	0.15804	1.2412	-0.91657	-2.6179	0.040717	-1.1812	0.15355	0.95895	-0.35518	-0.19472
CH30	-0.47446	-1.9036	-0.24758	-2.3565	1.5422	1.026	1.9767	0.15252	0.27019	-0.94967	-1.1922	1.0072	-1.252	-2.3065	-0.023347	1.2078	-0.87339	-2.641	0.026394	-0.78279	0.050382	0.29536	0.23407	-0.68745
CH31	-0.75775	-2.6881	-0.66836	-2.1399	0.2696	1.199	2.4443	0.0022023	-0.16215	-1.2963	-1.4514	0.054552	-1.693	-3.2871	0.47324	1.2516	-1.2335	-2.5802	-0.35993	-1.1437	-0.5199	0.46232	0.38725	-1.6229
CH32	-1.0585	-2.0289	-1.2531	-2.0074	-0.42818	0.82296	1.8031	-0.15536	-0.62748	-1.6527	-1.727	-0.63861	-1.3426	-2.8724	0.47667	0.8601	-0.69004	-2.5554	-0.66904	-1.0617	-0.94396	0.66738	0.44514	-1.1428
CH33	0.71043	-0.77447	-0.26838	-1.0203	0.55141	0.39618	-1.1473	1.6849	0.72531	0.36325	1.2798	1.585	0.11766	-1.7028	1.171	-0.27293	-0.13664	-1.5403	-0.45094	0.28368	-0.63795	1.6205	-0.081373	1.9917
CH34	-0.32136	-1.1095	-0.82017	-1.4377	0.5164	0.53009	-1.3287	1.4482	0.24227	-0.14018	0.66309	1.5681	0.38054	-2.1139	0.86621	-0.65051	0.22109	-1.9646	-0.96904	0.081022	-1.0505	1.3516	-0.88486	0.66819
CH35	-0.66081	-1.5393	-1.5462	-1.6898	0.35413	0.57705	-2.1071	0.61348	0.50841	-0.55994	0.12964	0.97599	0.6943	-1.4089	-0.26534	-0.51837	0.16733	-2.1229	-0.87215	-0.57732	-1.1716	1.2222	-0.79649	0.36957
CH36	-0.18975	-1.4304	-0.78571	-1.967	0.61444	0.69032	-2.1603	0.1396	0.61436	-0.95081	0.06185	0.51946	0.64807	-1.1768	-0.54648	-0.0015274	-0.10802	-2.5681	-0.66158	-1.2917	-0.86032	1.5012	-0.53354	0.10584
CH37	-0.4792	-1.3705	-0.85913	-2.1147	1.2837	1.1942	-1.092	-0.17137	0.16291	-1.435	-0.32784	0.64205	0.441	-1.1007	-0.47051	0.39926	-0.34742	-2.6686	-0.6069	-1.5126	-0.68386	1.9806	-0.48297	-0.70334
CH38	-0.43646	-1.2539	-1.1882	-2.5363	1.133	1.5907	-0.13805	-0.44439	0.53213	-1.5228	-0.55191	1.2721	0.01678	-0.8578	-0.24811	1.225	-0.43374	-2.6228	-0.68765	-1.145	-0.15117	1.663	-0.39171	-0.79043
CH39	-0.26678	-1.4949	-1.2081	-2.7869	1.0297	1.0659	0.79953	-1.3171	0.51217	-1.4212	-0.9137	1.6391	-0.34191	-1.6242	0.13102	1.2586	-0.33404	-2.8076	-0.49117	-0.91022	-0.023659	0.49711	-0.092134	-0.62326
CH40	-0.72749	-1.6406	-1.4014	-2.6769	0.27349	0.67843	1.1124	-1.4049	0.30285	-1.6302	-1.078	1.031	-0.54052	-2.2767	0.32982	0.94651	-0.29449	-3.0189	-0.67791	-1.437	-1.0122	0.16012	0.18997	-0.68901
CH41	-1.3505	-1.7806	-1.3353	-1.786	-0.58651	0.0077265	0.94625	-1.01	-0.36204	-2.2438	-0.98164	0.19813	-0.085916	-1.9206	0.46844	0.79873	-0.47421	-2.9035	-0.40108	-1.5055	-0.97004	0.46162	0.64067	-0.37156
CH42	0.92259	-2.0332	-0.83745	-0.76856	-0.13257	0.63855	0.37435	1.3717	0.47405	0.17999	0.69644	1.3813	1.1407	-1.3938	1.3223	-1.0624	0.18791	-1.6722	0.32633	0.25173	-0.22978	1.7047	0.86144	1.3751
CH43	0.60659	-1.2148	-1.6495	-1.2325	0.26983	0.4838	-0.020748	1.5418	0.064957	-0.21327	0.72287	1.753	1.1963	-1.7943	1.2998	-1.0652	0.36533	-2.3602	-0.1799	0.32139	-0.56405	2.0824	0.57568	1.2839
CH44	0.16088	-1.3891	-1.5073	-1.5246	0.52908	0.50852	-0.90687	1.1867	0.21293	-0.43337	0.30575	1.1916	1.1442	-1.5912	-0.22386	-1.202	0.96158	-2.4874	-0.57639	-0.19264	-0.60149	2.6007	0.29989	0.18261
CH45	0.037245	-1.4189	-0.8304	-2.1701	0.56725	1.1654	-1.1612	0.43982	0.13567	-0.98723	0.23238	0.71822	1.0869	-1.5309	-1.1432	-1.0611	0.23374	-2.7447	-0.5694	-0.91979	-0.69021	2.6034	-0.092966	-0.27029
CH46	-0.23075	-1.3629	-1.2022	-2.3989	0.88487	1.5104	-1.016	-0.10932	0.22375	-1.3326	-0.20065	0.49674	0.81134	-1.2508	-0.8262	-0.76663	-0.38593	-2.789	-0.50889	-1.3898	-0.52363	2.6417	-0.36507	-0.34787
CH47	-0.41339	-1.1131	-1.6208	-2.5876	0.6868	1.5285	-0.47699	-0.76102	0.40775	-1.3833	-0.63853	0.89975	0.98861	-0.75287	-0.46192	-0.2264	-0.80369	-2.6188	-0.87647	-1.6591	-0.09933	2.1385	-0.5358	-0.042444
CH48	-0.72332	-0.98274	-1.8782	-3.0316	0.21292	1.133	-0.13932	-1.562	0.35381	-1.3615	-0.30718	1.4881	0.62122	-0.66309	-0.090019	0.13928	-0.31617	-2.979	-0.61639	-1.7043	-0.35019	0.91013	-0.59859	0.1631
CH49	-1.3169	-1.1536	-1.861	-2.8499	-0.18033	0.47161	0.28282	-2.1754	0.14173	-1.5449	-0.1981	1.5618	0.60418	-1.382	0.089569	-0.26711	0.084577	-3.536	-0.41054	-1.6994	-0.71273	0.55307	-0.1483	0.067622
CH50	-1.9832	-1.5205	-1.8665	-2.4332	-0.57087	-0.23815	0.59485	-1.9917	-0.33295	-1.9745	-0.011729	0.8871	0.80013	-1.5347	-0.39017	-0.50679	0.19128	-3.6065	-0.0058952	-1.4564	-1.1697	0.8084	0.26058	0.62344
CH51	0.58889	-1.772	-1.6681	-1.3981	-0.56625	0.35269	0.38893	0.82457	-0.80316	-0.12591	0.04621	0.92259	1.1609	-1.8248	0.42823	-2.0082	-0.26532	-2.242	0.31904	0.34005	-1.2443	1.9854	0.73646	1.0197
CH52	0.43633	-1.4886	-1.7203	-1.7804	-0.68261	0.11409	0.062615	0.77808	-0.8816	-0.28812	0.041383	0.93329	1.3488	-1.7602	0.38224	-2.0745	-0.22287	-2.5608	0.45606	0.44222	-1.2736	1.9795	0.47237	0.81567
CH53	0.28561	-1.5051	-1.4944	-1.92	-0.24104	0.23302	-0.8267	0.10717	-0.66993	-0.7575	-0.13935	0.74885	1.0046	-1.6853	-0.85724	-2.5459	-0.35729	-2.7763	0.26481	0.0073843	-1.5549	2.0726	-0.39897	0.38601
CH54	-0.48453	-1.6329	-1.2966	-2.3885	0.051188	0.67303	-1.1799	-0.19402	-0.67443	-1.5753	-0.42794	0.63539	1.1253	-1.4629	-1.7029	-2.2811	-0.27604	-3.0053	-0.078754	-1.2472	-0.89377	1.8735	-1.197	0.1107
CH55	-2.0245	-1.9925	-1.9724	-2.5405	-0.32071	0.64808	-0.9196	-0.86738	-0.65574	-1.9477	-0.029328	1.1983	1.2319	-1.1288	-1.2841	-1.9016	-0.086215	-3.0367	-0.67446	-2.0625	-1.1875	1.1554	-1.4193	0.47383
CH56	-2.8894	-1.497	-2.0674	-2.5495	-0.33598	0.14144	-0.13606	-1.308	-0.72333	-2.2513	0.50369	1.1398	1.1974	-1.6317	-1.1542	-1.6747	-0.2973	-3.4512	-0.1138	-1.6147	-1.4858	0.68032	-0.30159	1.0532
CH57	-2.9229	-1.4983	-2.0829	-2.5447	-0.35155	0.13032	-0.12048	-1.3297	-0.76612	-2.2927	0.5011	1.1152	1.2159	-1.6311	-1.1884	-1.6783	-0.27323	-3.4527	-0.12125	-1.6139	-1.529	0.69261	-0.29981	1.062
CH58	-0.24794	-1.9238	-1.7306	-2.0798	-0.95454	-0.56563	-1.1302	-1.1017	-2.0041	-1.0837	-0.83086	0.81277	0.21331	-1.4176	-1.3475	-3.2124	-0.78608	-2.8508	-0.75574	-1.277	-2.5884	1.1835	-1.0535	-0.65704
CH59	-1.7427	-2.7683	-1.6516	-2.3031	-0.78127	-0.53145	-1.5618	-1.6399	-1.8911	-1.8043	-1.2703	1.1588	0.35519	-1.6903	-2.5298	-3.0633	-0.53595	-2.4867	-0.52891	-2.0842	-2.7424	0.77821	-2.4243	-0.77183
CH60	-3.0877	-2.9135	-1.7693	-2.6641	-1.0543	-0.53404	-1.3064	-1.47	-1.2472	-2.2483	-0.65154	1.4441	0.50865	-1.5546	-2.2066	-2.4143	-0.26018	-2.6981	-1.1707	-2.2019	-2.207	0.1871	-2.1373	-0.32892
